# Supplementary material for: Molecular control of endurance training adaptation in male mouse skeletal muscle
Source: Nat Metab. 2023 Sep 11;5(11):2020–35. doi: 10.1038/s42255-023-00891-y (PMC10663156; doi:10.1038/s42255-023-00891-y)
Supplement: Supplementary file 2 — Supplementary Table 1 Significantly changed proteome (cut-off: peptide >1; P < 0.05; log2(FC) ± 0.2) in quadriceps of sedentary and trained WT and mKO animals, as well as sedentary mTG mice and phosphoproteome (cut-off: P < 0.05; log2(FC) ± 0.2) in quadriceps of sedentary and trained WT and mKO animals. Supplementary Table 2 Functional annotation clusters of GO biological processes and REACTOME pathways with an enrichment score >2 using DAVID of significantly changed proteome of trained WT and mKO mice as well as sedentary mKO and mTG animals and functional annotation of GO biological processes with FDR < 0.05 using DAVID of significantly changed phosphoproteome of trained WT and mKO mice. Supplementary Table 3 Functional annotation clusters of GO biological processes and REACTOME pathways with an enrichment score >2 using DAVID of DEGs in WT mice in response to an acute bout of exercise or after training. Supplementary Table 4 All predicted motifs with significantly changed activities using ISMARA of WT and mKO animals in response to an acute bout of exercise or after training. Supplementary Table 5 Functional annotation clusters of GO biological processes and REACTOME pathways with an enrichment score >2 using DAVID of proteins that are transcriptionally regulated in either trained WT muscle or after an acute exercise bout in WT animals. Supplementary Table 6 Differentially methylated regions (defined as ±10% with a q-value < 0.01) in quadriceps of sedentary and trained WT and mKO animals, untrained WT and mKO animals 0 and 4 h post-exercise, as well as sedentary mTG mice. Supplementary Table 7 Functional annotation clusters of GO biological processes and REACTOME pathways with an enrichment score >2 using DAVID of DEGs with differentially methylated regions of sedentary and trained WT and mKO mice, as well as sedentary mTG animals. Supplementary Table 8 Functional annotation clusters of GO biological processes and REACTOME pathways with an enrichment score >2 usi [file 42255_2023_891_MOESM2_ESM.xlsx]

## Sheet: Supplementary Table 1a
Proteome
Proteins are selected based on the following criteria: peptide > 1; p-value < 0.05; Log2FC +/- 0.2
WT-trained vs WT-sedentary						mKO-trained vs mKO-sedentary						mKO-trained vs WT-sedentary					mKO-trained vs WT-trained					mKO-sedentary vs WT-sedentary						mTG-sedentary vs WT-sedentary
Uniprot Accession	geneName	Log2FC_WT-trained vs WT-sed	pValue_WT-trained vs WT-sed			Uniprot Accession	geneName	Log2FC_mKO-trained vs mKO-sed	pValue_mKO-trained vs mKO-sed			Uniprot Accession	geneName	Log2FC_mKO-trained vs WT-sed	pValue_mKO-trained vs WT-sed		Uniprot Accession	geneName	Log2FC_mKO-trained vs WT-trained	pValue_mKO-trained vs WT-trained		Uniprot Accession	geneName	Log2FC_mKO-sed vs WT-sed	pValue_mKO-sed vs WT-sed			Uniprot Accession	geneName	Log2FC_mTG-sed vs WT-sed	pValue_mTG-sed vs WT-sed
Q9WV06	Ankrd2	2.21379	0.000568626			Q9WUZ5	Tnni1	4.13428	0.00485004			Q9WUZ5	Tnni1	3.31425	0.000957331		Q3KNY0	Igfn1	2.39323	1.15399e-08		P16015	Ca3	2.16706	8.27887e-11			Q61941	Nnt	5.24447	0.0438084
Q8VI75	Ipo4	1.49701	0.000152661			Q9WV06	Ankrd2	2.44655	9.10405e-07			P50462	Csrp3	2.62746	1.01305e-05		Q9JIM1	Slc29a1	2.02425	0.00587044		O35969	Gamt	1.86376	1.38123e-10			Q9CR24	Nudt8	4.96863	2.53826e-06
Q00898	Serpina1e	1.20832	0.0121787			Q8R1Q3	Angptl7	2.30382	0.000507635			Q9WV06	Ankrd2	2.57352	3.1262e-06		P16015	Ca3	1.87122	6.73717e-08		Q3KNY0	Igfn1	1.78225	1.31986e-05			Q8VCE1	Dnajc28	4.87189	4.76774e-09
Q02257	Jup	1.11605	0.00261919			P50462	Csrp3	2.20581	3.96677e-06			P16015	Ca3	2.18463	2.67104e-09		Q9JJW5	Myoz2	1.79798	0.0137861		P51410	Rpl9	1.6298	0.00637326			P31725	S100a9	4.25236	5.24599e-09
Q80UY2	Kcmf1	1.11449	0.00141413			D3Z7H8	Cilp2	1.94326	0.0131597			Q8VI75	Ipo4	2.18337	3.26176e-05		O35969	Gamt	1.57172	4.80855e-06		Q9DBG5	Plin3	1.27406	3.52598e-07			Q8BKY8	Mterf2	4.07388	4.32966e-07
Q9Z2K1	Krt16	1.09751	0.0304251			Q99LM3	Smtnl1	1.84244	7.09528e-05			Q9JJW5	Myoz2	2.08323	5.09054e-05		P50462	Csrp3	1.48008	0.00342339		Q8C7E7	Stbd1	0.894	9.38494e-07			Q8VCL2	Sco2	3.77594	3.53452e-07
Q8BQM4	Heatr3	1.05884	0.0271661			A2ABU4	Myom3	1.68864	0.000128499			P02798	Mt2	2.04534	0.0221804		Q9DBG5	Plin3	1.10469	2.36503e-06		P62962	Pfn1	0.874267	4.24221e-08			Q9CRB8	Mtfp1	3.76045	6.93726e-09
Q80XN0	Bdh1	1.01761	0.0345059			P16125	Ldhb	1.65037	0.00303746			Q3KNY0	Igfn1	1.98725	8.23011e-08		P62962	Pfn1	0.96577	1.46223e-05		Q8K3R3	Plcd4	0.867693	0.00039545			Q9WUR9	Ak4	3.69988	5.25347e-07
P50462	Csrp3	1.01412	0.0350551			Q80XN0	Bdh1	1.6439	0.00079351			P97447	Fhl1	1.58579	7.83148e-06		P97447	Fhl1	0.947351	0.0019097		O89086	Rbm3	0.781607	0.000328181			Q91V16	Etfrf1	3.4945	0.000139979
P19096	Fasn	0.985468	0.0333256			Q9JJW5	Myoz2	1.49924	0.00118351			Q99LM3	Smtnl1	1.53736	0.00528842		P60229	Eif3e	0.770012	0.00138158		Q3TW96	Uap1l1	0.762265	0.00251452			Q811I0	Atpaf1	3.42074	1.51914e-07
P53986	Slc16a1	0.914759	0.000182804			Q9R0G6	Comp	1.44499	0.00120405			O35969	Gamt	1.50069	9.248e-07		Q64669	Nqo1	0.742063	0.000153106		P97328	Khk	0.759425	1.45411e-06			Q9D7J4	Cox20	3.36112	7.6894e-09
P04247	Mb	0.886964	0.0146709			O09161	Casq2	1.44404	0.00241298			O09161	Casq2	1.49473	0.00186731		Q9R000	Itgb1bp2	0.741459	0.00241968		Q9QZ73	Dcun1d1	0.718883	0.0222675			Q9CQJ1	Higd2a	3.33329	1.42914e-08
A2ABU4	Myom3	0.801064	0.0456492			Q60847	Col12a1	1.41528	0.00142101			Q9DBG5	Plin3	1.47718	1.39525e-06		Q8C7E7	Stbd1	0.734555	0.000851355		P70402	Mybph	0.677796	6.71723e-05			Q8BWF0	Aldh5a1	3.31071	1.23398e-11
O09161	Casq2	0.784718	0.00735327			Q9D1I5	Mcee	1.23862	0.000153025			A2ABU4	Myom3	1.4302	0.00170793		Q9CX34	Sugt1	0.730078	7.33248e-05		P17563	Selenbp1	0.67093	1.5303e-05			Q8CC21	Ttc19	3.27986	2.06864e-08
Q91V92	Acly	0.745674	0.0212074			Q9Z1T2	Thbs4	1.21184	0.000811127			O70400	Pdlim1	1.34041	0.00197344		P23927	Cryab	0.717246	0.00526774		Q9R000	Itgb1bp2	0.659573	0.000724567			Q8BTC1	NA	3.25467	1.5367e-05
O88441	Mtx2	0.739157	0.00439802			Q9EP64	Tnmd	1.18543	0.0141131			P23927	Cryab	1.33323	0.000167693		P17563	Selenbp1	0.711937	0.00171271		Q8VEE1	Lmcd1	0.658136	0.0028014			Q99KR7	Ppif	3.227	1.36924e-11
Q80X50	Ubap2l	0.718204	0.000744935			P97447	Fhl1	1.13731	0.000218792			P35385	Hspb7	1.22459	1.17401e-05		Q5EBG6	Hspb6	0.694304	0.00247805		Q3THG9	Aarsd1	0.633923	0.000298468			Q8VE38	Oxnad1	3.1099	5.40027e-07
P35385	Hspb7	0.71377	0.00911664			O70400	Pdlim1	1.07105	0.00639569			O70373	Xirp1	1.16952	1.04447e-06		Q8VEE1	Lmcd1	0.680468	0.000378208		Q570Y9	Deptor	0.614132	5.56203e-07			Q91WM2	Hdhd5	3.08857	3.89255e-09
Q3TDQ1	Stt3b	0.683174	0.00927929			O70624	Myoc	1.0603	5.79466e-05			Q60847	Col12a1	1.14928	0.0191936		P35123	Usp4	0.68024	0.00135059		Q8BVF2	Pdcl3	0.601175	0.000857545			Q91YM4	Tbrg4	3.07858	5.26206e-09
P07361	Orm2	0.681535	0.0330776			P23927	Cryab	1.02165	0.000698986			Q8VEE1	Lmcd1	1.12641	8.52804e-06		Q8BZ52	Fsd2	0.6555	0.039497		Q3UH68	Limch1	0.597816	0.00306885			Q8K354	Cbr3	3.07786	0.0137485
O70373	Xirp1	0.659169	0.0107365			P35385	Hspb7	0.989032	4.79281e-05			Q3TW96	Uap1l1	1.11451	0.000223598		Q9DCS2	Mettl26	0.650947	0.00197296		Q9WTX5	Skp1	0.597371	0.00161692			A2AWA9	Rabgap1	3.04056	0.018157
P97447	Fhl1	0.593373	0.0215969			P51667	Myl2	0.930745	0.00896598			P16125	Ldhb	1.0998	0.0278223		Q7TNG5	Eml2	0.649819	0.000316202		Q9ET54	Palld	0.591169	4.31518e-05			Q8CC88	Vwa8	3.03578	2.98111e-10
P04104	Krt1	0.586747	0.00965411			P08553	Nefm	0.899095	0.0166238			Q8CI43	Myl6b	1.08848	0.00135083		Q8BVF2	Pdcl3	0.639981	0.00183408		P06728	Apoa4	0.59026	0.000544935			Q99JR6	Nmnat3	3.01884	5.96755e-10
Q99K82	Smox	0.58133	0.00425875			P54071	Idh2	0.897061	0.00697011			Q8BGK2	Adprhl1	1.05406	9.89466e-05		Q9JKV1	Adrm1	0.636126	0.000602147		Q11011	Npepps	0.583117	0.0204344			Q8WTY4	Ciapin1	3.01331	2.06213e-06
P12787	Cox5a	0.578106	0.00743334			P50608	Fmod	0.890629	0.00398825			P62962	Pfn1	1.03462	3.47416e-08		Q9D1E6	Tbcb	0.632182	0.0207369		Q61166	Mapre1	0.578844	0.0150295			Q9ER88	Dap3	2.97562	5.16333e-09
Q7TNG8	Ldhd	0.57365	0.00333289			O70571	Pdk4	0.859435	8.9463e-06			Q9R0P9	Uchl1	1.03219	0.0381552		Q8BGK2	Adprhl1	0.623757	0.00792164		P21981	Tgm2	0.564165	7.14395e-06			Q9WTP7	Ak3	2.97239	8.24468e-12
P14094	Atp1b1	0.569178	0.0128581			Q8BLF1	Nceh1	0.857142	0.00102023			Q9ES46	Parvb	1.02481	0.01053		P70402	Mybph	0.623387	0.000391834		Q3TCH7	Cul4a	0.55974	0.00439461			D3Z7P3	Gls	2.92114	3.87421e-07
Q8BWF0	Aldh5a1	0.553229	0.00421639			Q62009	Postn	0.844904	0.0189457			Q9EP64	Tnmd	1.00922	0.0435414		P70698	Ctps1	0.621631	0.00186864		O70209	Pdlim3	0.556179	1.70599e-06			Q8R3Q6	Ccdc58	2.88827	4.73067e-07
O35639	Anxa3	0.541778	0.00226807			Q5EBG6	Hspb6	0.839834	0.000764754			Q5EBG6	Hspb6	0.99158	0.000127628		P43277	H1-3	0.606385	1.81873e-05		P15327	Bpgm	0.555418	0.000180419			Q8BMF3	Me3	2.82539	2.79852e-10
Q9JLV1	Bag3	0.540835	0.0278278			Q99KR7	Ppif	0.803036	0.0020446			P54071	Idh2	0.974175	0.0164959		Q9ET54	Palld	0.596985	3.31601e-05		Q9JKV1	Adrm1	0.537088	7.18924e-05			Q8K2C6	Sirt5	2.77851	2.98069e-09
Q9D3D9	Atp5f1d	0.528113	0.00973624			Q61247	Serpinf2	0.798721	0.0286452			Q80UY2	Kcmf1	0.916999	0.0340573		Q3TW96	Uap1l1	0.593488	0.000707083		Q8BY89	Slc44a2	0.531696	9.89281e-05			Q9CWU6	Uqcc1	2.76831	1.0109e-08
Q6P8J7	Ckmt2	0.510703	0.00702867			P28653	Bgn	0.790137	0.00284214			Q8C7E7	Stbd1	0.903204	6.74665e-05		Q99JB2	Stoml2	0.579881	0.000814451		Q9DCS2	Mettl26	0.527789	0.00105698			Q6NVE9	Pptc7	2.74649	4.71235e-06
O35678	Mgll	0.503582	0.0101237			O70373	Xirp1	0.783527	0.000216879			P09542	Myl3	0.88992	0.00279602		Q91Z83	Myh7	0.57876	0.0418579		Q9CX34	Sugt1	0.523348	4.77269e-05			Q9DCU6	Mrpl4	2.72725	2.45126e-06
Q60936	Coq8a	0.498165	0.0179771			P53986	Slc16a1	0.780406	0.000144518			Q9Z1T2	Thbs4	0.886649	0.0217104		Q9D0M1	Prpsap1	0.567265	0.0414241		P59242	Cgn	0.519561	0.00737413			Q8K0D5	Gfm1	2.71454	1.61197e-10
Q920Q6	Msi2	0.494443	0.00663533			P04247	Mb	0.764825	0.00639241			P51667	Myl2	0.87535	0.0316957		P50516	Atp6v1a	0.566186	0.000586176		Q8BK84	Dusp29	0.516153	0.000153258			P01592	Jchain	2.7101	7.11573e-07
Q91WK1	Spryd4	0.483097	0.0214829			Q5SW19	Cluh	0.762366	0.00990614			P97346	Nxn	0.870439	0.037087		P27048	Snrpb	0.565405	0.00648141		Q80X50	Ubap2l	0.499795	0.022491			Q9WUR2	Eci2	2.70377	8.353e-08
Q9D6Y9	Gbe1	0.475252	0.0335339			Q149B8	Perm1	0.76192	0.00234973			Q9R000	Itgb1bp2	0.85538	0.00036843		P21981	Tgm2	0.564966	7.54268e-05		Q9D9A7	Ptges3l	0.499348	1.69707e-05			Q8JZQ2	Afg3l2	2.68984	3.93493e-09
Q8BXK9	Clic5	0.469303	3.88649e-05			Q4VAE3	Tmem65	0.75811	0.0329149			Q9JMC3	Dnaja4	0.850704	0.000135138		Q3THG9	Aarsd1	0.564642	0.00187755		P85094	Isoc2a	0.498096	0.000311245			Q9EPB5	Serhl	2.68966	2.12899e-08
P35235	Ptpn11	0.458818	0.0100233			Q9QYR9	Acot2	0.710661	6.75284e-05			Q80XN0	Bdh1	0.795558	0.0245701		Q9CYH2	Prxl2a	0.556119	0.00413012		Q8R016	Blmh	0.486432	4.08042e-05			Q8VD26	Tmem143	2.68174	5.02881e-09
P23492	Pnp	0.455979	0.0360849			Q9JMC3	Dnaja4	0.70653	0.00022071			P01644	NA	0.790168	1.92318e-06		Q11011	Npepps	0.546315	0.0174329		Q8VDQ8	Sirt2	0.479977	9.42577e-05			Q8K370	Acad10	2.68144	1.59294e-07
Q9DCM2	Gstk1	0.450497	0.00470805			O08528	Hk2	0.687424	1.68905e-05			O70624	Myoc	0.786675	0.00494714		O89086	Rbm3	0.534322	0.0024221		Q9DB60	Prxl2b	0.479482	0.000131795			Q3V384	Afg1l	2.65244	5.70701e-09
Q9QYB1	Clic4	0.449081	0.00156269			Q6P8J7	Ckmt2	0.684455	0.00220262			P17183	Eno2	0.746375	0.0387283		P56387	Dynlt3	0.528663	0.00596227		P50516	Atp6v1a	0.470645	0.000214805			Q91VM9	Ppa2	2.64456	9.41622e-11
E9PV24	Fga	0.448528	0.0363351			Q60936	Coq8a	0.678383	0.000650284			P04247	Mb	0.742156	0.00497046		Q9DB60	Prxl2b	0.524791	3.48072e-05		Q8BFY6	Pef1	0.469316	0.0334168			Q9CZR8	Tsfm	2.63081	9.58795e-11
P59266	Fitm2	0.447227	0.0298189			P14094	Atp1b1	0.66768	0.000974687			P27048	Snrpb	0.74186	0.0225474		P15626	Gstm2	0.515638	4.18973e-05		P15626	Gstm2	0.467628	0.000401075			Q8R3P0	Aspa	2.62886	8.89276e-10
Q9D0K2	Oxct1	0.446282	0.0116455			P49817	Cav1	0.616876	0.00295079			Q80X50	Ubap2l	0.738778	0.00360986		P70695	Fbp2	0.514903	0.000458789		Q8R5I6	Gstm4	0.45665	1.05324e-05			Q9R0H0	Acox1	2.61504	6.73837e-07
P99028	Uqcrh	0.442445	0.0262894			E9QA62	Lmod3	0.588571	0.00384551			Q8BVF2	Pdcl3	0.726612	5.00251e-05		Q7TPW1	Nexn	0.514145	0.0113294		P12815	Pdcd6	0.45134	0.0380906			Q9DCM2	Gstk1	2.60869	3.32428e-09
Q5BKP2	Usp13	0.440557	0.0340468			O35459	Ech1	0.585996	0.0252092			P70695	Fbp2	0.716578	6.92193e-07		Q9CQT1	Mri1	0.513276	0.000962359		P70695	Fbp2	0.449772	0.000773524			Q3TLP5	Echdc2	2.56772	4.67227e-09
Q9WTP7	Ak3	0.434728	0.000873985			O35658	C1qbp	0.584247	0.0305074			P24270	Cat	0.710808	0.000174576		E9QA62	Lmod3	0.512882	0.0166143		Q9R1P3	Psmb2	0.446483	0.000945721			Q9DCM0	Ethe1	2.56307	9.7825e-11
Q9D1P4	Chordc1	0.428829	0.0447806			Q91V16	Etfrf1	0.58184	0.0344492			Q9JLV1	Bag3	0.703919	0.000246497		P14602	Hspb1	0.511785	0.0108301		P31786	Dbi	0.443014	0.0099904			Q9Z2I0	Letm1	2.54936	1.2398e-08
P32020	Scp2	0.427659	0.0273033			Q9JK53	Prelp	0.570834	0.0148577			Q8BIG7	Comtd1	0.689171	0.000183199		Q6PER3	Mapre3	0.506149	0.000121141		P08074	Cbr2	0.442767	0.00458095			P05202	Got2	2.50367	3.14898e-11
Q91VM9	Ppa2	0.421032	0.0358959			Q91VM9	Ppa2	0.568023	0.0490307			P17563	Selenbp1	0.685734	0.000123932		O70373	Xirp1	0.503838	0.00137619		Q8CGY6	Unc45b	0.440691	0.000453954			O70571	Pdk4	2.49087	4.44958e-08
P04117	Fabp4	0.417431	0.00419382			P05201	Got1	0.564583	0.000589486			Q11011	Npepps	0.682657	0.00957068		O70209	Pdlim3	0.502084	1.81729e-05		Q91Z53	Grhpr	0.439328	0.000198414			Q99M87	Dnaja3	2.4841	1.79787e-11
P05202	Got2	0.414509	0.0106926			P11404	Fabp3	0.557289	0.00341857			O08579	Emd	0.676511	4.51687e-05		Q9D0R2	Tars1	0.501342	4.30725e-05		Q9CQT1	Mri1	0.436268	4.39985e-05			Q9DA03	Lyrm7	2.4748	7.21875e-07
Q9D1I5	Mcee	0.405069	0.00570653			P34914	Ephx2	0.540427	0.0376146			P53986	Slc16a1	0.674819	0.00662513		P35385	Hspb7	0.491751	0.0046959		P80314	Cct2	0.432032	0.033186			P99029	Prdx5	2.47386	7.71914e-11
Q08857	Cd36	0.395446	0.00910721			P97449	Anpep	0.538029	0.00146783			Q9QZ73	Dcun1d1	0.672521	0.0296436		P15327	Bpgm	0.491095	7.33114e-05		Q9CQ65	Mtap	0.429666	0.00052494			Q2TPA8	Hsdl2	2.46476	6.66661e-08
Q9D7I5	Lhpp	0.394935	0.00272558			O88844	Idh1	0.534407	0.00281071			Q9DB60	Prxl2b	0.662919	2.18887e-06		Q68FL6	Mars1	0.488101	0.0470157		Q8R2H9	Phospho1	0.418843	0.00576207			Q149B8	Perm1	2.46131	1.05732e-09
P09671	Sod2	0.393947	0.0103433			Q91WK1	Spryd4	0.533263	0.00121465			P59242	Cgn	0.661192	0.00365799		Q8BK84	Dusp29	0.483771	0.00601854		Q9D967	Mdp1	0.4178	0.000447223			Q9DCB8	Isca2	2.45384	1.49586e-09
Q9CRB8	Mtfp1	0.392229	0.00958157			O08579	Emd	0.52889	0.000118368			P11404	Fabp3	0.660553	0.00397215		Q9JMC3	Dnaja4	0.481702	0.0136996		P46935	Nedd4	0.417409	1.45172e-05			Q9CPQ8	Atp5mg	2.43911	5.65739e-09
P51174	Acadl	0.387192	0.0360644			O55028	Bckdk	0.528259	0.00295813			Q9D1E6	Tbcb	0.658131	0.000552638		Q8BIG7	Comtd1	0.480873	0.0118742		Q6PER3	Mapre3	0.415239	0.00255031			Q9Z2Z6	Slc25a20	2.43001	1.56959e-08
P62897	Cycs	0.382536	0.0151055			Q9D6Y9	Gbe1	0.526683	0.000114			Q2NL51	Gsk3a	0.647604	0.0108854		Q61029	Tmpo	0.475679	0.00923604		Q3V1D3	Ampd1	0.411073	0.000182536			Q9CQR4	Acot13	2.41691	7.72116e-11
Q9CRD0	Ociad1	0.379993	0.0195297			Q08857	Cd36	0.525943	0.00433411			P60229	Eif3e	0.638449	0.000135135		Q2NL51	Gsk3a	0.473454	0.0349434		Q64669	Nqo1	0.409578	1.79172e-05			Q925I1	Atad3	2.38308	2.74634e-07
Q8K0Z7	Taco1	0.373643	0.00733381			Q7TNG8	Ldhd	0.518381	0.00721219			P14602	Hspb1	0.635006	0.001006		Q8BP92	Rcn2	0.473125	0.00921163		Q8BLR9	Hif1an	0.405886	0.00320874			Q99LP6	Grpel1	2.38207	4.19558e-10
P24270	Cat	0.373415	0.00602298			P32020	Scp2	0.517626	0.0342614			P21981	Tgm2	0.634956	1.4239e-05		P97429	Anxa4	0.471387	0.00553223		Q3TJD7	Pdlim7	0.404841	0.000129361			P63030	Mpc1	2.37691	3.85917e-09
P29788	Vtn	0.372277	0.0120821			Q80XB4	Nrap	0.509457	0.00145632			Q9D6Y9	Gbe1	0.630368	0.000277429		Q8BY89	Slc44a2	0.465903	5.57581e-05		P40336	Vps26a	0.401642	0.0174343			Q9D6U8	Fam162a	2.36219	1.68344e-08
Q3UH68	Limch1	0.371139	0.0419528			P24270	Cat	0.50574	0.000954748			Q9JK92	Hspb8	0.62729	0.00120439		Q9CWS0	Ddah1	0.463184	0.0316042		Q924M7	Mpi	0.401267	0.00196021			Q9DBL7	Coasy	2.35543	1.99934e-08
Q9DC70	Ndufs7	0.368339	0.0415296			P45952	Acadm	0.504802	0.00233814			Q8BP92	Rcn2	0.620522	0.0025708		Q9JK92	Hspb8	0.459895	0.0180344		Q9JLV1	Bag3	0.400306	0.0374321			P48772	Cox8b	2.33187	4.51627e-05
Q8R5A0	Smyd2	0.368222	0.0144089			Q91VS7	Mgst1	0.499231	0.0161754			Q9ET54	Palld	0.609801	1.20112e-05		Q80XB4	Nrap	0.458896	0.0194159		Q9JK92	Hspb8	0.399269	0.0112642			Q9DCS3	Mecr	2.32404	1.06004e-09
Q8R2H9	Phospho1	0.367803	0.00118341			O08808	Diaph1	0.495101	5.51854e-05			O70571	Pdk4	0.599614	0.00768507		P62862	Fau	0.455249	0.0474009		Q99KK7	Dpp3	0.399192	0.00430689			Q60714	Slc27a1	2.31947	0.000118306
Q8VCM7	Fgg	0.365321	0.0269731			Q505D7	Opa3	0.493358	0.00334919			Q8BZ52	Fsd2	0.598126	0.0466879		Q9EQK5	Mvp	0.452508	0.0146103		P58389	Ptpa	0.397155	0.0103925			Q9D1I5	Mcee	2.31373	6.32228e-06
Q8QZS1	Hibch	0.364887	0.0298011			P47802	Mtx1	0.492654	0.0305978			O35658	C1qbp	0.594025	0.0421545		P62932	Fbxo40	0.451591	0.00275175		P62869	Elob	0.39627	0.0115162			Q6P8J7	Ckmt2	2.3036	1.98825e-10
Q9D0S9	Hint2	0.363187	0.0479993			P63073	Eif4e	0.48641	0.0171906			P51125	Cast	0.587623	0.00167813		Q9D379	Ephx1	0.447749	0.0022619		Q9CQF9	Pcyox1	0.395819	0.000535721			Q91V61	Sfxn3	2.3002	5.09032e-05
Q8R050	Gspt1	0.362598	0.0302599			Q62000	Ogn	0.484861	0.00551407			E9QA62	Lmod3	0.584172	0.000522589		P01837	Igkc	0.441066	0.0335453		Q8BHG2	Czib	0.391036	0.00394525			Q8CAK1	Iba57	2.28999	5.70844e-09
P29699	Ahsg	0.362235	0.0126238			Q9R069	Bcam	0.482526	0.014057			Q9DCS2	Mettl26	0.582655	0.00188401		Q5DTJ9	Mypn	0.440736	0.00199192		Q9CQM5	Txndc17	0.385955	0.00460974			P97478	Coq7	2.2899	2.21445e-09
Q9CQX8	Mrps36	0.360949	0.00561035			Q9DCW4	Etfb	0.481282	0.000878663			A2BIM8	Mup18	0.58178	0.0361957		Q9D967	Mdp1	0.439605	0.000516714		Q6NT99	Dusp23	0.384718	0.000953093			P56565	S100a1	2.28437	5.18961e-07
P62911	Rpl32	0.357583	0.0154845			Q99JR6	Nmnat3	0.471816	0.029813			Q8R050	Gspt1	0.580857	0.000458736		O08579	Emd	0.438741	0.000341059		Q9CYR0	Ssbp1	0.384677	0.0209364			Q91WC3	Acsl6	2.26312	3.98132e-06
O08528	Hk2	0.356705	0.000690172			Q9WTP7	Ak3	0.462972	0.000784239			Q9CQT1	Mri1	0.577037	0.000117999		Q9JJZ2	Tuba8	0.428944	0.00124453		P83940	Eloc	0.381368	0.00740067			O09174	Amacr	2.25654	2.88763e-07
Q99M87	Dnaja3	0.354572	0.00339172			Q8VEE1	Lmcd1	0.458471	0.000617901			Q02257	Jup	0.567772	0.0121205		Q505F5	Lrrc47	0.427603	0.00052817		P43277	H1-3	0.381078	0.0221333			Q99J39	Mlycd	2.2539	1.40701e-09
Q9DBG5	Plin3	0.351582	0.0159217			Q80YX1	Tnc	0.457567	0.0447721			Q8R5A0	Smyd2	0.564479	0.0327493		Q8BP48	Metap1	0.427009	0.00268879		P49722	Psma2	0.377387	0.000692883			Q9CXI0	Coq5	2.24523	2.3943e-10
Q920M5	Coro6	0.346222	0.0204924			Q99LB2	Dhrs4	0.455752	0.00935647			Q9D1P4	Chordc1	0.563176	0.025697		Q8BGM7	Prkag3	0.416241	0.0265207		Q8BZJ7	Dcun1d2	0.376611	0.0160175			Q9CRA7	Dmac2l	2.23029	4.28995e-09
Q8QZR5	Gpt	0.346024	0.0085382			Q9QYB1	Clic4	0.448418	0.00416292			P85094	Isoc2a	0.5619	8.72423e-06		P46935	Nedd4	0.410017	0.00058728		P24472	Gsta4	0.37549	0.00386192			Q8R1S0	Coq6	2.22754	2.31476e-10
Q9CR62	Slc25a11	0.343683	0.0298816			P51125	Cast	0.445727	0.0104019			P43277	H1-3	0.557059	0.00179329		Q8R016	Blmh	0.409983	6.24448e-05		Q8BIW1	Prune1	0.374975	2.35414e-05			P56480	Atp5f1b	2.22462	6.76357e-11
Q9CXI0	Coq5	0.340217	0.0299154			P56391	Cox6b1	0.445391	0.0380426			P07361	Orm2	0.540623	0.0159694		Q9DCN2	Cyb5r3	0.404574	0.000164255		Q80W22	Thnsl2	0.374524	0.000314886			Q9D3D9	Atp5f1d	2.21756	2.2822e-10
Q9JMC3	Dnaja4	0.338434	0.0203109			Q61029	Tmpo	0.443102	0.0187023			P63073	Eif4e	0.539773	0.0015355		Q9CRD2	Emc2	0.401609	0.045499		P53810	Pitpna	0.371326	0.000149763			A3KG59	Pm20d2	2.21506	2.51691e-08
P56391	Cox6b1	0.337726	0.0138949			Q9CQZ5	Ndufa6	0.441784	0.000353688			P09528	Fth1	0.539582	0.00832033		Q9EQP2	Ehd4	0.401589	0.000150046		P29391	Ftl1	0.37084	0.0318645			P62077	Timm8b	2.21375	4.91842e-10
P03921	Mtnd5	0.335261	0.0489362			Q8BGK2	Adprhl1	0.439079	0.0186881			O08528	Hk2	0.538558	0.000190523		Q9D783	Klhl40	0.400608	0.000129066		Q3TDQ1	Stt3b	0.370129	0.00693976			Q9JJC6	Rilpl1	2.20251	5.49723e-11
Q8BH95	Echs1	0.333811	0.0419876			Q9D8T7	Slirp	0.435072	0.0440758			Q9R0P5	Dstn	0.536578	0.000221683		Q99PR8	Hspb2	0.3973	0.000174741		P18760	Cfl1	0.368209	0.00162134			Q3UMR5	Mcu	2.20109	1.82027e-05
Q9D404	Oxsm	0.324789	0.0414495			Q8BFP9	Pdk1	0.42964	0.00473388			Q64669	Nqo1	0.533217	0.00137075		Q8BFY6	Pef1	0.395691	0.0480921		Q9WTR5	Cdh13	0.367479	0.000244362			Q9CQQ7	Atp5pb	2.19839	1.83251e-09
P84078	Arf1	0.323656	0.0204338			P14602	Hspb1	0.428162	0.0252705			Q9CX34	Sugt1	0.529565	0.000580369		O88746	Tom1	0.390561	0.000131058		P52760	Rida	0.36674	0.00093731			Q8BGD8	Coa6	2.1978	1.60994e-07
Q9D1L0	Chchd2	0.318706	0.00907122			P56501	Ucp3	0.4167	0.00128688			Q8BXK9	Clic5	0.526778	0.000165323		P49312	Hnrnpa1	0.389803	0.0223207		Q9D020	Nt5c3a	0.366229	0.00193976			P50544	Acadvl	2.19289	2.12677e-10
P56383	Atp5mc2	0.312864	0.0211501			Q9D710	Tmx2	0.414435	0.000751774			Q9EQP2	Ehd4	0.524778	1.56991e-05		Q5NBX1	Cobl	0.386928	0.000102315		Q9D0M1	Prpsap1	0.36279	0.00703946			Q6P549	Inppl1	2.18877	1.73329e-07
Q9D6U8	Fam162a	0.310027	0.0474285			Q9D5T0	Atad1	0.412616	0.0398548			Q61029	Tmpo	0.512847	0.00143928		Q60668	Hnrnpd	0.382897	0.0319797		Q9JJV2	Pfn2	0.361135	4.20023e-05			Q78IK2	Atp5md	2.18531	2.25313e-09
P41216	Acsl1	0.309473	0.0361086			Q8BWT1	Acaa2	0.406031	0.0151069			Q9CQM5	Txndc17	0.512136	0.00362601		Q922Y1	Ubxn1	0.382588	0.00882907		P06801	Me1	0.360081	0.000126374			Q9JLZ3	Auh	2.18331	8.78695e-09
Q99LG2	Tnpo2	0.309306	0.00572482			Q8BIG7	Comtd1	0.405881	0.0395961			Q99LB2	Dhrs4	0.508996	0.0313231		Q8BIW1	Prune1	0.379966	0.000140161		P16045	Lgals1	0.358317	0.00302434			P51174	Acadl	2.17786	5.49864e-09
Q9R0P5	Dstn	0.306091	0.0415545			P40124	Cap1	0.405388	0.00119232			Q9QYB1	Clic4	0.50791	0.00170506		Q9CPV4	Glod4	0.378016	0.00610804		P70195	Psmb7	0.357944	0.00165984			O08600	Endog	2.17622	8.69521e-11
P55264	Adk	0.302349	0.01247			P14152	Mdh1	0.40478	0.0114346			Q71LX4	Tln2	0.505944	0.000127864		P45591	Cfl2	0.377785	0.0001523		Q9D1L0	Chchd2	0.357595	0.00372144			P62748	Hpcal1	2.17566	1.70603e-10
P84084	Arf5	0.300315	0.00581822			P05202	Got2	0.403936	0.000938509			Q9D020	Nt5c3a	0.501961	8.03787e-05		Q60692	Psmb6	0.373937	0.00570665		Q505F5	Lrrc47	0.357327	0.000554034			Q9DCX2	Atp5pd	2.17549	1.01246e-09
Q3KNM2	Marchf5	0.299327	0.00867466			Q63918	Cavin2	0.395964	0.00147824			O88342	Wdr1	0.497606	0.000214887		Q9QZ57	Hspb3	0.373455	0.000147633		Q9WTL7	Lypla2	0.356562	0.00214414			Q60759	Gcdh	2.16706	2.8671e-10
P15532	Nme1	0.297388	0.0120645			P04117	Fabp4	0.393021	0.000875458			Q3THG9	Aarsd1	0.496349	0.0036886		Q9DBG7	Srpra	0.370156	0.00183085		Q78PY7	Snd1	0.35654	0.000761837			P03930	Mtatp8	2.16584	1.30555e-09
Q9WVL0	Gstz1	0.296645	0.0136602			Q9D3D9	Atp5f1d	0.390926	0.0232839			P50516	Atp6v1a	0.485559	0.00152893		Q91YI0	Asl	0.366529	0.0169068		Q9CPV4	Glod4	0.355276	0.000321611			P97450	Atp5pf	2.16463	2.83879e-10
Q60864	Stip1	0.293821	0.0127502			P35123	Usp4	0.390316	0.0332975			Q3TDQ1	Stt3b	0.48074	0.00693532		Q99J99	Mpst	0.362278	0.00251236		P21550	Eno3	0.355157	0.00221144			P53986	Slc16a1	2.15844	8.31936e-08
P56376	Acyp1	0.293232	0.0150651			Q9WTI7	Myo1c	0.390245	0.0117676			P15327	Bpgm	0.471797	0.000178538		Q3TJD7	Pdlim7	0.361618	0.00243941		Q3TMH2	Scrn3	0.354126	0.000759656			Q8BP40	Acp6	2.15755	2.98326e-06
P10605	Ctsb	0.287774	0.0256279			Q8VDQ1	Ptgr2	0.388809	0.0212506			Q80XB4	Nrap	0.471488	0.00234968		P83940	Eloc	0.359805	0.0104528		Q7TQI3	Otub1	0.354097	7.14331e-05			Q06185	Atp5me	2.15583	1.68549e-09
P56501	Ucp3	0.285103	0.0415391			Q99K82	Smox	0.387023	0.00180988			Q99JI6	Rap1b	0.468748	0.000156402		A2AMM0	Cavin4	0.358407	0.0292202		Q9EQP2	Ehd4	0.353306	0.00083826			P56135	Atp5mf	2.14589	9.70034e-10
Q9WTX5	Skp1	0.284946	0.0431033			P99029	Prdx5	0.383956	0.0273717			Q8K3R3	Plcd4	0.468197	0.0282974		Q9D892	Itpa	0.356573	0.0259919		Q5NBX1	Cobl	0.35277	0.000357065			Q8BSY0	Asph	2.14512	1.38108e-07
Q60759	Gcdh	0.284789	0.0269621			P56379	Atp5mj	0.382369	0.0481617			P62869	Elob	0.466334	0.00455001		Q9CQF9	Pcyox1	0.355526	0.0040412		P20801	Tnnc2	0.351627	0.0270346			Q8R0Y8	Slc25a42	2.14505	1.94026e-06
Q9CPP6	Ndufa5	0.284309	0.015658			Q71LX4	Tln2	0.374925	0.000267486			Q8CGY6	Unc45b	0.466319	0.000232359		Q9DBF1	Aldh7a1	0.353882	0.00255968		P62932	Fbxo40	0.349937	0.0110777			Q60936	Coq8a	2.13483	1.82805e-09
Q8JZQ2	Afg3l2	0.279463	0.0254259			Q9D0K2	Oxct1	0.372556	0.0032077			Q7TNG5	Eml2	0.46484	0.00162637		P62869	Elob	0.353076	0.0104568		P62137	Ppp1ca	0.349542	0.00194219			Q99LB2	Dhrs4	2.13426	1.07602e-08
Q9D6R2	Idh3a	0.279252	0.0449518			P82198	Tgfbi	0.369608	0.0216651			P26638	Sars1	0.4624	0.000687157		O54962	Banf1	0.352629	0.0341124		Q9CQH7	Btf3l4	0.348714	0.0494321			Q91VR2	Atp5f1c	2.12772	1.351e-10
P05201	Got1	0.278466	0.0200032			Q91WM2	Hdhd5	0.365786	0.0212027			P62334	Psmc6	0.461236	0.0016765		Q9WV35	Apobec2	0.3506	0.0013394		Q5DTJ9	Mypn	0.346595	0.000177466			O35215	Ddt	2.12641	6.06985e-06
Q61699	Hsph1	0.277181	0.0221524			Q9R0P5	Dstn	0.363888	0.000242465			Q7TNG8	Ldhd	0.460302	0.00598341		Q9Z1Z0	Uso1	0.348502	0.0129743		Q9CYR6	Pgm3	0.345443	0.000564169			P52825	Cpt2	2.12597	1.49908e-09
Q99KF1	Tmed9	0.276915	0.042522			P97493	Txn2	0.360767	0.0178588			Q9D967	Mdp1	0.46008	0.00153701		O08539	Bin1	0.348287	0.0138122		Q9CZ04	Cops7a	0.344965	0.00941104			P08249	Mdh2	2.12181	2.389e-10
P20108	Prdx3	0.276023	0.0105567			Q64433	Hspe1	0.358979	0.002419			Q9D9A7	Ptges3l	0.453758	0.000285375		P97927	Lama4	0.341201	0.00668713		Q9WV35	Apobec2	0.344705	0.00042796			Q9CQX8	Mrps36	2.12067	1.05167e-09
P63038	Hspd1	0.27549	0.0247896			O09131	Gsto1	0.357671	0.0254389			Q9R0X4	Acot9	0.45325	0.00157531		Q9R069	Bcam	0.33979	0.015906		Q3KNM2	Marchf5	0.343878	0.0110732			Q9DB20	Atp5po	2.11663	4.24417e-10
P38647	Hspa9	0.273425	0.0200536			P56695	Wfs1	0.356818	0.00970045			P32020	Scp2	0.44974	0.0276101		Q8K0L0	Asb2	0.333685	0.00164137		Q9D0R2	Tars1	0.343545	3.23873e-05			Q9JIY5	Htra2	2.10579	1.24847e-07
Q9DCX2	Atp5pd	0.273341	0.0148979			P43274	H1-4	0.354289	0.0386576			P04104	Krt1	0.44947	0.037323		Q9Z2U1	Psma5	0.332475	0.00610389		P45591	Cfl2	0.342735	5.50674e-05			O08715	Akap1	2.09685	2.55118e-06
Q9CZU6	Cs	0.271474	0.0285331			Q9D0S9	Hint2	0.354184	0.0206943			Q8VDK1	Nit1	0.449414	0.000394073		Q8VDQ8	Sirt2	0.324946	0.000401647		O88746	Tom1	0.340174	0.00287859			Q9JK42	Pdk2	2.09358	3.9988e-09
Q91VR2	Atp5f1c	0.26941	0.0400135			Q9WUR2	Eci2	0.347641	0.0344916			Q924M7	Mpi	0.447473	0.0116912		P47968	Rpia	0.324918	0.00130746		P09541	Myl4	0.339581	0.000517233			Q9DCC4	Pycr3	2.08503	0.000961061
Q99KQ4	Nampt	0.268925	0.0271546			Q8K0D5	Gfm1	0.346675	0.00023817			Q9D379	Ephx1	0.446686	0.00178623		Q9D9A7	Ptges3l	0.324812	0.00814074		P61971	Nutf2	0.339167	0.00510396			P09671	Sod2	2.08344	1.30708e-08
Q71LX4	Tln2	0.26709	0.00277943			Q3TW96	Uap1l1	0.344788	0.00484732			Q7TPW1	Nexn	0.445867	0.00321184		Q8VBT1	Txlnb	0.324075	0.0148083		Q99LX0	Park7	0.338677	0.000573331			Q9D8T7	Slirp	2.08071	2.3483e-09
O55126	Nipsnap2	0.266061	0.0388953			P07901	Hsp90aa1	0.343612	0.00308867			Q9WTX5	Skp1	0.441927	0.0224636		Q9CQM5	Txndc17	0.322553	0.0337061		Q99K28	Arfgap2	0.337942	0.0161318			Q80Y14	Glrx5	2.07664	1.11996e-08
O09110	Map2k3	0.260191	0.00112557			P97429	Anxa4	0.342469	0.00822632			P04117	Fabp4	0.438495	0.000242801		Q9WTR5	Cdh13	0.320317	0.000259843		Q01730	Rsu1	0.337642	0.000411488			Q8C5Q4	Grsf1	2.068	9.53099e-08
Q9CR61	Ndufb7	0.252488	0.0224399			Q99KI0	Aco2	0.340728	0.0284064			Q9QYR9	Acot2	0.436626	0.0117147		Q9CYR6	Pgm3	0.311211	0.0154311		O09061	Psmb1	0.336923	0.000569524			Q9CR62	Slc25a11	2.06546	2.01843e-09
P07901	Hsp90aa1	0.24803	0.0415668			Q99LY9	Ndufs5	0.33698	0.0181598			O89086	Rbm3	0.430053	0.0491397		P68037	Ube2l3	0.307749	0.00731763		P62334	Psmc6	0.336601	0.0380483			P62075	Timm13	2.06358	1.52673e-09
O88342	Wdr1	0.241123	0.0141134			P51174	Acadl	0.335182	0.00364484			P39054	Dnm2	0.427985	0.00374669		Q9CQ65	Mtap	0.305784	0.0168846		Q9D7G0	Prps1	0.336293	0.000177289			O35459	Ech1	2.04965	1.36525e-09
P85094	Isoc2a	0.237809	0.0431028			P62897	Cycs	0.334151	0.0100457			Q9JIF0	Prmt1	0.421464	0.00300527		P85094	Isoc2a	0.303858	0.0385678		Q8K4Z3	Naxe	0.335752	0.0258127			Q9DC69	Ndufa9	2.04948	1.35156e-09
Q9CR16	Ppid	0.237079	0.0460086			P42125	Eci1	0.333625	0.00123939			P97429	Anxa4	0.421394	0.0025059		Q922R8	Pdia6	0.298308	0.00138563		Q7TNG5	Eml2	0.335059	0.000868303			Q9D5T0	Atad1	2.0441	9.15494e-08
Q9Z2I9	Sucla2	0.233924	0.0496296			O09111	Ndufb11	0.328532	0.0429944			Q8BP48	Metap1	0.419757	0.00188051		Q9D020	Nt5c3a	0.297937	0.00176905		O08529	Capn2	0.334376	0.0027376			Q6PB66	Lrpprc	2.03872	8.57194e-10
P61222	Abce1	0.233089	0.0496623			Q9R0X4	Acot9	0.328103	0.000703301			P70698	Ctps1	0.41822	0.0036286		O08788	Dctn1	0.29777	0.0288371		Q64521	Gpd2	0.332457	7.93955e-05			Q8BKZ9	Pdhx	2.03657	2.04798e-10
O08749	Dld	0.232557	0.028168			O35639	Anxa3	0.327566	0.0055829			Q8VCM7	Fgg	0.412358	0.00594987		Q99MN1	Kars1	0.29668	0.00272485		A6H630	Armt1	0.331517	0.00294521			Q921S7	Mrpl37	2.03601	2.09464e-06
Q9QYA2	Tomm40	0.232272	0.00127226			P38647	Hspa9	0.326851	0.00202139			Q8VBT1	Txlnb	0.411446	0.00595724		O55026	Entpd2	0.296368	0.00658583		P97927	Lama4	0.331305	0.000906232			Q03265	Atp5f1a	2.03311	1.52328e-10
P18242	Ctsd	0.229501	0.0242545			P08249	Mdh2	0.324266	0.0335362			P10107	Anxa1	0.410622	0.0464357		Q60631	Grb2	0.295662	0.00319535		P54726	Rad23a	0.32896	0.0289733			Q9DCV4	Rmdn1	2.03231	2.74034e-10
P67778	Phb	0.228339	0.0386733			Q99KQ4	Nampt	0.323022	0.0057891			P62137	Ppp1ca	0.408817	0.0151664		O35206	Col15a1	0.295008	0.000923218		O70373	Xirp1	0.32826	0.016001			Q9CQH3	Ndufb5	2.02951	3.34028e-09
Q9CPQ1	Cox6c	0.221621	0.0416879			P19783	Cox4i1	0.320401	0.00937745			Q6PER3	Mapre3	0.407191	0.00428515		Q9DC22	Dcaf6	0.294921	0.01853		Q9DD02	Hikeshi	0.327286	0.000651875			Q9D023	Mpc2	2.02933	9.82251e-08
Q01730	Rsu1	0.220282	0.0185698			Q9DCM2	Gstk1	0.31989	0.000881298			Q3THE2	Myl12b	0.407031	0.00325164		Q63810	Ppp3r1	0.29489	0.0373313		Q9CY50	Ssr1	0.326983	0.0355047			Q9CXW2	Mrps22	2.02562	8.9696e-06
Q3THS6	Mat2a	0.215669	0.0314616			Q99LC5	Etfa	0.314673	0.0132913			P18760	Cfl1	0.406728	0.000302282		Q9CQV8	Ywhab	0.294549	0.00356598		P63260	Actg1	0.326594	0.0284781			Q9CWZ3	Rbm8a	2.02489	0.000822068
Q9Z2Y8	Plpbp	0.20982	0.00765553			P26638	Sars1	0.312092	0.0189678			Q9QZ88	Vps29	0.405943	0.00957156		Q9JMH6	Txnrd1	0.293818	0.0312551		P11983	Tcp1	0.322284	9.69088e-05			Q9CQ62	Decr1	2.01989	1.73288e-09
O55222	Ilk	0.206794	0.0139962			Q9D832	Dnajb4	0.311606	0.000782925			Q8R2H9	Phospho1	0.402808	0.0141099		Q9D7G0	Prps1	0.291335	0.0104188		Q8VDK1	Nit1	0.320899	0.00100764			O88986	Gcat	2.01924	6.65298e-05
P0DP26	Calm1	0.203627	0.0445734			Q62188	Dpysl3	0.310437	0.0225425			P62878	Rbx1	0.402285	0.00596437		Q8CGY6	Unc45b	0.290915	0.014563		Q9D0M5	Dynll2	0.319874	0.00145722			Q9D2G2	Dlst	2.01871	2.30364e-10
Q9DC61	Pmpca	0.201937	0.0272561			Q8BH95	Echs1	0.309631	0.014828			O35639	Anxa3	0.402253	0.00401485		Q91Z53	Grhpr	0.29077	0.0114315		P60229	Eif3e	0.319603	0.035575			Q9QZ23	Nfu1	2.01264	2.02012e-09
Q8CDN6	Txnl1	-0.200501	0.0487293			Q921G7	Etfdh	0.305993	0.0111249			O08529	Capn2	0.401431	0.00042833		P59242	Cgn	0.288581	0.0398046		O08539	Bin1	0.319492	0.00527682			Q8VE22	Mrps23	2.01055	1.12015e-07
P62196	Psmc5	-0.203549	0.0345135			P41216	Acsl1	0.301695	0.00220683			Q9JKV1	Adrm1	0.399048	0.00530102		Q9JJV2	Pfn2	0.287681	0.00312077		Q7TPW1	Nexn	0.318995	0.00824409			Q8K0Z7	Taco1	2.00692	1.41968e-10
Q99PR8	Hspb2	-0.205333	0.0137731			Q9D404	Oxsm	0.301104	0.0290521			Q9WVL0	Gstz1	0.394691	0.0065546		P63328	Ppp3ca	0.285137	0.00414706		Q9WVJ2	Psmd13	0.317941	0.00011011			Q924D0	Rtn4ip1	1.99068	1.71393e-09
Q9R1P0	Psma4	-0.206188	0.0102147			Q9D6R2	Idh3a	0.301041	0.0155584			Q8R016	Blmh	0.392402	4.68834e-05		P62196	Psmc5	0.284368	0.00967036		P07934	Phkg1	0.317744	0.000783987			Q8BMF4	Dlat	1.99013	2.91666e-10
Q8BLY2	Tars3	-0.20642	0.0211153			Q8BP40	Acp6	0.30004	0.0185622			Q922Y1	Ubxn1	0.390956	0.000935573		Q8BJY1	Psmd5	0.282642	0.0455484		Q8BP48	Metap1	0.315155	0.00038098			P03888	Mtnd1	1.98957	1.54774e-07
Q64337	Sqstm1	-0.207736	0.0465816			Q9D1E6	Tbcb	0.297654	0.0362164			Q91YI0	Asl	0.390552	0.00661387		Q9R1P0	Psma4	0.281955	0.0125507		P70698	Ctps1	0.314183	0.00599315			Q99MR8	Mccc1	1.97977	1.04507e-09
P47968	Rpia	-0.209449	0.0105365			Q8R050	Gspt1	0.296665	0.0136056			P56387	Dynlt3	0.390088	0.00325238		E0CYV9	NA	0.280634	0.0130916		Q9Z2U1	Psma5	0.312903	0.00478026			Q9D0S9	Hint2	1.97918	5.78573e-09
Q9D1G3	Hhatl	-0.209732	0.0177746			Q8BH64	Ehd2	0.295924	0.00688781			Q9DBF1	Aldh7a1	0.388325	0.00196981		Q8BML9	Qars1	0.279821	0.00105878		Q9D7X3	Dusp3	0.312325	0.00277648			P51660	Hsd17b4	1.97817	0.000601066
Q8C6K9	Col6a6	-0.218281	0.00922355			Q8VEK3	Hnrnpu	0.295487	0.00673418			O35678	Mgll	0.386839	0.0103812		P24472	Gsta4	0.279544	0.0083108		Q9JMA1	Usp14	0.311409	0.000160706			P10605	Ctsb	1.96873	1.96172e-10
Q9DBB8	Dhdh	-0.219724	0.011194			Q8VE95	NA	0.292133	0.0155353			Q9D0R2	Tars1	0.385308	9.24038e-05		P18760	Cfl1	0.279037	0.00132529		E0CYV9	NA	0.309993	3.50254e-05			Q7TQ95	Lnpk	1.9657	0.000473726
Q922B2	Dars1	-0.220225	0.0250586			P35486	Pdha1	0.291095	0.0293577			Q570Y9	Deptor	0.383478	0.000375897		P62334	Psmc6	0.27769	0.0188225		Q60692	Psmb6	0.308811	0.00281682			P56382	Atp5f1e	1.96504	1.11354e-09
Q9DBD0	Ica	-0.229528	0.0325456			Q64727	Vcl	0.290659	0.000403758			Q8C0E2	Vps26b	0.380887	0.000225507		Q922B2	Dars1	0.277154	0.00175109		Q9DBF1	Aldh7a1	0.308449	0.00106659			Q8VEM8	Slc25a3	1.96328	1.10276e-08
Q9EP89	Lactb	-0.229994	0.015245			Q9CQX8	Mrps36	0.286104	0.00679292			P35762	Cd81	0.380408	0.0444619		Q61768	Kif5b	0.276991	0.00631082		P68037	Ube2l3	0.308103	0.0254456			Q8K1Z0	Coq9	1.95822	6.65906e-10
Q91V64	Isoc1	-0.231308	0.00282826			P28654	Dcn	0.285375	0.0156712			O88746	Tom1	0.37806	0.000916229		Q3TCH7	Cul4a	0.275134	0.00491912		P47857	Pfkm	0.308082	4.7583e-05			Q8BFR5	Tufm	1.95795	1.68012e-09
Q9R1P4	Psma1	-0.240386	0.00530134			Q8JZQ2	Afg3l2	0.283921	0.00409542			P24472	Gsta4	0.377032	0.0117598		Q3V1D3	Ampd1	0.271304	0.00900608		Q9D892	Itpa	0.307722	0.0024817			P10107	Anxa1	1.95637	2.22305e-10
Q921R8	Slc41a3	-0.240683	0.0118089			P47738	Aldh2	0.282793	0.0183165			Q9D783	Klhl40	0.375011	0.000775342		O70578	Cacng1	0.271106	0.00851109		O70435	Psma3	0.302005	0.00462108			Q9QYA2	Tomm40	1.95397	2.75074e-06
P09405	Ncl	-0.244451	0.0492268			Q922Y1	Ubxn1	0.280474	0.0123707			P70402	Mybph	0.374161	0.00371806		Q9QUM9	Psma6	0.269917	0.000696199		Q9JJZ2	Tuba8	0.301226	0.0280994			Q3TC72	Fahd2	1.94569	1.22196e-09
Q62186	Ssr4	-0.245437	0.00607841			P16546	Sptan1	0.27944	0.00295028			Q01730	Rsu1	0.371748	0.00225628		Q61316	Hspa4	0.266386	0.0226174		Q9D8S9	Bola1	0.300346	0.0463205			P40630	Tfam	1.94523	5.69236e-11
Q9R112	Sqor	-0.245812	0.0192403			Q62261	Sptbn1	0.278375	0.00272138			Q9CPV4	Glod4	0.371226	0.00700787		Q8R2G4	Art3	0.266354	0.0389511		Q8VBT1	Txlnb	0.29954	0.0192772			Q9DC61	Pmpca	1.94103	3.29353e-08
Q5XPI3	Rnf123	-0.247907	0.00859605			Q8BPB0	Mob1b	0.278033	0.00556098			Q9R069	Bcam	0.371208	0.0415953		Q8R2Y8	Ptrh2	0.266168	0.00785623		Q9CWS0	Ddah1	0.298202	0.0182427			Q8VDT9	Mrpl50	1.93683	9.08131e-07
Q9JJZ2	Tuba8	-0.249122	0.00774827			Q5FW52	Mlip	0.277141	0.026875			Q9D832	Dnajb4	0.369912	0.0013579		P56812	Pdcd5	0.266084	0.00228426		P62878	Rbx1	0.297459	0.0475626			Q9CPQ1	Cox6c	1.93606	5.76573e-09
Q3V1D3	Ampd1	-0.24933	0.0161449			Q8CAK1	Iba57	0.27685	0.0498436			Q9CQ65	Mtap	0.369842	0.00735534		P80316	Cct5	0.265116	0.0146752		A2AMM0	Cavin4	0.297362	0.0116464			Q9D6J5	Ndufb8	1.93592	1.02563e-09
Q6URW6	Myh14	-0.249971	0.0150702			Q9D0E1	Hnrnpm	0.276794	0.00144985			Q61699	Hsph1	0.369131	0.00189567		O88543	Cops3	0.262913	0.000384125		O08997	Atox1	0.296907	0.0366236			P17665	Cox7c	1.9317	8.67308e-09
Q64669	Nqo1	-0.250002	0.00570476			Q9QZN4	Fbxo6	0.276765	0.0407176			Q505F5	Lrrc47	0.368904	0.00352267		P49722	Psma2	0.261646	0.00963722		P23116	Eif3a	0.294545	0.0252265			Q9CZB0	Sdhc	1.9287	1.36438e-07
P48453	Ppp3cb	-0.256515	0.000251547			P18572	Bsg	0.275925	0.00218448			P97493	Txn2	0.36872	0.0190623		P97449	Anpep	0.258769	0.0314353		Q9CZ44	Nsfl1c	0.292953	0.00227305			Q3ULD5	Mccc2	1.92355	8.40732e-10
Q7TNG5	Eml2	-0.259211	0.0121633			Q9CQ69	Uqcrq	0.274614	0.0271169			Q9CYR6	Pgm3	0.367176	0.00205137		P68368	Tuba4a	0.257536	0.0410227		P56812	Pdcd5	0.292889	0.0100012			Q5SW19	Cluh	1.91427	3.18275e-08
Q61702	Itih1	-0.259469	0.0204888			Q00519	Xdh	0.273299	0.0370019			Q9CQF9	Pcyox1	0.366441	0.0117366		P26638	Sars1	0.256966	0.0204077		Q8VDM4	Psmd2	0.292707	5.77685e-05			P19783	Cox4i1	1.90876	5.26475e-09
Q7TMY8	Huwe1	-0.263487	0.0110759			Q9DCT8	Crip2	0.271871	0.0170102			Q8R2Y8	Ptrh2	0.363536	0.00182563		O88322	Nid2	0.255219	0.00760572		Q9R1P0	Psma4	0.292126	0.00225715			O35658	C1qbp	1.90608	2.37591e-09
Q8BK84	Dusp29	-0.268413	0.0202017			Q9D855	Uqcrb	0.267472	0.00729127			Q9WV35	Apobec2	0.363361	0.000634844		P52760	Rida	0.254826	0.011431		Q8VBV7	Cops8	0.289556	0.018294			Q99L13	Hibadh	1.90453	1.66526e-07
Q99J77	Nans	-0.270798	0.00506569			O88342	Wdr1	0.266022	0.018088			O70209	Pdlim3	0.362122	4.72606e-05		Q8R5I6	Gstm4	0.253724	0.0163538		Q9R0P3	Esd	0.2876	0.00629347			Q8BLF1	Nceh1	1.89885	1.77969e-06
P08122	Col4a2	-0.272035	0.0491189			O88487	Dync1i2	0.261758	0.0183789			Q6P069	Sri	0.361967	0.0144888		Q9Z2N8	Actl6a	0.25129	0.0181057		Q8K411	Pitrm1	0.287534	0.0111671			P51881	Slc25a5	1.89702	2.80668e-08
P21460	Cst3	-0.274907	0.0324429			O55222	Ilk	0.261687	0.00482235			Q61316	Hspa4	0.359718	0.0034786		Q9WVJ2	Psmd13	0.249593	0.000987971		Q9CR09	Ufc1	0.286476	0.000985953			Q9D338	Mrpl19	1.89032	2.16311e-09
Q921L3	Tmco1	-0.274915	0.00355564			Q9DCJ5	Ndufa8	0.261649	0.00846383			Q8R164	Bphl	0.359246	0.0139221		Q63932	Map2k2	0.24941	0.0454466		Q8VHL1	Setd7	0.286246	0.00506392			P03921	Mtnd5	1.89027	5.00406e-07
Q91V79	Fitm1	-0.280708	0.0369108			O70251	Eef1b	0.261305	0.0390613			Q91WK1	Spryd4	0.359109	0.00464424		A2AUC9	Klhl41	0.246745	0.00527059		Q8BIG7	Comtd1	0.286096	0.0341039			Q9WUM5	Suclg1	1.88949	5.16333e-10
Q9ER60	Scn4a	-0.284687	0.0115087			Q07417	Acads	0.261149	0.00735379			Q5DTJ9	Mypn	0.358491	0.000308674		Q921F2	Tardbp	0.246165	0.00507399		P56387	Dynlt3	0.285598	0.000435886			Q9Z1J3	Nfs1	1.88692	6.47865e-08
Q8C0L9	Gpcpd1	-0.290827	0.0419514			Q99JW4	Lims1	0.259828	0.0065851			Q9CQV8	Ywhab	0.358411	0.00450294		Q9R0P5	Dstn	0.243874	0.00817932		P28650	Adss1	0.285229	0.000897933			P53702	Hccs	1.88666	0.000210268
Q99J99	Mpst	-0.293679	0.028473			Q60668	Hnrnpd	0.259712	0.027608			Q9DCB8	Isca2	0.354778	0.0179565		Q8VDM4	Psmd2	0.243217	0.00322511		P10649	Gstm1	0.285198	0.00608339			Q9CXT8	Pmpcb	1.8863	1.22866e-08
Q60692	Psmb6	-0.297602	0.0256218			Q61425	Hadh	0.25652	0.00529655			O08539	Bin1	0.353436	0.00970841		O08529	Capn2	0.243189	0.0096687		Q8R081	Hnrnpl	0.284462	0.0382445			O08749	Dld	1.88085	1.74995e-10
Q9DAV9	Tmem38b	-0.298652	0.0255368			Q9CR68	Uqcrfs1	0.252837	0.0404785			P11983	Tcp1	0.352546	0.000108931		Q8BWB1	Synpo2l	0.242719	0.00580189		Q8R1B4	Eif3c	0.284207	0.00530792			Q9DC70	Ndufs7	1.88084	1.15128e-09
Q8BUK6	Hook3	-0.299454	0.00945138			Q99M87	Dnaja3	0.246823	0.00987043			P56812	Pdcd5	0.350455	0.00162676		Q8VDK1	Nit1	0.239884	0.0203255		P10518	Alad	0.281542	0.000516304			Q9D1N9	Mrpl21	1.87858	0.000847643
Q9EQH2	Erap1	-0.303991	0.0033926			Q9DC70	Ndufs7	0.242834	0.0256795			P62932	Fbxo40	0.347127	0.0122745		O88342	Wdr1	0.23966	0.00847214		A2AJB1	Ccdc183	0.280669	0.0464159			O09161	Casq2	1.87804	6.251e-06
P32848	Pvalb	-0.311445	0.0361937			Q99JY0	Hadhb	0.240614	0.0280937			P29788	Vtn	0.346922	0.0376784		P50396	Gdi1	0.238994	0.00878535		P61021	Rab5b	0.279466	0.00290427			Q9WVA2	Timm8a1	1.87129	1.7316e-08
Q6P5F9	Xpo1	-0.315054	0.0101373			O08749	Dld	0.24035	0.0430921			Q8BY89	Slc44a2	0.346561	0.00198286		P62827	Ran	0.238435	0.0491938		Q8R050	Gspt1	0.278028	0.0170089			Q9CQ91	Ndufa3	1.86948	1.78244e-08
Q8VHW3	Cacng6	-0.317981	0.0387303			P70695	Fbp2	0.239807	0.00683626			P99027	Rplp2	0.346452	0.0133532		Q3TL44	Nlrx1	0.23734	0.00419104		P62911	Rpl32	0.277444	0.047003			P12787	Cox5a	1.86006	8.81529e-09
Q8VCR8	Mylk2	-0.320909	0.000831085			Q8BFR5	Tufm	0.235843	0.0387367			P61971	Nutf2	0.345599	0.0047941		P11499	Hsp90ab1	0.234277	0.0291221		Q8VBW6	Nae1	0.27546	0.00278786			P03911	Mtnd4	1.85876	3.64413e-09
Q7TPR4	Actn1	-0.323351	0.00549778			P70404	Idh3g	0.231739	0.0266801			Q8VDQ8	Sirt2	0.344965	0.000894082		Q99JI4	Psmd6	0.233864	0.00458186		Q8QZY1	Eif3l	0.274716	0.000999411			Q8BH95	Echs1	1.85712	4.40568e-09
Q9CQS8	Sec61b	-0.327684	0.0327316			Q7TNS2	Micos10	0.230938	0.000914414			P46935	Nedd4	0.344925	0.000151207		O35864	Cops5	0.233267	0.008031		Q8R010	Aimp2	0.274601	0.00943844			P43025	Clec3b	1.85282	2.38272e-06
P70362	Ufd1	-0.330388	0.0458659			Q9DCS9	Ndufb10	0.230547	0.038807			P42208	Septin2	0.343993	0.00182653		Q9DBS1	Tmem43	0.232447	0.0132643		P47791	Gsr	0.273949	0.0102945			Q5M8N4	Sdr39u1	1.85232	5.2085e-08
Q8VBT0	Tmx1	-0.342261	0.000980661			P07356	Anxa2	0.228467	0.0247516			P31001	Des	0.342208	0.00662732		P10518	Alad	0.232246	0.0136233		Q8R4E4	Myoz3	0.27314	0.00476076			Q9D7B6	Acad8	1.85111	1.19939e-08
P05132	Prkaca	-0.343161	0.00504198			Q9CQJ8	Ndufb9	0.225143	0.0495011			Q3TCH7	Cul4a	0.342049	0.00554145		P47791	Gsr	0.23141	0.00667437		P99026	Psmb4	0.272109	0.00402791			Q8BGC4	Zadh2	1.83871	4.21336e-09
Q9D7J6	Dnase1l1	-0.344081	0.00256816			Q9D7B6	Acad8	0.224801	0.0138853			Q9D1L0	Chchd2	0.341986	0.0405826		Q9D273	Mmab	0.230758	0.00851942		Q07813	Bax	0.272053	0.00113206			Q8R2Q4	Gfm2	1.82529	5.56427e-09
Q7TMK9	Syncrip	-0.348112	0.012437			Q8BMS1	Hadha	0.224013	0.0243237			P97449	Anpep	0.341311	0.00836678		Q7TQI3	Otub1	0.230048	0.0127819		Q99LG2	Tnpo2	0.271832	0.033627			Q9CQ69	Uqcrq	1.82495	2.36305e-10
Q3TZZ7	Esyt2	-0.354812	0.000589061			P47934	Crat	0.223559	0.0100613			Q9CYR0	Ssbp1	0.340818	0.0102733		Q9D0M5	Dynll2	0.229186	0.00989926		Q9D0T1	Snu13	0.271473	0.0407565			P38647	Hspa9	1.82083	5.78462e-10
Q3TL44	Nlrx1	-0.368776	0.0156859			Q9CRB9	Chchd3	0.222215	0.00949582			P97927	Lama4	0.340525	0.038483		Q8R4E4	Myoz3	0.22447	0.0263254		P48774	Gstm5	0.271395	0.0189258			Q60597	Ogdh	1.82064	1.80225e-10
Q8K0L0	Asb2	-0.397575	0.00493965			Q9CQR4	Acot13	0.222023	0.00832243			P10518	Alad	0.339785	0.00313246		P28650	Adss1	0.223077	0.00696605		Q8BGB7	Enoph1	0.271331	0.00435429			Q3TBW2	Mrpl10	1.8172	4.68963e-06
Q60605	Myl6	-0.400061	0.0335212			P59999	Arpc4	0.221843	0.034598			P80316	Cct5	0.339279	0.000179172		P21550	Eno3	0.222972	0.0129626		Q99JI4	Psmd6	0.266846	0.000182997			Q9CZU6	Cs	1.81275	7.4611e-11
Q9D0F3	Lman1	-0.402443	0.0217023			P39054	Dnm2	0.21854	0.0415392			Q9DBS1	Tmem43	0.337956	0.00453548		Q8R010	Aimp2	0.222629	0.00375097		O70578	Cacng1	0.265695	0.0205374			Q91YP0	L2hgdh	1.81259	2.9762e-07
Q9D7G0	Prps1	-0.434632	0.000730677			Q8CIB5	Fermt2	0.216007	0.00204194			P29391	Ftl1	0.336898	0.0361328		Q71LX4	Tln2	0.22222	0.0113505		O35864	Cops5	0.26167	0.00401285			Q8K2B3	Sdha	1.7988	1.39756e-10
P50427	Sts	-0.437194	0.000384633			Q9DC61	Pmpca	0.21472	0.0229177			Q60864	Stip1	0.336145	0.037819		P68372	Tubb4b	0.221548	0.0193954		Q9QUM9	Psma6	0.260246	0.00359173			Q9JLJ2	Aldh9a1	1.7986	0.000851091
Q8BRK9	Man2a2	-0.466826	0.000714809			P97478	Coq7	0.214522	0.0472935			P45591	Cfl2	0.332836	0.000281649		Q62446	Fkbp3	0.220021	0.036888		P05064	Aldoa	0.260123	0.00116209			Q99KI0	Aco2	1.79813	2.2052e-10
O55026	Entpd2	-0.473721	0.000610407			P70266	Pfkfb1	0.213973	0.0109266			Q9D892	Itpa	0.331524	0.0139482		Q9DCZ1	Gmpr	0.21915	0.0143031		P50518	Atp6v1e1	0.259818	0.0223612			Q9DCW4	Etfb	1.79806	1.28867e-09
Q8BJY1	Psmd5	-0.50805	0.0296355			O08553	Dpysl2	0.213198	0.0200135			Q9Z1Z0	Uso1	0.330057	0.00684254		P68369	Tuba1a	0.214797	0.018462		P05063	Aldoc	0.259117	0.0113546			Q9D855	Uqcrb	1.79475	3.01371e-09
Q8BGM7	Prkag3	-0.555492	0.0136125			Q9CQN1	Trap1	0.212442	0.0145966			Q8BIW1	Prune1	0.328331	0.000351875		Q60994	Adipoq	0.213381	0.039991		Q9WUA2	Farsb	0.258986	0.00025795			Q9JKL4	Ndufaf3	1.78787	3.83567e-08
P49312	Hnrnpa1	-0.568835	0.00749635			Q9D2G2	Dlst	0.212383	0.0197691			P21550	Eno3	0.327906	0.017653		P80318	Cct3	0.211631	0.032787		Q62446	Fkbp3	0.258915	0.037565			Q9CQA3	Sdhb	1.78475	4.61468e-10
Q64523	H2ac20	-0.649793	0.032923			Q8K370	Acad10	0.212282	0.035125			O09131	Gsto1	0.327493	0.0241943		Q8CGC7	Eprs1	0.20886	0.0129096		Q99KC8	Vwa5a	0.258768	0.035823			Q921G7	Etfdh	1.78358	4.60845e-10
P03987	NA	-1.3372	0.00337471			P16332	Mmut	0.212261	0.0254997			G5E8K5	Ank3	0.327437	0.0339455		Q9D832	Dnajb4	0.206985	0.0290248		P61804	Dad1	0.25811	0.0428267			Q9D404	Oxsm	1.78332	1.57576e-07
						Q8VHX6	Flnc	0.208094	0.0241387			Q8K4Z3	Naxe	0.323924	0.0485649		P31230	Aimp1	0.206794	0.0431979		P80316	Cct5	0.257781	0.000292157			P16332	Mmut	1.77639	2.41017e-08
						P56480	Atp5f1b	0.206344	0.0122848			A6H630	Armt1	0.322143	0.0186307		P62192	Psmc1	0.20351	0.0274907		Q9QZ57	Hspb3	0.257087	0.00759459			Q3UIU2	Ndufb6	1.77604	1.01253e-07
						P10922	H1-0	0.205341	0.0161432			P56501	Ucp3	0.321084	0.0079363		Q9D0I9	Rars1	0.202699	0.0251901		Q9D783	Klhl40	0.256869	0.0214827			O09111	Ndufb11	1.77524	2.73617e-08
						P31001	Des	0.204936	0.0238089			P62627	Dynlrb1	0.31988	0.0467798		Q9WUA5	Epm2a	0.200494	0.00745102		Q9CX56	Psmd8	0.254814	0.0027349			Q9CXS4	Cenpv	1.7665	1.50734e-08
						Q9CXZ1	Ndufs4	0.204455	0.0211554			O35215	Ddt	0.318352	0.000694015		P60335	Pcbp1	0.200138	0.00589747		Q60935	Art1	0.252173	0.0348402			Q8BMS4	Coq3	1.76483	5.18488e-09
						Q9WVK4	Ehd1	0.201493	0.0123282			Q8K370	Acad10	0.314674	0.0230235		P21619	Lmnb2	-0.201231	0.0254484		P50396	Gdi1	0.250813	0.0115403			Q9D172	Gatd3a	1.76045	9.27454e-10
						Q9JK48	Sh3glb1	0.201319	0.0467082			Q5NBX1	Cobl	0.314194	0.000161015		Q6PA06	Atl2	-0.206525	0.0208701		Q99J99	Mpst	0.249075	0.00592539			P56392	Cox7a1	1.75842	5.91966e-09
						Q60714	Slc27a1	0.200789	0.0454269			P68037	Ube2l3	0.313953	0.0178858		P55264	Adk	-0.206683	0.0256028		Q6PDY2	Ado	0.247555	0.0294252			Q9Z2I9	Sucla2	1.75816	1.41027e-10
						P82350	Sgca	0.200272	0.0175636			Q9JHW2	Nit2	0.312849	0.00969181		Q8R404	Micos13	-0.207668	0.0118799		P60867	Rps20	0.246455	0.00689312			Q9DB77	Uqcrc2	1.74649	3.17663e-10
						O08532	Cacna2d1	-0.200733	0.00438444			Q8BP40	Acp6	0.311843	0.0485207		Q8BFR5	Tufm	-0.20805	0.00909814		Q62234	Myom1	0.246062	0.00237349			Q3UV70	Pdp1	1.74639	4.1779e-09
						Q9R1P0	Psma4	-0.201574	0.00873881			E0CYV9	NA	0.311245	0.00376634		Q8C7X2	Emc1	-0.209499	0.0239096		Q9WTX6	Cul1	0.244834	0.012003			P97493	Txn2	1.74615	5.36546e-08
						O70209	Pdlim3	-0.202078	0.02133			P62751	Rpl23a	0.31046	0.0486834		Q9JHI5	Ivd	-0.209614	0.00493736		O55234	Psmb5	0.244658	0.000638107			P58281	Opa1	1.74567	9.82437e-10
						Q9R112	Sqor	-0.204353	0.0063663			P23492	Pnp	0.309839	0.0257408		Q08642	Padi2	-0.210521	0.00295778		Q9CQJ6	Denr	0.243808	0.0465406			Q9DCZ4	Apoo	1.74557	9.76655e-10
						P28652	Camk2b	-0.209187	0.00186757			P15626	Gstm2	0.307876	0.00430067		Q9CQC7	Ndufb4	-0.213244	0.0107771		Q9DB34	Chmp2a	0.243422	0.0452981			Q9CPU2	Ndufb2	1.74275	3.5091e-07
						Q6NZJ6	Eif4g1	-0.211417	0.00513287			P11499	Hsp90ab1	0.306023	0.000494555		Q8BMJ2	Lars1	-0.214745	0.00519886		Q922B2	Dars1	0.242806	0.000245593			Q9R0X4	Acot9	1.74059	2.50848e-09
						P49813	Tmod1	-0.212534	0.0160569			P62814	Atp6v1b2	0.305764	0.0326528		Q99LY9	Ndufs5	-0.221184	0.0188873		P97443	Smyd1	0.242284	0.00363812			Q9ERS2	Ndufa13	1.73866	1.63659e-09
						Q8C7X2	Emc1	-0.212622	0.00892732			Q3TC72	Fahd2	0.301369	0.0249022		P70295	Aup1	-0.221248	0.0422581		Q68FL6	Mars1	0.239742	0.00175559			Q9D0M3	Cyc1	1.73738	2.0575e-09
						Q9ET78	Jph2	-0.215856	0.0369818			P83940	Eloc	0.299341	0.0392289		Q99MR8	Mccc1	-0.221423	0.00216347		O35206	Col15a1	0.236449	0.000782814			Q8BWT1	Acaa2	1.73645	3.14035e-09
						Q6ZQI3	Mlec	-0.216432	0.0127064			Q61768	Kif5b	0.298006	0.0179576		Q80ZW2	Them6	-0.222687	0.0428911		P56395	Cyb5a	0.235574	0.00786273			Q8K4F5	Abhd11	1.73343	5.00479e-09
						P61255	Rpl26	-0.216971	0.0426695			Q9DCN2	Cyb5r3	0.297985	0.000599399		Q99KQ4	Nampt	-0.22549	0.00598038		Q9D1G3	Hhatl	0.234566	0.00936598			Q80ZS3	Mrps26	1.73034	8.55784e-07
						O35344	Kpna3	-0.220411	0.0306841			Q99JB2	Stoml2	0.297669	0.00199796		P56379	Atp5mj	-0.22956	0.0305293		Q9Z1Z2	Strap	0.234085	0.0194695			P26443	Glud1	1.72571	4.40521e-09
						P63325	Rps10	-0.221392	0.00709785			Q9D0M5	Dynll2	0.297178	0.0014549		O35887	Calu	-0.229855	0.0366163		Q99JB8	Pacsin3	0.232634	0.00347556			P67778	Phb	1.7252	6.92069e-09
						Q8BLY2	Tars3	-0.221763	0.00373266			O88487	Dync1i2	0.295572	0.00321255		Q8BUV3	Gphn	-0.229964	0.028548		Q9WUQ2	Preb	0.232527	0.0156564			Q8K2T4	Uqcc3	1.7224	0.000471532
						P07934	Phkg1	-0.222011	0.0306188			Q07813	Bax	0.294909	0.0195416		P14824	Anxa6	-0.230317	0.00441011		Q8CI70	Lrrc20	0.23158	0.0162443			Q8JZU0	Nudt13	1.72006	4.71934e-07
						Q5XKE0	Mybpc2	-0.223106	0.0135522			Q8BIJ6	Iars2	0.292649	0.0132713		Q9D710	Tmx2	-0.233434	0.0349488		Q01405	Sec23a	0.230947	0.0495958			Q61425	Hadh	1.71994	9.18782e-09
						Q8BRK8	Prkaa2	-0.223844	0.0110558			P53810	Pitpna	0.291185	0.00933264		Q8CJ53	Trip10	-0.234059	0.00662887		P18826	Phka1	0.230667	0.00108362			Q9CQC7	Ndufb4	1.7155	6.44059e-09
						Q923T9	Camk2g	-0.223939	0.00281765			P10126	Eef1a1	0.288571	0.0354951		Q8BH86	Dglucy	-0.234432	0.0132183		O88342	Wdr1	0.230287	0.0111449			Q62425	Ndufa4	1.71514	1.05019e-09
						P47754	Capza2	-0.224365	0.00308281			Q91ZJ5	Ugp2	0.287149	0.00112719		P61222	Abce1	-0.235856	0.041543		Q8C1A5	Thop1	0.229195	0.0083588			Q3U0B3	Dhrs11	1.71165	6.12189e-07
						Q8R429	Atp2a1	-0.226574	0.00167246			Q9WTR5	Cdh13	0.283388	0.00298673		Q8BHN3	Ganab	-0.236345	0.0265887		P63242	Eif5a	0.229029	0.0153369			Q9CQ54	Ndufc2	1.70776	4.6342e-09
						Q9D7N9	Apmap	-0.22693	0.00996375			P29699	Ahsg	0.283017	0.00965842		P35282	Rab21	-0.238348	0.00681712		Q8C0L9	Gpcpd1	0.228262	0.0118914			Q91WD5	Ndufs2	1.70759	5.01074e-11
						Q64310	Surf4	-0.228445	0.0133514			Q8VHL1	Setd7	0.28274	0.0101553		Q8CC88	Vwa8	-0.23961	0.0175515		P47757	Capzb	0.227211	0.0334556			P56394	Cox17	1.7049	1.04811e-08
						P70362	Ufd1	-0.234524	0.0158937			Q9QUM9	Psma6	0.281965	0.000899467		Q8VE37	Rcc1	-0.2402	0.0295803		Q8BML9	Qars1	0.225717	0.00528791			Q99M71	Epdr1	1.69893	1.28584e-07
						P41105	Rpl28	-0.234696	0.0147031			Q60631	Grb2	0.280578	0.00743111		Q6TEK5	Vkorc1l1	-0.241566	0.0079458		P42932	Cct8	0.225506	0.000724576			Q99LC3	Ndufa10	1.68328	4.01683e-10
						Q3TJD7	Pdlim7	-0.239741	0.0238216			Q91VH6	Memo1	0.278484	0.00644863		P53986	Slc16a1	-0.244501	0.0459134		Q9QYJ0	Dnaja2	0.22433	0.0280721			Q9D6R2	Idh3a	1.68158	4.49434e-10
						P18826	Phka1	-0.241568	0.0022607			Q9JI91	Actn2	0.275801	0.0117063		Q8QZR5	Gpt	-0.244638	0.00539018		P61082	Ube2m	0.222147	0.00155232			P16125	Ldhb	1.68095	3.76912e-08
						E9PZQ0	Ryr1	-0.242614	0.00435192			Q9D7B6	Acad8	0.275703	0.0215555		Q9D5T0	Atad1	-0.244763	0.0203116		O08756	Hsd17b10	0.221384	0.0134301			O35143	ATP5IF1	1.6784	1.89758e-07
						Q8R3Z5	Cacnb1	-0.247071	0.00441885			Q9QXC1	Fetub	0.275151	0.0345536		P52503	Ndufs6	-0.245522	0.00168724		P14206	Rpsa	0.221316	0.0359483			P19536	Cox5b	1.67599	1.08454e-08
						Q62186	Ssr4	-0.249438	0.00581404			Q9JMH9	Myo18a	0.274704	0.00586089		Q8BWA5	Klhl31	-0.246302	0.0235664		Q9JLH8	Tmod4	0.221263	0.0368941			Q8R1I1	Uqcr10	1.67372	4.54536e-09
						Q8BGM7	Prkag3	-0.250004	0.000501742			O09061	Psmb1	0.274025	0.00630528		Q9Z2Y8	Plpbp	-0.246715	0.0182797		Q9CQC9	Sar1b	0.220221	0.0210549			Q9CR68	Uqcrfs1	1.67275	3.95427e-09
						Q9D7J6	Dnase1l1	-0.250165	0.0258289			Q91W50	Csde1	0.272411	0.0246834		P14142	Slc2a4	-0.24909	0.0296891		Q9CPU0	Glo1	0.219858	0.0215528			Q9D8B4	Ndufa11	1.67065	3.03921e-08
						Q8C6K9	Col6a6	-0.253222	0.0135803			E9PV24	Fga	0.271405	0.0489024		Q9Z1Q2	Abhd16a	-0.249404	0.0207593		Q9WUB3	Pygm	0.217911	0.000564744			Q9CR26	Vta1	1.66906	2.42201e-09
						P61080	Ube2d1	-0.257887	0.0127208			Q3UH68	Limch1	0.271188	0.0325107		Q60870	Reep5	-0.251188	0.0151817		P17182	Eno1	0.217514	0.00945079			Q9CZ13	Uqcrc1	1.66852	9.46911e-10
						Q9WTX6	Cul1	-0.259415	0.0182971			O35206	Col15a1	0.270854	0.00236325		P46460	Nsf	-0.253011	0.0046878		Q8K0L0	Asb2	0.217177	0.00753894			Q9CPP6	Ndufa5	1.66465	6.78302e-09
						Q8VDI7	Ubac1	-0.261219	0.0125912			Q91Z53	Grhpr	0.268631	0.0098645		Q6ZQI3	Mlec	-0.253379	0.0038035		Q7TSH2	Phkb	0.216929	0.00270626			P97807	Fh	1.65237	4.5732e-10
						Q8K0L0	Asb2	-0.261674	0.0011314			Q78PY7	Snd1	0.268086	0.000535859		Q9DCJ5	Ndufa8	-0.253538	0.014832		P97855	G3bp1	0.216035	0.0460507			Q8R0F8	Fahd1	1.65087	1.95722e-06
						P49722	Psma2	-0.267806	0.00543367			Q922R8	Pdia6	0.267041	0.00489408		Q8BGC4	Zadh2	-0.260336	0.0293514		Q99PR8	Hspb2	0.215735	0.00474522			P47934	Crat	1.64808	1.53337e-09
						Q02789	Cacna1s	-0.267824	0.000284781			P54726	Rad23a	0.266081	0.0188812		P34884	Mif	-0.26555	0.0266019		O35215	Ddt	0.214397	0.0400795			P56379	Mp68	1.64551	4.43148e-09
						Q5XPI3	Rnf123	-0.270156	0.00185757			Q8BHG2	Czib	0.265093	0.0224841		P58281	Opa1	-0.266275	0.00297693		Q8CI94	Pygb	0.213376	0.015893			Q8JZN5	Acad9	1.64506	1.32385e-08
						Q9R1P4	Psma1	-0.270827	0.00595539			P42125	Eci1	0.264682	0.0357003		Q8K1M6	Dnm1l	-0.269814	0.000752969		Q9CQV8	Ywhab	0.212942	0.0245324			Q8BMS1	Hadha	1.63577	9.6423e-09
						O35350	Capn1	-0.273875	0.0041545			Q8VBW6	Nae1	0.26442	0.0015093		Q64133	Maoa	-0.269922	0.0242865		Q8R1G2	Cmbl	0.212139	0.047434			Q99LC5	Etfa	1.63318	1.87766e-09
						P11798	Camk2a	-0.276868	0.0036183			Q9JMH6	Txnrd1	0.261022	0.0197861		Q80YV4	Pank4	-0.271234	0.00132355		Q8BY87	Usp47	0.211718	0.00509234			P45952	Acadm	1.63153	6.85917e-09
						Q9D5V5	Cul5	-0.279034	0.0142605			P80317	Cct6a	0.260563	0.00034806		Q9D0K2	Oxct1	-0.273621	0.0206428		Q91W50	Csde1	0.210391	0.0292095			Q9DB15	Mrpl12	1.63153	6.02339e-08
						P48453	Ppp3cb	-0.27956	0.00268181			Q61937	Npm1	0.260305	0.0406163		Q99KI0	Aco2	-0.273685	0.00600483		P19157	Gstp1	0.210093	0.00186399			P00405	Mtco2	1.63118	3.33354e-08
						Q7TSH2	Phkb	-0.28112	0.00132363			Q9JJV2	Pfn2	0.257331	0.0056998		Q9DCS3	Mecr	-0.274647	0.00549805		Q9JHW2	Nit2	0.20906	0.0197504			O08756	Hsd17b10	1.62668	9.22849e-08
						Q8K010	Oplah	-0.282956	0.0190967			P56376	Acyp1	0.257066	0.00770201		Q9D1I5	Mcee	-0.276724	0.0232241		Q9Z2U0	Psma7	0.208786	0.00233192			P35486	Pdha1	1.61701	9.9405e-10
						Q9D0M1	Prpsap1	-0.286558	0.0210828			Q6NT99	Dusp23	0.253693	0.0108523		O08749	Dld	-0.2792	0.00195652		P09103	P4hb	0.20688	0.0232683			Q91VD9	Ndufs1	1.61699	1.24266e-09
						P70402	Mybph	-0.292726	0.00503727			Q9WTL7	Lypla2	0.252256	0.00776138		Q3UIU2	Ndufb6	-0.27925	0.0203581		Q9WTZ1	Rnf7	0.206301	0.00515814			P0DN34	Ndufb1	1.61644	4.32385e-07
						Q99MS7	Ehbp1l1	-0.29793	0.0447243			Q9DB05	Napa	0.248921	0.00681032		Q9D855	Uqcrb	-0.281185	0.00521624		O88545	Cops6	0.204953	0.0294665			Q8K3J1	Ndufs8	1.61497	5.57322e-09
						P19536	Cox5b	-0.302651	0.0488776			P09055	Itgb1	0.247796	0.004214		Q3ULD5	Mccc2	-0.281221	0.0035671		P62082	Rps7	0.204133	0.00128547			Q9CQZ6	Ndufb3	1.61374	2.52904e-08
						Q8BK84	Dusp29	-0.304071	0.015622			Q9CYH2	Prxl2a	0.246308	0.0332576		Q9Z1P6	Ndufa7	-0.282774	0.016262		P25444	Rps2	0.203849	0.00625487			Q8BH59	Slc25a12	1.61138	1.76286e-08
						P55302	Lrpap1	-0.30626	0.00251894			Q62446	Fkbp3	0.245008	0.0485972		Q9D8B4	Ndufa11	-0.286848	0.032527		Q9Z0N1	Eif2s3x	0.202977	0.00201182			Q7TNG8	Ldhd	1.60823	2.84322e-06
						Q8BRK9	Man2a2	-0.307611	0.0280989			Q8VEK3	Hnrnpu	0.243067	0.00203496		Q9DCV4	Rmdn1	-0.287918	0.00539799		P70398	Usp9x	0.201335	0.0353505			Q61102	Abcb7	1.60775	3.75427e-05
						P62274	Rps29	-0.310056	0.00719413			Q9D0E1	Hnrnpm	0.24195	0.021801		Q60932	Vdac1	-0.290718	0.00729694		Q4VAA2	Cdv3	0.200908	0.0189748			Q9CZW5	Tomm70	1.60714	9.00542e-05
						Q8BGT5	Gpt2	-0.313594	0.0494679			P25444	Rps2	0.238441	0.00724044		Q64010	Crk	-0.292597	0.00122729		Q8R2G4	Art3	0.200311	0.00121728			Q5U458	Dnajc11	1.60585	2.03148e-05
						Q9EP89	Lactb	-0.314555	0.00194216			Q8BJU0	Sgta	0.236846	0.0208097		Q8QZS1	Hibch	-0.296842	0.0266163		Q9CYT6	Cap2	0.200237	0.0107947			Q9CQ75	Ndufa2	1.60534	6.80203e-09
						Q3TMP8	Tmem38a	-0.316491	0.0101055			Q8K3C3	Lzic	0.236843	0.0308468		Q9CQB5	Cisd2	-0.296935	0.00212382		P11499	Hsp90ab1	0.200087	0.00377853			Q91WK1	Spryd4	1.60281	9.60826e-08
						Q8VHW3	Cacng6	-0.318747	0.0195837			Q99L47	St13	0.234938	0.0474685		Q9CPP6	Ndufa5	-0.300237	0.0170869		P43274	H1-4	-0.203339	0.0405292			Q62351	Tfrc	1.60067	0.00271352
						Q6PA06	Atl2	-0.319018	0.00467311			Q8K4L3	Svil	0.234259	0.0235453		P53395	Dbt	-0.300803	0.00336962		P63038	Hspd1	-0.203407	0.0149344			Q9CX86	Hnrnpa0	1.59214	8.68367e-05
						Q3UH68	Limch1	-0.320421	0.0382971			Q61656	Ddx5	0.233356	0.00187773		Q61425	Hadh	-0.3016	0.0382585		P53395	Dbt	-0.205176	0.00408565			Q07417	Acads	1.58822	1.70922e-09
						P28352	Apex1	-0.321232	0.037805			P97855	G3bp1	0.233013	0.0445018		Q9CQ69	Uqcrq	-0.302435	0.0123226		Q99LY9	Ndufs5	-0.210032	0.0299187			Q9D051	Pdhb	1.58544	5.73612e-10
						Q9CY27	Tecr	-0.321268	0.0162145			P80313	Cct7	0.231006	0.0100025		Q9CR68	Uqcrfs1	-0.304445	0.0111662		Q8R404	Micos13	-0.214125	0.0185412			P70404	Idh3g	1.58376	1.95955e-10
						Q62348	Tsn	-0.321923	0.00376744			P99026	Psmb4	0.23072	0.0217556		Q91WM2	Hdhd5	-0.304503	0.0306711		Q6ZQI3	Mlec	-0.214475	0.0137784			P15532	Nme1	1.58227	5.17373e-08
						P52196	Tst	-0.324888	0.0407315			P46412	Gpx3	0.229113	0.019737		P30412	Ppic	-0.305081	0.0225852		P58281	Opa1	-0.215861	0.00167113			O35857	Timm44	1.5812	2.79595e-06
						Q9D1G3	Hhatl	-0.333077	0.00205586			P62827	Ran	0.228768	0.0130925		Q9Z1E4	Gys1	-0.306602	0.000786958		Q8BFP9	Pdk1	-0.218185	0.0322409			Q9Z0X1	Aifm1	1.57859	2.63113e-09
						Q8BJW6	Eif2a	-0.341079	0.0313623			P80314	Cct2	0.226368	0.0207613		Q9QXT0	Cnpy2	-0.308345	0.0432013		Q9Z2I9	Sucla2	-0.219045	0.00909329			P42125	Eci1	1.57761	1.54087e-08
						O89086	Rbm3	-0.345523	0.00269792			Q7TQI3	Otub1	0.225894	0.0037694		P51174	Acadl	-0.311475	0.0151079		A3KFX0	Nt5c1a	-0.223955	0.0104512			P63038	Hspd1	1.57469	5.60182e-10
						P14131	Rps16	-0.349303	0.00103926			P20029	Hspa5	0.225246	0.0481812		Q8K273	Mmgt1	-0.311826	0.00301319		Q60866	Pter	-0.224165	0.00190362			Q9CQZ5	Ndufa6	1.5705	9.51534e-10
						O88587	Comt	-0.349824	0.022799			P61021	Rab5b	0.225129	0.0174031		P21460	Cst3	-0.312424	0.0187232		P51174	Acadl	-0.226309	0.0205164			Q7TMF3	Ndufa12	1.57043	6.73305e-09
						P06801	Me1	-0.350126	0.00328748			Q9QZ57	Hspb3	0.22414	0.0230975		Q8VCR8	Mylk2	-0.31759	0.0112958		O08709	Prdx6	-0.227227	0.0281846			A3KMP2	Ttc38	1.57042	1.48284e-06
						Q99KV1	Dnajb11	-0.355377	0.0431406			Q61206	Pafah1b2	0.22327	0.0440956		Q9CQV1	Pam16	-0.318341	0.000570564		Q91V41	Rab14	-0.228227	0.0125527			Q9DCT2	Ndufs3	1.56952	7.86674e-10
						Q8BGB7	Enoph1	-0.356024	0.0153102			Q8BML9	Qars1	0.222298	0.0120349		Q3UV70	Pdp1	-0.31861	0.00427716		P18242	Ctsd	-0.22896	0.011102			Q8CAQ8	Immt	1.56648	1.34982e-08
						Q8VBT0	Tmx1	-0.356267	0.0312085			Q9WVJ2	Psmd13	0.2213	0.00452795		P18242	Ctsd	-0.321319	0.00286863		Q9D7J6	Dnase1l1	-0.23076	0.00824856			Q7TSQ8	Pdpr	1.56145	2.08669e-08
						P50427	Sts	-0.359108	0.0355245			Q8R5I6	Gstm4	0.221016	0.0223248		Q99LC3	Ndufa10	-0.321635	0.00079428		Q9CQX8	Mrps36	-0.231637	0.028482			Q8QZT1	Acat1	1.55869	3.30859e-09
						Q3V1D3	Ampd1	-0.362121	0.000890296			P50396	Gdi1	0.220793	0.0171519		Q60866	Pter	-0.321678	0.0400734		P97478	Coq7	-0.23236	0.00893629			Q8BK30	Ndufv3	1.55072	3.23688e-08
						Q9EP72	Emc7	-0.365074	0.0207362			Q8BY87	Usp47	0.220297	0.0103121		Q9CY27	Tecr	-0.321858	0.0389742		Q8BFR5	Tufm	-0.236168	0.00993899			Q9Z1P6	Ndufa7	1.55041	6.61414e-09
						P05132	Prkaca	-0.368897	0.022532			P84084	Arf5	0.219138	0.0309901		Q8R0Y8	Slc25a42	-0.322991	0.0286031		Q91YP0	L2hgdh	-0.23792	0.00289006			P99028	Uqcrh	1.53981	2.87312e-08
						Q8C0L9	Gpcpd1	-0.369112	0.00693916			P47791	Gsr	0.218867	0.0331528		Q4VBD2	Tapt1	-0.323358	0.0452756		Q99MR8	Mccc1	-0.24096	0.00810142			P47738	Aldh2	1.53583	5.73421e-09
						O35969	Gamt	-0.369542	0.0497502			Q61738	Itga7	0.216356	0.00723922		P99028	Uqcrh	-0.325171	0.00712554		Q60870	Reep5	-0.24283	0.0260701			Q8QZS1	Hibch	1.53484	9.84389e-10
						Q921R8	Slc41a3	-0.37319	0.000912829			O08756	Hsd17b10	0.215979	0.00958012		Q9CQH3	Ndufb5	-0.325891	0.0408921		Q8VDP6	Cdipt	-0.243585	0.0395298			P14094	Atp1b1	1.52703	1.46812e-08
						Q8BWA5	Klhl31	-0.375561	0.00223596			P28650	Adss1	0.215355	0.0214998		Q60759	Gcdh	-0.327342	0.00143844		Q9Z0S1	Bpnt1	-0.243945	0.00121841			Q8CGK3	Lonp1	1.52521	3.60552e-10
						P08030	Aprt	-0.380949	0.043692			O70251	Eef1b	0.214482	0.0172239		P62342	Selenot	-0.329191	0.00145454		P18654	Rps6ka3	-0.244139	0.0383757			Q921H8	Acaa1a	1.5252	1.97805e-06
						Q8VCR8	Mylk2	-0.403625	0.00118827			Q99PR8	Hspb2	0.213359	0.0146591		P63038	Hspd1	-0.329582	0.0142155		Q3UGR5	Hdhd2	-0.244277	0.0036736			Q91WK5	Gcsh	1.52254	2.15173e-07
						Q60935	Art1	-0.40612	0.015731			Q9DBG7	Srpra	0.212621	0.0121199		P97478	Coq7	-0.330697	0.0251169		Q9Z0X1	Aifm1	-0.244653	0.00274272			O09131	Gsto1	1.52045	1.02547e-07
						P10649	Gstm1	-0.407449	0.0383215			Q64521	Gpd2	0.211249	0.00827186		Q921R8	Slc41a3	-0.333508	0.0112574		P18572	Bsg	-0.247267	0.00321347			P20108	Prdx3	1.52006	1.50188e-10
						Q9ER60	Scn4a	-0.430899	5.91208e-05			O08677	Kng1	0.210797	0.0192541		Q99LC5	Etfa	-0.334125	0.00510881		Q60932	Vdac1	-0.248652	0.00687743			P22315	Fech	1.51805	1.77381e-08
						Q9CZX9	Emc4	-0.439776	0.0141625			Q9CZ44	Nsfl1c	0.210518	0.0497545		P20108	Prdx3	-0.334313	0.000792524		P47934	Crat	-0.250004	0.00290642			Q9CXZ1	Ndufs4	1.51672	3.41604e-08
						Q3UBX0	Tmem109	-0.44432	0.0166469			Q8VDN2	Atp1a1	0.208588	0.00237462		Q7TNS2	Micos10	-0.335316	0.0073081		Q9CQZ6	Ndufb3	-0.254633	0.00158554			Q9D6J6	Ndufv2	1.51264	3.9689e-09
						Q6URW6	Myh14	-0.444343	0.0218246			Q922J3	Clip1	0.207791	0.0481608		Q9CQ75	Ndufa2	-0.336489	0.0353151		O35857	Timm44	-0.255284	0.0138353			P60603	Romo1	1.50962	6.05906e-06
						Q9DD02	Hikeshi	-0.450355	0.0131621			P05064	Aldoa	0.205382	0.0146008		Q9Z2I8	Suclg2	-0.336927	0.0104537		O08749	Dld	-0.257362	0.0180519			O35129	Phb2	1.509	6.61654e-09
						Q8CI70	Lrrc20	-0.452851	0.0124995			P08113	Hsp90b1	0.205295	0.00608111		Q9CQA3	Sdhb	-0.337129	0.00979056		Q8BMJ2	Lars1	-0.258127	0.0111531			Q8R164	Bphl	1.50703	1.74997e-08
						Q8CI94	Pygb	-0.453464	0.011497			P07901	Hsp90aa1	0.2051	0.0126004		Q9Z0S1	Bpnt1	-0.340643	0.0399927		Q8BH79	Ano10	-0.259951	0.0344711			O88696	Clpp	1.50458	1.14442e-08
						Q9EQH2	Erap1	-0.453554	0.00129474			P16045	Lgals1	0.201125	0.0298456		Q9CQX8	Mrps36	-0.342629	0.00198398		Q9DCS3	Mecr	-0.263057	0.00981425			Q9CQI6	Cotl1	1.49945	3.4428e-05
						P63260	Actg1	-0.476274	0.000989665			Q99MN1	Kars1	0.20017	0.00768525		Q3TBW2	Mrpl10	-0.343747	0.0150242		Q8VCT4	Ces1d	-0.26413	0.0192345			O55028	Bckdk	1.49678	9.9607e-10
						P62889	Rpl30	-0.492116	9.54245e-05			Q8K273	Mmgt1	-0.203313	0.0245583		Q8QZT1	Acat1	-0.344613	0.0192113		Q791V5	Mtch2	-0.264176	0.0119044			Q9EPU0	Upf1	1.49228	0.00719055
						Q9D7G0	Prps1	-0.496617	0.000283307			Q07076	Anxa7	-0.204005	0.0183829		Q9DBJ1	Pgam1	-0.344837	0.00859078		Q8K2B3	Sdha	-0.264555	0.00636715			P01843	NA	1.48887	0.0397322
						P70195	Psmb7	-0.502716	0.001302			Q6PD03	Ppp2r5a	-0.204742	0.0328532		Q9DBH5	Lman2	-0.345963	0.00716008		Q60714	Slc27a1	-0.266384	0.0122994			Q8K411	Pitrm1	1.4816	1.43584e-08
						Q61035	Hars1	-0.510468	0.0156161			P82349	Sgcb	-0.20642	0.00796967		P46656	Fdx1	-0.346495	0.0347555		Q5SW19	Cluh	-0.26988	0.00331292			Q9CWK8	Snx2	1.47968	0.0153865
						P97328	Khk	-0.530323	0.0467872			Q9CZU6	Cs	-0.206478	0.0240433		P14152	Mdh1	-0.348603	0.00136428		Q99KQ4	Nampt	-0.27062	0.00192596			Q99JY0	Hadhb	1.47948	2.9691e-08
						Q62087	Pon3	-0.535417	0.000317938			Q91VR2	Atp5f1c	-0.20733	0.0129232		P82348	Sgcg	-0.351831	9.46834e-05		Q9D172	Gatd3	-0.271326	0.046908			Q8VCI5	Pex19	1.47313	6.57773e-06
						Q9R1P3	Psmb2	-0.552973	0.0110552			Q9JLB0	Pals2	-0.208604	0.0371742		Q9WUM5	Suclg1	-0.354641	0.00496853		P70302	Stim1	-0.274794	0.00770662			P32020	Scp2	1.47118	1.16551e-08
						O09117	Sypl1	-0.553045	0.000231078			Q9CZ13	Uqcrc1	-0.209299	0.0319039		Q8BWM0	Ptges2	-0.35592	0.0128821		Q9CQA3	Sdhb	-0.276258	0.0107538			Q921H9	Coa7	1.46904	3.7556e-09
						P56395	Cyb5a	-0.582905	0.00434976			Q9CZW4	Acsl3	-0.209962	0.0173121		Q8C494	Prr33	-0.356078	0.0213269		Q8C0M9	Asrgl1	-0.283215	0.0177496			P62897	Cycs	1.46879	6.1476e-09
						Q64522	H2ac21	-0.59617	0.0296443			Q923T9	Camk2g	-0.2102	0.00381051		Q8C0M9	Asrgl1	-0.356108	0.0486633		Q02013	Aqp1	-0.283267	0.000342312			Q91YT0	Ndufv1	1.46877	2.14923e-09
						P10630	Eif4a2	-0.709707	0.0191275			P97807	Fh	-0.211095	0.0187559		P70266	Pfkfb1	-0.356134	0.00377184		Q9WUM5	Suclg1	-0.283936	0.0063471			Q9WTP6	Ak2	1.46689	9.83532e-08
						Q8C878	Uba3	-1.02537	0.0161341			P52503	Ndufs6	-0.211098	0.00646088		Q9CPQ8	Atp5mg	-0.362703	0.0158152		Q60597	Ogdh	-0.285202	0.00107157			Q8CGN5	Plin1	1.46427	0.00264182
						P51410	Rpl9	-1.38996	0.00773829			Q9D6K5	Synj2bp	-0.212263	0.0123347		P82349	Sgcb	-0.362943	0.000681193		Q8C494	Prr33	-0.286389	0.00199744			Q99MN9	Pccb	1.46382	1.02501e-06
						P48772	Cox8b	-1.52351	0.0321491			O70622	Rtn2	-0.213113	0.00409348		P47934	Crat	-0.363978	0.00949231		Q7TSQ8	Pdpr	-0.287325	0.00501178			Q99JB2	Stoml2	1.45888	2.08342e-08
						D3Z6H8	Amd2	-2.91205	0.0161387			Q99P31	Hspbp1	-0.217337	0.0146971		Q9CQ54	Ndufc2	-0.365133	0.0109811		Q9WUR2	Eci2	-0.288067	0.0260459			Q9D7N3	Mrps9	1.45543	2.94695e-07
												Q8R3Z5	Cacnb1	-0.217643	0.0146934		Q9D6K8	Fundc2	-0.365959	0.0186151		Q8BGT5	Gpt2	-0.288216	0.00339639			A2ABU4	Myom3	1.45296	2.05376e-05
												Q9DC69	Ndufa9	-0.220725	0.0199517		Q3UHB1	Nt5dc3	-0.367245	0.00316469		O35887	Calu	-0.288894	0.0277061			B1AR13	Cisd3	1.45195	6.9566e-09
												Q922D8	Mthfd1	-0.222906	0.00225042		P62889	Rpl30	-0.367329	0.0183802		Q8K010	Oplah	-0.289924	0.0228031			Q9DCS9	Ndufb10	1.44567	5.94327e-09
												Q8R429	Atp2a1	-0.22412	0.00116825		Q9CZW4	Acsl3	-0.367566	0.00296396		O35459	Ech1	-0.290504	0.0185627			P52503	Ndufs6	1.43787	2.94893e-08
												Q02789	Cacna1s	-0.226154	0.00187957		Q9Z2M7	Pmm2	-0.368593	0.0128319		Q9CZ13	Uqcrc1	-0.291785	0.00166392			Q64433	Hspe1	1.43588	1.48882e-09
												Q91WS0	Cisd1	-0.227178	0.00986654		Q9D0S9	Hint2	-0.36881	0.0278714		Q9CQQ7	Atp5pb	-0.293854	0.00119961			Q9CR21	Ndufab1	1.43146	7.0759e-10
												P70404	Idh3g	-0.227245	0.0141192		Q922Q1	Mtarc2	-0.368916	4.32822e-05		Q9CXZ1	Ndufs4	-0.296914	0.00343578			O08709	Prdx6	1.42504	3.70017e-09
												Q9Z1Q2	Abhd16a	-0.228028	0.00325003		Q9CQZ6	Ndufb3	-0.371148	0.0238383		Q61425	Hadh	-0.297701	0.00736352			A2APY7	Ndufaf5	1.42492	2.95308e-06
												Q8CAQ8	Immt	-0.228693	0.0091232		Q9QXS1	Plec	-0.371218	0.000101317		Q9D1Q6	Erp44	-0.302202	0.00162098			Q08857	Cd36	1.4239	9.39387e-08
												Q8BUV3	Gphn	-0.229992	0.0121549		Q9Z0X1	Aifm1	-0.373818	0.000400437		Q9DCX2	Atp5pd	-0.302333	0.00918373			Q8QZR5	Gpt	1.4232	1.73545e-08
												Q91VM9	Ppa2	-0.231105	0.0236633		Q9D6U8	Fam162a	-0.374017	0.00573089		Q9CZB0	Sdhc	-0.305932	0.027742			Q811U4	Mfn1	1.42121	6.15002e-07
												Q62186	Ssr4	-0.232636	0.00748243		P47802	Mtx1	-0.374976	0.00319799		Q06185	Atp5me	-0.307945	0.00409135			P04247	Mb	1.4184	1.28827e-06
												Q9CRB9	Chchd3	-0.233116	0.0278275		Q9QYA2	Tomm40	-0.376331	0.00196821		Q9CQC7	Ndufb4	-0.307948	0.00391387			O35855	Bcat2	1.41466	4.68299e-09
												Q9CY27	Tecr	-0.234851	0.00390162		Q9CRB9	Chchd3	-0.378905	0.000551923		Q8CC88	Vwa8	-0.308689	0.00967144			Q8R4N0	Clybl	1.40502	6.04468e-10
												Q91ZA3	Pcca	-0.238578	0.00362383		P62274	Rps29	-0.379893	0.00409027		Q8CGK3	Lonp1	-0.309671	0.00573653			P41241	Csk	1.39872	0.00823029
												Q05BC3	Eml1	-0.238728	0.00953079		Q9D6J6	Ndufv2	-0.383248	0.00101601		Q7TNS2	Micos10	-0.311317	0.000116058			O35943	Fxn	1.38501	2.99525e-08
												Q8BMJ2	Lars1	-0.238761	0.0145064		P38647	Hspa9	-0.387329	0.00189557		Q8K1M6	Dnm1l	-0.312115	0.000120451			Q9CXJ4	Abcb8	1.38314	2.92214e-07
												Q6P5E4	Uggt1	-0.242058	0.00798252		O35857	Timm44	-0.387538	0.000556686		Q7TQ48	Srl	-0.314064	6.03144e-05			Q9D6K5	Synj2bp	1.38173	8.86274e-07
												P14131	Rps16	-0.24379	0.00232051		Q8JZQ2	Afg3l2	-0.387883	0.000161845		Q9DCJ5	Ndufa8	-0.315111	0.00486201			Q99LY9	Ndufs5	1.37635	1.95738e-08
												P48453	Ppp3cb	-0.244223	0.00570249		P50136	Bckdha	-0.388579	0.0010438		Q9R059	Fhl3	-0.315874	0.0254425			Q9D0K2	Oxct1	1.37438	1.77841e-07
												Q9DB77	Uqcrc2	-0.244932	0.0278886		Q8R2Q4	Gfm2	-0.391652	0.0461811		Q8R1I1	Uqcr10	-0.317483	0.00105044			Q9JLT4	Txnrd2	1.36776	1.61651e-05
												Q91WD5	Ndufs2	-0.245306	0.0335204		Q9WTQ8	Timm23	-0.395777	0.00777935		P21460	Cst3	-0.317773	0.0040306			Q9CPQ3	Tomm22	1.36341	4.79915e-06
												Q8CJ53	Trip10	-0.245754	0.00746913		Q8K010	Oplah	-0.397932	0.00119756		Q9DCS9	Ndufb10	-0.318554	0.00719245			Q8R404	Micos13	1.36143	5.74243e-09
												Q9D1Q6	Erp44	-0.246352	0.0136548		P19783	Cox4i1	-0.399193	0.00136942		Q9CQ69	Uqcrq	-0.318934	0.00220418			Q9DCJ5	Ndufa8	1.35904	1.5161e-09
												P68181	Prkacb	-0.248388	0.0069241		Q64105	Spr	-0.400704	0.00504795		Q8VDQ1	Ptgr2	-0.320368	0.0131158			Q78IK4	Apool	1.35311	2.57396e-07
												Q9D051	Pdhb	-0.249346	0.00884216		P55302	Lrpap1	-0.401129	0.00209684		Q64105	Spr	-0.321429	2.25273e-05			Q8K0E8	Fgb	1.35167	9.14877e-05
												Q9ER60	Scn4a	-0.253026	0.0181957		Q8K3J1	Ndufs8	-0.401633	0.00513295		P14094	Atp1b1	-0.321631	0.0322173			Q8CHT0	Aldh4a1	1.34879	2.20595e-08
												P14142	Slc2a4	-0.254186	0.0466752		Q91YT0	Ndufv1	-0.404016	0.00167523		Q91WM2	Hdhd5	-0.322364	0.00114264			Q8BWM0	Ptges2	1.34868	1.76553e-07
												Q9DCZ4	Apoo	-0.254353	0.00639625		P82350	Sgca	-0.405621	3.23781e-05		P00158	Mt-Cyb	-0.323253	0.00642653			Q60634	Flot2	1.34088	0.000151645
												Q8K0D5	Gfm1	-0.256234	0.00671053		Q9CXZ1	Ndufs4	-0.406139	0.0053651		Q8K0Z7	Taco1	-0.325277	0.00626161			P27659	Rpl3	1.33231	0.000333351
												Q9DCT2	Ndufs3	-0.257176	0.0212736		Q9DCX2	Atp5pd	-0.407454	0.000484893		P62342	Selenot	-0.327434	0.00572127			P05201	Got1	1.33196	2.08913e-09
												P05201	Got1	-0.257737	0.00814452		Q7TSQ8	Pdpr	-0.407601	0.000992645		Q8CAQ8	Immt	-0.329266	0.00114088			Q9JHI5	Ivd	1.33031	2.11847e-07
												Q78IK2	Atp5mk	-0.259209	0.0160726		Q9Z2I9	Sucla2	-0.408009	0.00087849		Q925I1	Atad3	-0.329445	0.019299			Q61553	Fscn1	1.32267	0.000118258
												Q9R1P4	Psma1	-0.259816	0.000955997		O35083	Agpat1	-0.408356	0.00176322		Q9Z2M7	Pmm2	-0.329978	0.0115231			P56391	Cox6b1	1.3213	2.61425e-08
												Q8BH79	Ano10	-0.259933	0.01756		Q60930	Vdac2	-0.409694	0.000520392		Q60930	Vdac2	-0.330535	0.000384298			Q80UG5	Sept9	1.31435	1.56856e-05
												Q8BGH2	Samm50	-0.265274	0.00574599		Q9CQJ8	Ndufb9	-0.411382	0.00130703		Q6P3A8	Bckdhb	-0.334351	0.0153838			P34914	Ephx2	1.30153	2.03341e-08
												Q91W90	Txndc5	-0.267046	0.00482342		Q9DC77	Smpx	-0.414019	0.00288914		Q9D0S9	Hint2	-0.334444	0.0406701			Q9CQN1	Trap1	1.30152	3.49964e-06
												P97370	Atp1b3	-0.268223	0.00191291		P35283	Rab12	-0.415489	0.000651496		P46656	Fdx1	-0.335459	0.0314889			P38060	Hmgcl	1.30009	4.43575e-07
												Q6TEK5	Vkorc1l1	-0.268695	0.0478556		Q921G7	Etfdh	-0.416169	0.0253396		Q3TVI8	Pbxip1	-0.337637	0.00956993			Q9CQJ8	Ndufb9	1.29977	5.73822e-10
												Q60597	Ogdh	-0.269252	0.0138176		Q8K2B3	Sdha	-0.416781	0.00458061		Q9D517	Agpat3	-0.338277	0.0462604			Q9CRB9	Chchd3	1.28621	5.63197e-09
												P46460	Nsf	-0.272438	0.00355995		Q9Z2C5	Mtm1	-0.417629	0.00292786		Q9Z1K5	Arih1	-0.33998	0.0165943			O55126	Nipsnap2	1.28562	1.32204e-08
												Q64522	H2ac21	-0.275807	0.0472714		A3KFX0	Nt5c1a	-0.417993	0.000158692		O70571	Pdk4	-0.340018	0.00618634			Q91VT4	Cbr4	1.28548	6.16399e-08
												Q9DB20	Atp5po	-0.276842	0.00725251		P97807	Fh	-0.41831	0.000303925		Q9D3D9	Atp5f1d	-0.341188	0.0326431			Q8BW75	Maob	1.28539	1.95422e-07
												Q8R4S0	Ppp1r14c	-0.27911	0.0038179		Q925I1	Atad3	-0.418422	0.00089992		P35283	Rab12	-0.341287	0.00109008			P48962	Slc25a4	1.26816	2.09026e-07
												P55302	Lrpap1	-0.280614	0.00985143		Q9CPQ1	Cox6c	-0.419641	0.000886734		Q9CQH3	Ndufb5	-0.342185	0.00149867			Q9QYR9	Acot2	1.25531	8.99983e-07
												Q7TPR4	Actn1	-0.281749	0.0223034		P56391	Cox6b1	-0.419768	0.00386665		Q9DCZ4	Apoo	-0.342556	0.000496693			Q91ZA3	Pcca	1.25335	5.56889e-09
												Q60932	Vdac1	-0.2818	0.0244206		Q8BH79	Ano10	-0.419916	0.00123591		Q9DC69	Ndufa9	-0.345877	0.000239122			O88441	Mtx2	1.25006	2.27173e-07
												Q8K1Z0	Coq9	-0.284556	0.00187273		Q9DC69	Ndufa9	-0.42	0.00489179		Q8BRK9	Man2a2	-0.347473	0.0134231			P41216	Acsl1	1.24033	4.49077e-09
												Q9DBH5	Lman2	-0.287051	0.00554139		Q61234	Snta1	-0.421125	5.03925e-05		Q9WTQ8	Timm23	-0.348425	0.00336238			Q924X2	Cpt1b	1.23406	1.05865e-06
												P35283	Rab12	-0.292363	0.00078314		Q7TMF3	Ndufa12	-0.421616	0.000721985		Q8BGH2	Samm50	-0.349009	5.63085e-05			P14152	Mdh1	1.23038	1.88338e-10
												Q6PB66	Lrpprc	-0.292895	0.00540683		P08249	Mdh2	-0.422459	0.000232591		P28271	Aco1	-0.350313	0.00386298			P35293	Rab18	1.21931	5.51496e-06
												Q922Q1	Mtarc2	-0.294379	0.000461332		P21812	Mcpt4	-0.428811	0.00822475		Q9DCV4	Rmdn1	-0.350389	0.00829117			Q9D1J3	Sarnp	1.21855	0.00104076
												Q6PA06	Atl2	-0.295536	0.000348503		P03930	Mtatp8	-0.432045	0.00905628		Q505D7	Opa3	-0.354911	0.018672			P59017	Bcl2l13	1.21744	2.28623e-08
												Q9CQN1	Trap1	-0.295913	0.00195269		Q9DB20	Atp5po	-0.432221	0.00187094		P50136	Bckdha	-0.3568	0.0170508			Q9CR61	Ndufb7	1.21585	5.81926e-08
												Q61234	Snta1	-0.296964	0.000211638		Q8BWT1	Acaa2	-0.432889	0.0364116		Q9D6K5	Synj2bp	-0.357907	0.000579288			P47802	Mtx1	1.21427	2.35961e-05
												Q8R146	Apeh	-0.299352	0.00717095		Q9CZ13	Uqcrc1	-0.433333	0.000423912		Q63918	Cavin2	-0.358172	0.00787291			Q9D6Y9	Gbe1	1.21158	8.47107e-08
												P21812	Mcpt4	-0.299679	0.035275		Q9DCS9	Ndufb10	-0.434374	0.00668504		O08808	Diaph1	-0.358851	0.030499			P53395	Dbt	1.21003	2.69377e-08
												Q9Z0S1	Bpnt1	-0.299854	0.0299323		Q920M5	Coro6	-0.434431	0.0108695		P03888	Mtnd1	-0.360103	0.0012629			Q8BVF2	Pdcl3	1.20698	0.00270565
												Q91WC3	Acsl6	-0.300372	0.021222		Q06185	Atp5me	-0.434643	0.00659628		Q99L13	Hibadh	-0.363497	0.00271998			P48771	Cox7a2	1.19993	3.49027e-08
												Q9CQW1	Ykt6	-0.301254	0.00967501		P19536	Cox5b	-0.434768	0.00809903		Q9CR61	Ndufb7	-0.364139	0.0246901			Q9CPY7	Lap3	1.19904	4.94699e-09
												Q60930	Vdac2	-0.301495	0.00879343		P03921	Mtnd5	-0.434886	0.00311553		Q9Z2I0	Letm1	-0.36466	0.00592651			Q8VE95	NA	1.19788	2.22215e-05
												Q9D6K8	Fundc2	-0.301978	0.0122484		Q9DBC7	Prkar1a	-0.435252	0.000213905		Q9D6J5	Ndufb8	-0.365243	0.00867593			Q9R069	Bcam	1.19304	7.68815e-05
												P03893	Mtnd2	-0.302629	0.0448397		P00405	Mtco2	-0.439437	0.00275506		Q8JZQ2	Afg3l2	-0.366738	5.89256e-05			Q8R3F5	Mcat	1.176	4.96827e-05
												Q91VD9	Ndufs1	-0.304548	0.0320649		Q3TVI8	Pbxip1	-0.442806	0.000102935		Q9QXS1	Plec	-0.367005	0.000310248			Q8BIJ6	Iars2	1.17569	8.98427e-08
												P56135	Atp5mf	-0.306618	0.0474146		Q8CGK3	Lonp1	-0.443437	0.00224263		Q8VD26	Tmem143	-0.367835	0.0027306			Q9JK48	Sh3glb1	1.17229	2.61724e-07
												Q8BLF1	Nceh1	-0.307511	0.0125859		P35486	Pdha1	-0.44348	0.000278869		P17665	Cox7c	-0.367965	0.0022812			P36552	Cpox	1.16908	4.31496e-06
												Q9D6J6	Ndufv2	-0.307522	0.0104877		Q9D0M3	Cyc1	-0.444738	0.00510153		Q99LC5	Etfa	-0.36799	0.00226865			P01864	NA	1.16627	0.0147372
												Q9QXS1	Plec	-0.307566	0.000601541		Q9DCT2	Ndufs3	-0.44559	0.0011211		P50427	Sts	-0.370244	0.0118471			Q60930	Vdac2	1.16181	7.5196e-07
												Q8VDI7	Ubac1	-0.308516	0.0117889		Q8BGH2	Samm50	-0.446282	0.000125492		Q9D0M3	Cyc1	-0.37115	0.00345246			Q8K010	Oplah	1.14926	1.9071e-06
												Q99MN9	Pccb	-0.309547	0.00269431		P0C0S6	H2az1	-0.447263	0.00821228		Q8BWM0	Ptges2	-0.371379	0.0293397			Q9CQV1	Pam16	1.14404	3.75466e-06
												P18654	Rps6ka3	-0.312519	0.0496584		Q8CAQ8	Immt	-0.448239	7.32361e-05		P56379	Atp5mj	-0.373944	0.014475			Q9D880	Timm50	1.13451	7.95961e-08
												A3KFX0	Nt5c1a	-0.31312	0.00173801		Q03265	Atp5f1a	-0.451129	0.00150856		O55126	Nipsnap2	-0.375483	0.000704801			O35286	Dhx15	1.12679	0.00178105
												Q9D7N9	Apmap	-0.315404	0.000280252		Q60597	Ogdh	-0.452134	0.000566177		Q9DC70	Ndufs7	-0.375648	0.00599426			Q9CWE0	Mtfr1l	1.12586	3.02259e-06
												Q9D8B4	Ndufa11	-0.316526	0.0412865		Q99JR6	Nmnat3	-0.452577	0.0363506		Q8BG95	Ppp1r12b	-0.376433	0.00176233			Q99JW4	Lims1	1.11745	4.61542e-05
												Q64105	Spr	-0.321236	0.0122348		P48962	Slc25a4	-0.456708	0.00141635		Q99LC3	Ndufa10	-0.379222	0.00805685			P85094	Isoc2a	1.1164	2.91923e-06
												Q9CPQ8	Atp5mg	-0.321541	0.0171751		P82347	Sgcd	-0.458053	3.31174e-05		Q9CPQ1	Cox6c	-0.379874	0.000488518			Q8BND5	Qsox1	1.11278	0.0147037
												P82350	Sgca	-0.322052	0.00089069		P56135	Atp5mf	-0.458235	0.00231673		P56695	Wfs1	-0.380663	0.0179031			Q791V5	Mtch2	1.10414	4.19749e-05
												P09671	Sod2	-0.323995	0.0020228		Q8BH95	Echs1	-0.458786	0.00100788		Q9EQH2	Erap1	-0.380776	0.00041379			P00920	Ca2	1.10213	1.28093e-05
												Q8BVI4	Qdpr	-0.324273	0.00894995		Q8BW75	Maob	-0.459142	2.27584e-05		Q9CPQ8	Atp5mg	-0.381021	0.000798544			P18242	Ctsd	1.10041	8.50141e-09
												Q8BMF4	Dlat	-0.326213	0.00079261		P97355	Sms	-0.459783	0.015932		Q6PD03	Ppp2r5a	-0.383144	0.00212825			Q99NB1	Acss1	1.08766	0.00226352
												Q9ERS2	Ndufa13	-0.327427	0.0246752		Q9D2G2	Dlst	-0.461604	0.000897552		Q3UHB1	Nt5dc3	-0.383295	0.0204589			O88844	Idh1	1.08312	3.687e-09
												Q8C878	Uba3	-0.328031	0.0464256		Q9ERS2	Ndufa13	-0.461782	0.00248919		Q9CQZ5	Ndufa6	-0.384208	0.00040117			P01837	Igkc	1.07594	0.000104307
												P03930	Mtatp8	-0.328121	0.0213169		O55126	Nipsnap2	-0.462272	0.00275422		Q64133	Maoa	-0.384352	0.00175637			P54071	Idh2	1.06798	7.74035e-06
												P51881	Slc25a5	-0.331055	0.00219585		P99029	Prdx5	-0.462868	0.00270764		Q9CQ75	Ndufa2	-0.384853	0.00204307			Q61207	Psap	1.0559	6.19591e-08
												Q921L3	Tmco1	-0.331915	0.000789525		P05132	Prkaca	-0.463514	0.00791354		Q91WD5	Ndufs2	-0.386575	0.000253509			P08226	Apoe	1.05146	2.47256e-06
												Q8BH59	Slc25a12	-0.333723	0.00282702		Q17ST2	Kcna7	-0.465874	0.00122718		Q99J39	Mlycd	-0.387729	0.0315861			P29758	Oat	1.04885	2.92255e-08
												Q60866	Pter	-0.335495	0.0146545		O09117	Sypl1	-0.468947	0.0139876		Q7TMF3	Ndufa12	-0.388521	0.00110984			O35381	Anp32a	1.04769	0.000189579
												Q9ERG2	Strn3	-0.336136	0.021259		Q8CI12	Smtnl2	-0.469047	7.28196e-05		Q9CQB5	Cisd2	-0.389708	0.00383946			Q91YY4	Atpaf2	1.0476	4.68443e-05
												Q5XPI3	Rnf123	-0.336808	0.00219483		Q9D6K5	Synj2bp	-0.471206	0.000794014		Q91YT0	Ndufv1	-0.389821	0.00216521			Q9WUM3	Coro1b	1.03704	0.00121971
												Q8C494	Prr33	-0.337728	0.0333743		Q91ZA3	Pcca	-0.472266	0.000119023		Q9CZU6	Cs	-0.390329	0.00201893			Q9D7A8	Armc1	1.03569	1.10377e-06
												Q62348	Tsn	-0.339304	0.00956117		Q9CQQ7	Atp5pb	-0.472427	0.0019351		Q9DAV9	Tmem38b	-0.393782	0.00382263			Q9Z0J0	Npc2	1.03016	5.7032e-06
												Q64133	Maoa	-0.340162	0.00289145		Q924D0	Rtn4ip1	-0.474066	0.000133953		Q9CQ54	Ndufc2	-0.395082	0.00431672			G5E829	Atp2b1	1.02302	0.0400049
												Q9CRA7	Dmac2l	-0.341764	0.0154298		Q78IK2	Atp5mk	-0.476848	0.00448376		P43023	Cox6a2	-0.39859	0.0333484			P50136	Bckdha	1.0195	7.04179e-05
												O35083	Agpat1	-0.343359	0.017884		O88587	Comt	-0.477772	0.0235092		P38647	Hspa9	-0.399234	0.000534643			O08917	Flot1	1.00982	0.00554881
												Q8R1I1	Uqcr10	-0.344116	0.0485373		Q91VD9	Ndufs1	-0.478442	0.00223093		Q9DBC7	Prkar1a	-0.402949	5.99209e-05			Q8BK08	Tmem11	1.00982	4.34702e-06
												O89023	Tpp1	-0.344422	0.0093493		P56480	Atp5f1b	-0.47858	0.00168678		Q9CR68	Uqcrfs1	-0.402969	0.00380554			P40124	Cap1	1.00912	4.19065e-06
												P19536	Cox5b	-0.345764	0.0490742		Q8BH59	Slc25a12	-0.480656	0.000140254		P70266	Pfkfb1	-0.403729	0.00095689			P01867	Igh-3	0.987068	0.0178088
												Q9Z2C5	Mtm1	-0.347265	0.0164954		P0C5K1	Sbk2	-0.480764	0.00109493		P49312	Hnrnpa1	-0.404121	0.0290662			Q9WVL0	Gstz1	0.986262	1.47021e-06
												Q05920	Pc	-0.350649	0.00236168		Q9DB77	Uqcrc2	-0.484474	0.00041157		P97807	Fh	-0.404141	0.0015405			Q9EP69	Sacm1l	0.985503	0.0153408
												Q8BWA5	Klhl31	-0.353354	0.00489196		Q7TQ48	Srl	-0.484768	5.30157e-05		Q9Z1P6	Ndufa7	-0.404783	0.0403077			Q5SX40	Myh1	0.981225	7.39654e-07
												P50544	Acadvl	-0.355609	0.0297824		Q91VR2	Atp5f1c	-0.485838	0.000287		Q91WS0	Cisd1	-0.40564	8.00127e-05			P49817	Cav1	0.979578	0.000101249
												Q99P72	Rtn4	-0.358629	0.00705792		Q9D3D9	Atp5f1d	-0.489072	0.00564102		P56480	Atp5f1b	-0.405918	0.000209309			Q9EQH2	Erap1	0.979171	0.00324009
												P29758	Oat	-0.358691	0.00781647		P70404	Idh3g	-0.494534	0.000284071		Q8BH95	Echs1	-0.407952	0.00185977			Q9WV98	Timm9	0.977755	5.36038e-07
												Q9Z1E4	Gys1	-0.359256	0.000631647		Q9D8W7	Ociad2	-0.495068	0.0415151		P52503	Ndufs6	-0.409002	0.000429926			Q8VDQ1	Ptgr2	0.971407	2.44333e-08
												P05202	Got2	-0.363347	0.00328679		Q9D051	Pdhb	-0.495268	9.8361e-05		P29758	Oat	-0.409893	0.000113091			P24270	Cat	0.966926	1.35846e-05
												P43276	H1-5	-0.369389	0.027673		Q9CR61	Ndufb7	-0.496968	0.00334854		P82349	Sgcb	-0.410053	3.42596e-05			Q8R081	Hnrnpl	0.96181	0.000929988
												Q8BKZ9	Pdhx	-0.371032	0.00208948		P43023	Cox6a2	-0.499174	0.00182829		Q99MN9	Pccb	-0.411287	0.000174119			Q9EQ20	Aldh6a1	0.958162	4.55438e-07
												Q64010	Crk	-0.373376	0.00176383		Q8BMF4	Dlat	-0.499206	7.26201e-05		Q9D710	Tmx2	-0.412273	0.000419529			P09470	Ace	0.958031	0.00130059
												Q14C51	Ptcd3	-0.377006	0.0272572		Q924X2	Cpt1b	-0.501781	0.00046928		Q03265	Atp5f1a	-0.412515	8.26946e-05			Q9CQX2	Cyb5b	0.955323	0.0325767
												Q8C0M9	Asrgl1	-0.384975	0.0496315		Q9DCZ4	Apoo	-0.501957	4.96354e-05		Q6TEK5	Vkorc1l1	-0.412789	0.0389304			P24472	Gsta4	0.95183	7.90557e-06
												Q9DAV9	Tmem38b	-0.389812	0.00782821		Q9Z2I0	Letm1	-0.502873	0.00225512		Q9DB20	Atp5po	-0.413268	9.19186e-05			P15089	Cpa3	0.951185	0.0044334
												P62889	Rpl30	-0.398557	0.000331331		Q9CQN1	Trap1	-0.503607	0.000440934		P15089	Cpa3	-0.413392	0.0453209			P10518	Alad	0.948112	4.44351e-06
												Q8VDP6	Cdipt	-0.398721	0.0138971		Q9D6R2	Idh3a	-0.503976	6.60004e-05		Q8QZT1	Acat1	-0.413576	0.00322242			Q4U4S6	Xirp2	0.947414	9.79719e-07
												Q9CQS8	Sec61b	-0.401547	0.000507302		P51881	Slc25a5	-0.504756	0.000392711		Q62425	Ndufa4	-0.414334	0.000178962			P11404	Fabp3	0.942516	3.6838e-07
												Q60870	Reep5	-0.406473	0.000382267		Q9CZU6	Cs	-0.506118	0.000179268		P62897	Cycs	-0.414509	0.00200212			Q99K51	Pls3	0.940745	2.39149e-05
												O88587	Comt	-0.410409	0.00762818		P62897	Cycs	-0.506346	6.20955e-05		Q91VR2	Atp5f1c	-0.417034	5.22962e-05			P01899	H2-D1	0.934684	0.000454656
												P08556	Nras	-0.411506	0.0121768		Q3UTJ2	Sorbs2	-0.506613	0.0403147		P59999	Arpc4	-0.420725	0.00120142			Q7M729	Scn4b	0.934421	0.000484184
												Q7TQ48	Srl	-0.411594	5.06146e-05		Q6PB66	Lrpprc	-0.510353	0.00019733		Q9DCW4	Etfb	-0.421955	0.000696327			Q61792	Lasp1	0.930889	0.000382208
												Q9Z2M7	Pmm2	-0.412991	0.0217166		Q9JIK9	Mrps34	-0.510565	4.94428e-05		P48962	Slc25a4	-0.424055	0.000797666			Q8R2H9	Phospho1	0.926155	2.15726e-05
												Q8BUK6	Hook3	-0.414308	0.000529719		Q05920	Pc	-0.512587	9.07214e-05		Q99KI0	Aco2	-0.425077	0.00578886			Q00519	Xdh	0.904328	0.0158335
												Q9WTQ8	Timm23	-0.41831	0.0161013		Q91WD5	Ndufs2	-0.515898	0.00254097		O09111	Ndufb11	-0.425512	0.0110986			P29788	Vtn	0.897369	0.000915906
												Q6ZQI3	Mlec	-0.421598	9.9402e-05		Q99MN9	Pccb	-0.518364	5.98422e-05		Q91VD9	Ndufs1	-0.426237	0.000501609			P84084	Arf5	0.8966	0.000277538
												Q3TMP8	Tmem38a	-0.424075	0.00210374		Q9D2N4	Dtna	-0.519214	6.52785e-06		Q9D855	Uqcrb	-0.428322	0.00187272			Q3UH68	Limch1	0.894995	6.89284e-06
												Q924D0	Rtn4ip1	-0.424983	0.000509343		Q60936	Coq8a	-0.52062	0.0125004		Q9CQJ8	Ndufb9	-0.429293	0.000973279			Q8VCF0	Mavs	0.89322	0.012927
												P0C0S6	H2az1	-0.427325	0.0229694		Q8K0Z7	Taco1	-0.529098	0.000217937		Q9DB77	Uqcrc2	-0.431432	0.000324539			Q9D6K8	Fundc2	0.886509	0.000128277
												Q8VEM8	Slc25a3	-0.428667	0.00400679		Q9D7N9	Apmap	-0.529284	0.00533159		Q9D2G2	Dlst	-0.431978	0.00056803			Q8BVZ1	Plin5	0.881828	0.00020168
												Q924X2	Cpt1b	-0.431554	0.000796356		Q9DC70	Ndufs7	-0.531919	0.00040408		Q8CI12	Smtnl2	-0.433025	0.000635803			P50171	Hsd17b8	0.876699	1.31456e-06
												P82348	Sgcg	-0.436427	1.2968e-05		Q8R1I1	Uqcr10	-0.533972	0.0122684		P03911	Mtnd4	-0.43446	0.00884224			P49138	Mapkapk2	0.875186	0.0384119
												Q8VBT0	Tmx1	-0.439883	0.00053633		Q9EQH2	Erap1	-0.534933	0.000495927		Q6PB66	Lrpprc	-0.435129	6.23448e-05			Q08642	Padi2	0.870051	1.9549e-07
												Q62165	Dag1	-0.440213	0.000847125		P17665	Cox7c	-0.536335	0.00460838		Q9DCT2	Ndufs3	-0.435665	0.000328448			Q9ESB3	Hrg	0.866388	0.000584372
												Q8VCT4	Ces1d	-0.445697	0.00278499		P05201	Got1	-0.544034	0.000101193		Q8BW75	Maob	-0.435679	0.000419112			Q9JHR7	Ide	0.856314	0.000707114
												Q8VD26	Tmem143	-0.448668	0.000578356		Q8BKZ9	Pdhx	-0.556754	9.08856e-05		Q78IK2	Atp5mk	-0.439112	0.000137214			Q9JI91	Actn2	0.856054	3.21762e-07
												Q9JIK9	Mrps34	-0.450674	0.000480428		P35235	Ptpn11	-0.557622	0.0213426		Q99JR6	Nmnat3	-0.439637	0.00318053			Q9CYR0	Ssbp1	0.850799	7.48729e-05
												Q6URW6	Myh14	-0.451106	0.00203393		P15105	Glul	-0.563249	0.0330247		P00405	Mtco2	-0.442279	0.000437836			Q9DB73	Cyb5r1	0.839506	0.00232625
												Q2TPA8	Hsdl2	-0.451712	0.0106689		P29758	Oat	-0.573427	0.000479005		Q921G7	Etfdh	-0.442899	0.00365022			Q6P5H2	Nes	0.836606	0.000158557
												Q9EP89	Lactb	-0.456126	0.00060434		Q99M87	Dnaja3	-0.582587	6.81565e-05		Q9DCM2	Gstk1	-0.442966	0.000130705			P39061	Col18a1	0.835251	0.0467695
												P62342	Selenot	-0.456822	0.000276675		Q9CZX9	Emc4	-0.583987	0.018236		Q9CR62	Slc25a11	-0.443662	0.00072008			Q9DCJ9	Npl	0.835194	0.0321533
												Q3TVI8	Pbxip1	-0.458047	0.000382249		Q9DCM2	Gstk1	-0.584735	0.000291665		Q9D051	Pdhb	-0.444227	9.94393e-05			Q8BUK6	Hook3	0.835057	0.00213702
												Q9DBC7	Prkar1a	-0.463075	7.29781e-05		Q8BGT5	Gpt2	-0.584851	0.000100487		Q99M87	Dnaja3	-0.445259	0.00062313			Q9WVQ5	Apip	0.82638	4.72918e-05
												Q923D2	Blvrb	-0.463895	0.0235505		P56382	Atp5f1e	-0.585109	0.00419839		Q923D2	Blvrb	-0.445608	0.0103991			Q6PIE5	Atp1a2	0.823683	6.6137e-05
												Q8CI12	Smtnl2	-0.473562	0.000560322		Q62165	Dag1	-0.59005	0.00123621		Q9D5T0	Atad1	-0.448548	0.0339881			Q9D2V7	Coro7	0.821563	0.00641366
												Q99L13	Hibadh	-0.477773	0.000248637		Q8K1Z0	Coq9	-0.608191	6.31922e-05		Q9CXJ4	Abcb8	-0.449388	0.00041963			Q8BJS4	Sun2	0.820717	0.00283479
												P56382	Atp5f1e	-0.478049	0.0226065		Q8VD26	Tmem143	-0.609529	7.14716e-05		Q8R1Q3	Angptl7	-0.450583	0.0466121			Q8K183	Pdxk	0.818506	0.00076437
												O09117	Sypl1	-0.481883	0.00108158		Q9CR62	Slc25a11	-0.611853	0.000761631		P14142	Slc2a4	-0.454225	0.000875854			P26350	Ptma	0.814928	0.000852312
												P82347	Sgcd	-0.484138	5.46678e-06		Q3UBX0	Tmem109	-0.612942	0.0377831		Q9D6J6	Ndufv2	-0.455167	0.000985627			Q8BGY7	Fam210a	0.81227	0.00394229
												P11531	Dmd	-0.487867	1.13322e-05		Q14C51	Ptcd3	-0.613351	0.00294333		Q9CRB9	Chchd3	-0.457125	4.70119e-05			Q80XN0	Bdh1	0.810393	0.00311457
												Q9CQR4	Acot13	-0.501442	0.000383095		P24549	Aldh1a1	-0.622069	0.00429205		Q8BUK6	Hook3	-0.459616	1.73725e-05			O54950	Prkag1	0.805034	9.72496e-06
												Q8BW75	Maob	-0.503469	0.000512013		P50544	Acadvl	-0.628125	0.000652622		Q9D8B4	Ndufa11	-0.462614	0.0129866			Q9D819	Ppa1	0.803924	1.70489e-06
												Q9D7J6	Dnase1l1	-0.504227	0.000891016		P03911	Mtnd4	-0.629253	8.9431e-05		P51881	Slc25a5	-0.463413	1.23376e-05			Q99PL5	Rrbp1	0.795699	4.45225e-06
												P0C5K1	Sbk2	-0.518308	0.00097941		P08556	Nras	-0.632214	0.0356536		P70404	Idh3g	-0.463559	0.000285896			P62073	Timm10	0.794757	0.000112215
												Q62425	Ndufa4	-0.522464	0.00601742		P43276	H1-5	-0.63314	0.0288097		Q9Z1E4	Gys1	-0.465117	3.1154e-05			Q9EQP2	Ehd4	0.792629	1.26192e-06
												P56392	Cox7a1	-0.526329	0.000800192		Q9WTP7	Ak3	-0.633249	1.12955e-05		O55028	Bckdk	-0.465283	0.000545515			Q91VA6	Poldip2	0.78839	0.00023896
												Q9DCM0	Ethe1	-0.530536	8.87085e-05		P11531	Dmd	-0.637955	7.89381e-07		Q9D1I5	Mcee	-0.466691	0.00218568			Q91V12	Acot7	0.78325	0.00616004
												Q8K010	Oplah	-0.556087	0.000486845		Q9CQW1	Ykt6	-0.640289	0.0020618		Q9D6U8	Fam162a	-0.469178	0.00975022			Q63918	Cavin2	0.778474	2.59625e-06
												P21460	Cst3	-0.564183	0.000880708		Q91VM9	Ppa2	-0.65207	0.000345139		Q9ERS2	Ndufa13	-0.47145	0.000557562			Q6PCP5	Mff	0.775755	9.15013e-06
												Q921R8	Slc41a3	-0.565029	5.33944e-05		Q8K0D5	Gfm1	-0.663223	0.0399068		P08249	Mdh2	-0.471955	0.000399946			Q05816	Fabp5	0.76999	1.37862e-05
												Q17ST2	Kcna7	-0.571558	1.60989e-05		P56392	Cox7a1	-0.6656	0.000349479		P99029	Prdx5	-0.474121	0.000451419			P04919	Slc4a1	0.755087	0.029501
												P03911	Mtnd4	-0.575834	0.00651643		Q8VEM8	Slc25a3	-0.665964	0.000200852		P19783	Cox4i1	-0.474476	9.57717e-05			Q9Z1T1	Ap3b1	0.751837	0.0223497
												Q8K4F5	Abhd11	-0.580444	2.7857e-05		D3Z7P3	Gls	-0.667924	0.00717712		Q61234	Snta1	-0.476839	3.53166e-06			P56376	Acyp1	0.751047	8.95882e-06
												P34914	Ephx2	-0.586719	0.032001		Q9CRA7	Dmac2l	-0.677246	0.000786734		Q8BGC4	Zadh2	-0.477229	0.00162557			P20918	Plg	0.744963	9.13604e-05
												P03888	Mtnd1	-0.588003	0.016896		Q2TPA8	Hsdl2	-0.678115	0.00163654		Q9D6K8	Fundc2	-0.478882	0.000283189			Q8R1K4	Phykpl	0.739999	0.00104641
												Q8BGT5	Gpt2	-0.596745	1.36733e-05		Q8K4F5	Abhd11	-0.689372	5.83808e-06		P82350	Sgca	-0.480289	1.93703e-05			Q61599	Arhgdib	0.738822	0.000590677
												P00329	Adh1	-0.599073	0.0415524		Q9CQR4	Acot13	-0.695223	8.13635e-05		Q3UIU2	Ndufb6	-0.48116	0.00137372			P97371	Psme1	0.734741	1.29146e-05
												Q8VCR8	Mylk2	-0.604074	5.42275e-05		Q61035	Hars1	-0.723298	0.00246284		Q3TBW2	Mrpl10	-0.481848	0.00522753			Q60931	Vdac3	0.732001	1.25258e-05
												Q9JLZ3	Auh	-0.604366	0.0105125		Q91ZU6	Dst	-0.730504	0.00112615		Q9JIK9	Mrps34	-0.483376	0.000282125			Q9WVK4	Ehd1	0.731703	2.56202e-05
												Q9CZX9	Emc4	-0.612556	0.00473618		Q99L13	Hibadh	-0.731155	2.26584e-06		P35486	Pdha1	-0.48628	0.0001536			Q9CZN7	Shmt2	0.730934	0.0109825
												Q9D2N4	Dtna	-0.631929	1.27995e-05		P09671	Sod2	-0.735055	5.57832e-06		P30416	Fkbp4	-0.487346	0.00203573			Q62000	Ogn	0.728184	1.48612e-05
												O08600	Endog	-0.639417	5.0121e-05		Q8BLF1	Nceh1	-0.761021	0.00225123		P05132	Prkaca	-0.488342	0.00295041			Q8BK64	Ahsa1	0.719263	6.19733e-06
												Q9EPV8	Ubl5	-0.641936	0.0374313		P05202	Got2	-0.781793	1.99634e-05		P14152	Mdh1	-0.48875	0.000144599			P14142	Slc2a4	0.718916	0.000250306
												Q8BRK9	Man2a2	-0.650269	2.99643e-05		Q8BWF0	Aldh5a1	-0.787377	5.02375e-05		P56135	Atp5mf	-0.492113	0.000778576			Q8BG95	Ppp1r12b	0.711003	4.22025e-07
												Q6P8J7	Ckmt2	-0.666394	0.00173592		Q9DCM0	Ethe1	-0.802942	8.64272e-06		Q8BMF4	Dlat	-0.492512	3.21343e-05			Q9D517	Agpat3	0.70507	0.00610296
												Q9CXI0	Coq5	-0.705767	0.000452362		O08600	Endog	-0.808801	8.49926e-06		Q91ZA3	Pcca	-0.493813	0.000541342			Q8K4G5	Ablim1	0.704947	0.00743907
												P50427	Sts	-0.73942	8.4049e-05		Q99K82	Smox	-0.818516	7.15799e-05		Q8K1Z0	Coq9	-0.497879	0.000354737			P01887	B2m	0.703372	0.0352178
												Q3UBX0	Tmem109	-0.744162	0.00122563		Q62425	Ndufa4	-0.820476	0.000968122		Q9D6R2	Idh3a	-0.498495	0.000217504			Q91WS0	Cisd1	0.703104	3.23043e-05
												Q9CRB8	Mtfp1	-0.749825	2.78299e-05		P12787	Cox5a	-0.846133	0.00223337		P56391	Cox6b1	-0.500745	0.00625739			Q9JHJ0	Tmod3	0.694984	0.000213384
												Q9D023	Mpc2	-0.769854	1.3218e-05		P63030	Mpc1	-0.846223	4.70391e-05		P50544	Acadvl	-0.505837	0.000650089			P02301	H3f3c	0.687138	0.0447403
												P24549	Aldh1a1	-0.770992	0.00112347		O88441	Mtx2	-0.906783	0.000311387		P56382	Atp5f1e	-0.50793	5.79181e-05			Q9D154	Serpinb1a	0.686995	0.000287418
												Q61035	Hars1	-0.777445	0.00672086		Q91WC3	Acsl6	-0.917772	0.00365044		Q9CQN1	Trap1	-0.516067	4.91133e-06			Q8BJU0	Sgta	0.683503	0.000947144
												Q8R2Q4	Gfm2	-0.78818	2.47899e-05		P34914	Ephx2	-0.921838	0.00152483		Q05920	Pc	-0.517189	6.67242e-05			O08583	Alyref	0.677613	6.76845e-05
												Q3UTJ2	Sorbs2	-0.801706	0.000179468		P00329	Adh1	-1.04258	0.0298267		Q8BH59	Slc25a12	-0.52437	5.37128e-05			P11152	Lpl	0.67578	0.00357258
												Q9EQH2	Erap1	-0.832722	2.91804e-05		Q9CXI0	Coq5	-1.05566	3.03648e-05		Q14C51	Ptcd3	-0.536102	0.000258425			Q80YV4	Pank4	0.674036	0.00129915
												P05132	Prkaca	-0.856879	3.11215e-05		Q9D023	Mpc2	-1.10826	1.85392e-05		P03930	Mtatp8	-0.538537	5.75018e-05			Q9WTI7	Myo1c	0.670374	3.17897e-05
												P63030	Mpc1	-0.867981	2.72876e-06		Q8R4N0	Clybl	-1.13384	5.81195e-07		Q924X2	Cpt1b	-0.544054	1.53226e-05			Q9DBL1	Acadsb	0.66901	9.32284e-07
												Q8BMF3	Me3	-0.952443	2.40332e-05		Q8BMF3	Me3	-1.14116	4.98819e-08		Q8BWT1	Acaa2	-0.54469	0.00523421			Q9WVE8	Pacsin2	0.66825	8.00403e-06
												Q8R4N0	Clybl	-0.956424	1.86076e-06		Q8C878	Uba3	-1.17613	0.0016154		Q64010	Crk	-0.544858	2.39805e-05			Q9QUH0	Glrx	0.667251	1.53669e-06
												Q9D0F3	Lman1	-1.1416	0.0048401		Q9CRB8	Mtfp1	-1.19115	8.91237e-07		Q8BKZ9	Pdhx	-0.547474	0.00066382			P01027	C3	0.666345	4.87207e-06
												P03987	NA	-1.29761	0.00381237		Q6P8J7	Ckmt2	-1.21172	2.25718e-05		P82348	Sgcg	-0.557343	2.40852e-07			Q9D710	Tmx2	0.665556	0.00116401
												P10630	Eif4a2	-1.29866	0.000516528		P10630	Eif4a2	-1.25221	0.00193422		Q62165	Dag1	-0.560611	1.61817e-05			Q64522	Hist2h2ab	0.665261	0.016496
												Q9QUH0	Glrx	-1.39382	9.67707e-07		Q9QUH0	Glrx	-1.36599	3.18872e-06		Q924D0	Rtn4ip1	-0.561903	2.55815e-05			Q60932	Vdac1	0.656366	9.3562e-06
												D3Z6H8	Amd2	-2.08223	0.00307004		P00687	Amy1	-2.04429	6.54149e-07		P82347	Sgcd	-0.567185	4.82069e-08			P11438	Lamp1	0.656022	2.09621e-06
												P00687	Amy1	-2.13167	0.000149838		D3Z6H8	Amd2	-2.25079	0.00316063		Q62147	Sspn	-0.570387	0.000423347			P28352	Apex1	0.652341	0.00542439
												Q62087	Pon3	-2.25873	3.39081e-11		Q62087	Pon3	-2.30249	5.6073e-11		Q8VEM8	Slc25a3	-0.572043	2.3514e-05			P29391	Ftl1	0.647701	0.0395569
																						Q8K4F5	Abhd11	-0.576444	0.00490572			P00329	Adh1	0.640223	7.66936e-06
																						Q17ST2	Kcna7	-0.577168	2.56017e-07			P13634	Ca1	0.639571	0.000569755
																						P09671	Sod2	-0.577246	0.000140254			P97927	Lama4	0.636862	0.00070032
																						P10630	Eif4a2	-0.592022	0.00531109			P70302	Stim1	0.636614	0.00818386
																						Q99K82	Smox	-0.596658	0.000290578			Q923D2	Blvrb	0.635183	7.94989e-06
																						Q9DCM0	Ethe1	-0.599103	4.5344e-06			Q5SWU9	Acaca	0.628726	0.00186777
																						Q9D2N4	Dtna	-0.60795	3.37067e-05			P17426	Ap2a1	0.627085	0.00483093
																						P49817	Cav1	-0.61541	0.00331031			P04117	Fabp4	0.617999	0.00813388
																						Q9CPX8	Uqcr11	-0.62609	0.0027447			O70251	Eef1b	0.617119	1.88682e-05
																						P0C5K1	Sbk2	-0.635147	0.000320323			Q9WV32	Arpc1b	0.616068	0.00210238
																						Q9WTP7	Ak3	-0.637936	1.69053e-05			O89020	Afm	0.61546	0.00210519
																						Q8K0D5	Gfm1	-0.640756	4.19116e-05			Q9CRD2	Emc2	0.61487	0.00115692
																						Q91VM9	Ppa2	-0.653583	0.000813173			Q9WV02	Rbmx	0.613676	0.000868004
																						Q2TPA8	Hsdl2	-0.668944	0.00187247			Q8BTY1	Kyat1	0.6047	0.000442674
																						P47802	Mtx1	-0.672698	0.000691034			Q8VIJ6	Sfpq	0.603359	0.00325752
																						Q149B8	Perm1	-0.677862	0.00106245			P21300	Akr1b7	0.602737	3.60636e-05
																						P11531	Dmd	-0.680675	2.84024e-07			Q4KML4	Abracl	0.602374	0.000881039
																						P24549	Aldh1a1	-0.681629	3.04325e-06			Q61595	Ktn1	0.596699	0.00781633
																						Q60936	Coq8a	-0.683617	0.000506149			P62821	Rab1A	0.591511	0.00314913
																						Q9CQR4	Acot13	-0.697725	8.89617e-06			P70266	Pfkfb1	0.590669	9.53521e-05
																						Q9D0F3	Lman1	-0.716881	0.0354022			P19221	F2	0.585183	0.000559994
																						Q9D023	Mpc2	-0.750231	1.02563e-06			Q8VDD5	Myh9	0.583108	3.06637e-06
																						Q8R2Q4	Gfm2	-0.7535	0.000638214			Q9D8S9	Bola1	0.581244	9.10738e-06
																						P05202	Got2	-0.766077	1.31034e-05			Q91V41	Rab14	0.57994	0.00097821
																						Q99KR7	Ppif	-0.768027	0.00147542			Q80X90	Flnb	0.575134	0.00446549
																						P63030	Mpc1	-0.793385	1.54913e-07			Q8BH64	Ehd2	0.573236	0.000290492
																						P56392	Cox7a1	-0.808003	7.88462e-06			Q9DBD0	Ica	0.564903	8.74682e-05
																						O08600	Endog	-0.813592	1.32566e-06			Q9WUM4	Coro1c	0.562077	0.000106968
																						P05201	Got1	-0.820023	4.76435e-06			A6X935	Itih4	0.561669	0.0220694
																						Q9CRB8	Mtfp1	-0.82743	4.45335e-06			Q8VCM7	Fgg	0.556469	0.00220525
																						Q8BLF1	Nceh1	-0.827954	4.21964e-06			Q8R2Y8	Ptrh2	0.556148	0.00707574
																						Q8BMF3	Me3	-0.882205	0.000265208			Q9CQ60	Pgls	0.553311	5.93471e-05
																						Q9CXI0	Coq5	-0.9566	7.34773e-07			Q60865	Caprin1	0.55253	0.00257716
																						Q8R4N0	Clybl	-1.01173	2.6552e-07			P26645	Marcks	0.5512	0.00705696
																						D3Z7P3	Gls	-1.0313	0.00404893			Q99JI1	Mustn1	0.542818	0.00710027
																						P34914	Ephx2	-1.05243	6.53831e-05			Q8K1M6	Dnm1l	0.541322	4.32098e-05
																						Q3UTJ2	Sorbs2	-1.13802	0.000333338			P23927	Cryab	0.538925	0.00644102
																						Q9QUH0	Glrx	-1.30367	3.42769e-07			Q9JJU8	Sh3bgrl	0.537139	0.0132501
																						Q6P8J7	Ckmt2	-1.35849	1.00419e-05			Q60994	Adipoq	0.535588	9.36947e-05
																						Q62087	Pon3	-1.72758	2.9138e-09			P34884	Mif	0.534872	0.000103461
																						P00687	Amy1	-2.60604	1.42191e-05			O54724	Cavin1	0.530263	1.77351e-05
																												Q8BWY3	Etf1	0.529798	0.000663391
																												Q9CZ42	Naxd	0.529625	7.48193e-05
																												P27048	Snrpb	0.52954	0.0106362
																												Q5EBG6	Hspb6	0.528453	0.0187414
																												Q9R111	Gda	0.528227	0.000194455
																												Q6PD03	Ppp2r5a	0.525215	2.02704e-05
																												Q9Z1E4	Gys1	0.524532	7.5186e-06
																												Q05920	Pc	0.523277	0.00810841
																												O35206	Col15a1	0.522459	1.96673e-06
																												P31001	Des	0.522112	1.50353e-05
																												Q01768	Nme2	0.518807	4.09308e-06
																												Q60710	Samhd1	0.516273	2.52414e-05
																												Q9Z204	Hnrnpc	0.514544	0.0170197
																												Q9EQU5	Set	0.510818	0.000784493
																												Q99KK2	Cmas	0.510332	0.0147123
																												P01942	Hba	0.507461	0.000465128
																												P08905	Lyz2	0.506882	0.00459542
																												Q61703	Itih2	0.496504	0.026549
																												O70310	Nmt1	0.495762	0.0411662
																												Q9CQW2	Arl8b	0.494434	0.00136919
																												P48758	Cbr1	0.488198	2.79314e-06
																												Q91W90	Txndc5	0.485932	0.000102425
																												Q8BVQ5	Ppme1	0.485834	0.0364765
																												P03987	NA	0.483877	0.0337554
																												P62835	Rap1a	0.482921	0.00211691
																												P40142	Tkt	0.481913	0.0383007
																												E9Q4Z2	Acacb	0.481419	2.50738e-05
																												P08752	Gnai2	0.481103	0.0255396
																												Q91VW3	Sh3bgrl3	0.480828	0.00709812
																												Q920M5	Coro6	0.47804	0.00072005
																												Q8BL65	Ablim2	0.477158	0.0183858
																												Q9WTR5	Cdh13	0.470936	0.00462351
																												Q9CYZ2	Tpd52l2	0.467431	0.000552091
																												Q9Z2Y8	Plpbp	0.461108	1.43478e-05
																												Q62465	Vat1	0.460989	0.0194398
																												Q9D1G1	Rab1b	0.458916	0.00284659
																												Q61029	Tmpo	0.454353	0.00394534
																												Q9DCT8	Crip2	0.451818	0.0010061
																												Q99KB8	Hagh	0.444712	2.49801e-05
																												Q60605	Myl6	0.441003	0.0226169
																												Q61171	Prdx2	0.440445	5.63447e-05
																												Q9QY76	Vapb	0.438954	0.0300253
																												O70373	Xirp1	0.438629	0.0401463
																												Q9Z2W0	Dnpep	0.434424	0.000167238
																												Q9QXC1	Fetub	0.432439	0.0443046
																												P48036	Anxa5	0.427524	0.000603589
																												Q99JR5	Tinagl1	0.424598	0.00251293
																												Q80XB4	Nrap	0.422991	0.000298605
																												Q62261	Sptbn1	0.42014	7.15267e-05
																												Q3UPL0	Sec31a	0.399518	0.000715221
																												E9PV24	Fga	0.398493	0.000505215
																												Q9JIF9	Myot	0.398164	0.000118866
																												P39054	Dnm2	0.390714	0.00110489
																												P53026	Rpl10a	0.389378	0.00156046
																												P23198	Cbx3	0.387537	0.0146001
																												Q99KR3	Lactb2	0.385646	0.00539888
																												P47941	Crkl	0.383922	0.0167186
																												Q9DBJ1	Pgam1	0.379262	0.000867732
																												Q9Z2I8	Suclg2	0.378045	0.00317801
																												O08677	Kng1	0.376318	0.000425307
																												Q8CJ53	Trip10	0.370251	0.00876742
																												P20065	Tmsb4x	0.368177	0.00428031
																												P08030	Aprt	0.359218	0.00054991
																												Q8BGK2	Adprhl1	0.358753	0.000771321
																												P61161	Actr2	0.357037	0.00388198
																												Q3TCJ1	Abraxas2	0.349958	0.0438042
																												Q00PI9	Hnrnpul2	0.342935	0.0259602
																												O35295	Purb	0.339754	0.00501863
																												Q60749	Khdrbs1	0.337699	0.00250463
																												Q9EQH3	Vps35	0.331492	0.002338
																												P16546	Sptan1	0.331409	0.000134665
																												Q64514	Tpp2	0.325006	0.0107331
																												Q91VH2	Snx9	0.324996	0.0237436
																												P28665	Mug1	0.312886	0.00633728
																												Q00623	Apoa1	0.312202	0.0134558
																												Q01405	Sec23a	0.308779	0.0173273
																												O88712	Ctbp1	0.306047	0.00176637
																												Q91VH6	Memo1	0.305938	0.000598213
																												P56395	Cyb5a	0.301265	0.0149033
																												P97823	Lypla1	0.298866	0.000575957
																												Q9Z0P5	Twf2	0.297418	0.00217999
																												Q9D883	U2af1	0.297089	0.0320791
																												P46460	Nsf	0.293865	0.000236829
																												Q8K4Z3	Naxe	0.293078	0.00253369
																												P62962	Pfn1	0.289538	0.00837665
																												P02088	Hbb-b1	0.288532	0.00400992
																												Q9WVA4	Tagln2	0.28734	0.00287418
																												Q5NBX1	Cobl	0.283685	0.00160528
																												Q6ZWN5	Rps9	0.283005	0.0148115
																												Q5FW52	Mlip	0.279769	0.000594791
																												P17563	Selenbp1	0.277178	0.026514
																												O35643	Ap1b1	0.272653	0.0331754
																												Q01339	Apoh	0.269034	0.0433816
																												Q9CQM9	Glrx3	0.262598	0.0129566
																												P57780	Actn4	0.257713	0.00551781
																												Q9CQ92	Fis1	0.253181	0.000965115
																												P46638	Rab11b	0.250082	0.0297012
																												Q78ZA7	Nap1l4	0.248653	0.00252242
																												P61082	Ube2m	0.241584	0.00436267
																												O88322	Nid2	0.237067	0.0109787
																												P54923	Adprh	0.236134	0.0304107
																												Q60870	Reep5	0.235077	0.0490191
																												P55264	Adk	0.233372	0.0294726
																												Q62426	Cstb	0.232818	0.0107728
																												P62317	Snrpd2	0.22995	0.0300828
																												P62196	Psmc5	0.229748	0.00351032
																												Q6ZWY9	Hist1h2bc	0.226012	0.00432267
																												P26039	Tln1	0.22465	0.00121121
																												O08553	Dpysl2	0.218868	0.00076866
																												P70398	Usp9x	0.215337	0.0111675
																												P28271	Aco1	0.212765	0.00244418
																												A2AMM0	Cavin4	0.210899	0.0119855
																												Q9JHW2	Nit2	0.209328	0.00790499
																												Q00897	Serpina1d	0.207741	0.00904808
																												P13020	Gsn	-0.200259	0.00527626
																												Q9D1Q6	Erp44	-0.203022	0.0160375
																												P27546	Map4	-0.205281	0.00813172
																												P80313	Cct7	-0.205362	0.0301599
																												Q91Z53	Grhpr	-0.206219	0.000889711
																												P97351	Rps3a	-0.206318	0.0259126
																												Q921T2	Tor1aip1	-0.209546	0.0380923
																												P62911	Rpl32	-0.211754	0.00366876
																												Q6P9R2	Oxsr1	-0.212964	0.0107001
																												Q9D0M5	Dynll2	-0.213273	0.0363303
																												Q9DBC7	Prkar1a	-0.217822	0.00391282
																												Q9Z2U1	Psma5	-0.218662	0.0189739
																												Q62186	Ssr4	-0.221385	0.017482
																												P47753	Capza1	-0.222731	0.00838873
																												Q9CY27	Tecr	-0.223588	0.0445892
																												Q9DCZ1	Gmpr	-0.224013	0.0128802
																												P11352	Gpx1	-0.224702	0.0164076
																												Q9DCN2	Cyb5r3	-0.226785	0.0366651
																												O35344	Kpna3	-0.228813	0.00678982
																												Q9QZ88	Vps29	-0.229155	0.0294988
																												P63028	Tpt1	-0.233511	0.0137527
																												Q9R1P3	Psmb2	-0.233654	0.0136034
																												P63323	Rps12	-0.236716	0.00638525
																												Q61598	Gdi2	-0.240412	0.00133368
																												P97384	Anxa11	-0.240824	0.000704163
																												P32921	Wars	-0.247695	0.00459815
																												P62889	Rpl30	-0.249581	0.014224
																												Q5XJY5	Arcn1	-0.251776	0.0176481
																												P60843	Eif4a1	-0.253962	0.000773311
																												P62264	Rps14	-0.255939	0.00711136
																												P60335	Pcbp1	-0.256435	0.0135331
																												O88487	Dync1i2	-0.25891	0.00929073
																												P59108	Cpne2	-0.259415	0.0124755
																												Q3TXS7	Psmd1	-0.259631	0.0010823
																												P05132	Prkaca	-0.261657	0.0025037
																												Q8C0C7	Farsa	-0.262519	0.0300305
																												Q99J99	Mpst	-0.263572	0.0418389
																												Q9WTX5	Skp1	-0.265511	0.00242897
																												P12367	Prkar2a	-0.265704	0.00063566
																												P62830	Rpl23	-0.267055	0.0337228
																												O35887	Calu	-0.271583	0.0492707
																												P48678	Lmna	-0.271871	0.000313277
																												O88545	Cops6	-0.275446	0.00907847
																												Q70KF4	Cmya5	-0.276942	0.000493561
																												P07901	Hsp90aa1	-0.279618	0.000584584
																												P62852	Rps25	-0.279657	0.0245096
																												P97461	Rps5	-0.279884	0.0217497
																												Q8VHX6	Flnc	-0.280837	0.00182596
																												P08113	Hsp90b1	-0.281872	0.00347073
																												P02468	Lamc1	-0.282636	0.015584
																												Q8BML9	Qars	-0.282711	0.00221247
																												Q8VBW6	Nae1	-0.285769	0.0290664
																												O08663	Metap2	-0.286898	0.016159
																												P29595	Nedd8	-0.289901	0.0127255
																												P61222	Abce1	-0.290774	0.0196732
																												Q8CDN6	Txnl1	-0.292771	0.0281501
																												Q02357	Ank1	-0.294902	0.0453984
																												Q8BG32	Psmd11	-0.296129	0.0015167
																												P50518	Atp6v1e1	-0.298656	0.0325636
																												Q9D8E6	Rpl4	-0.299729	0.0371377
																												P56380	Nudt2	-0.304254	0.00464067
																												P70670	Naca	-0.30457	8.07655e-05
																												Q9JM76	Arpc3	-0.3063	0.0179861
																												Q9D898	Arpc5l	-0.309628	0.00233057
																												Q9WV54	Asah1	-0.311542	0.0027282
																												Q6P069	Sri	-0.311726	0.00766152
																												P56212	Arpp19	-0.31191	0.005659
																												P23953	Ces1c	-0.312678	0.0147225
																												Q91XL9	Osbpl1a	-0.313575	7.15483e-05
																												P54775	Psmc4	-0.318025	0.000729196
																												Q61543	Glg1	-0.319109	0.0234368
																												Q7TQI3	Otub1	-0.319791	0.000895762
																												P42932	Cct8	-0.321537	0.000252344
																												P62814	Atp6v1b2	-0.322238	0.0105387
																												O70325	Gpx4	-0.323533	0.000851182
																												P61255	Rpl26	-0.327408	0.000908881
																												P17427	Ap2a2	-0.327583	0.00147437
																												Q61316	Hspa4	-0.328452	0.000359648
																												Q8VDN2	Atp1a1	-0.329916	0.0459531
																												P97429	Anxa4	-0.331459	0.00270445
																												P46471	Psmc2	-0.332858	0.000395136
																												Q9DCD0	Pgd	-0.333451	0.0209634
																												O88685	Psmc3	-0.333533	0.000133418
																												P56375	Acyp2	-0.338702	0.000347277
																												P80314	Cct2	-0.341207	0.0186236
																												Q6IRU5	Cltb	-0.342204	0.004694
																												P62274	Rps29	-0.343686	0.0109797
																												Q9JIF0	Prmt1	-0.345206	0.0182152
																												Q9R0Q7	Ptges3	-0.347853	0.0022127
																												Q8C166	Cpne1	-0.351245	0.0150017
																												P84099	Rpl19	-0.351627	0.00293104
																												Q60675	Lama2	-0.351631	0.00164908
																												P58389	Ptpa	-0.353276	0.00445805
																												O08529	Capn2	-0.356594	0.00038932
																												O89053	Coro1a	-0.359581	0.0253936
																												P31230	Aimp1	-0.35969	0.00677745
																												Q3UGC7	Eif3j1	-0.360647	4.16277e-05
																												Q8BSL7	Arf2	-0.36096	0.00147962
																												Q61234	Snta1	-0.361909	5.46629e-05
																												P56812	Pdcd5	-0.364319	0.00023256
																												Q64518	Atp2a3	-0.366382	0.0497682
																												Q9D8W5	Psmd12	-0.368376	0.00344017
																												Q9R0P3	Esd	-0.370912	6.85609e-05
																												O08795	Prkcsh	-0.373525	0.00708608
																												P62334	Psmc6	-0.374442	3.30679e-05
																												Q9WU78	Pdcd6ip	-0.375324	0.000422793
																												Q9QUM9	Psma6	-0.376065	3.73112e-05
																												P63101	Ywhaz	-0.381728	2.81583e-05
																												Q9CQJ6	Denr	-0.382374	0.00504073
																												P54726	Rad23a	-0.385721	0.0072696
																												Q923T9	Camk2g	-0.386145	5.70502e-05
																												Q9QYG0	Ndrg2	-0.386276	3.96678e-05
																												P14069	S100a6	-0.388368	0.00330773
																												P28654	Dcn	-0.388615	0.00216788
																												Q1XH17	Trim72	-0.389416	0.000520893
																												Q9QZD9	Eif3i	-0.391317	0.0154042
																												P61164	Actr1a	-0.391804	0.000270778
																												Q9WV55	Vapa	-0.392034	0.0183738
																												Q76MZ3	Ppp2r1a	-0.392158	5.82245e-06
																												Q8BGQ7	Aars	-0.393514	3.37154e-05
																												Q9QZ57	Hspb3	-0.395449	0.00690949
																												P58252	Eef2	-0.395695	9.21587e-05
																												Q9QWV4	Mlf1	-0.395949	0.028102
																												P62631	Eef1a2	-0.39712	1.00623e-05
																												P62827	Ran	-0.399676	3.82599e-05
																												Q9Z1Z0	Uso1	-0.400308	0.0060985
																												Q9CZ04	Cops7a	-0.400422	0.00504197
																												P42669	Pura	-0.402396	2.78268e-05
																												P11499	Hsp90ab1	-0.402581	0.000173891
																												Q8BFZ9	Erlin2	-0.403074	0.000129708
																												Q8CG14	C1sa	-0.405309	0.000483501
																												Q9Z1Q9	Vars	-0.405576	0.00050898
																												Q02788	Col6a2	-0.405888	0.0116304
																												P61021	Rab5b	-0.40673	0.0272814
																												Q01853	Vcp	-0.407299	9.69518e-06
																												Q9CZD3	Gars	-0.408733	3.55258e-05
																												O35864	Cops5	-0.40973	0.00654899
																												O08532	Cacna2d1	-0.409732	0.00276218
																												Q9D2N4	Dtna	-0.410177	0.00072833
																												Q64737	Gart	-0.411042	5.4809e-06
																												Q8VDM4	Psmd2	-0.411604	0.000106001
																												O35226	Psmd4	-0.413833	0.000330403
																												Q9QZZ6	Dpt	-0.41568	0.000481226
																												P08228	Sod1	-0.415868	0.000186693
																												O55143	Atp2a2	-0.417691	0.0115247
																												Q61990	Pcbp2	-0.419757	0.00112722
																												P26043	Rdx	-0.421142	1.83275e-05
																												Q9JJZ2	Tuba8	-0.421786	0.000825467
																												Q922F4	Tubb6	-0.42186	0.000611701
																												Q3U1J4	Ddb1	-0.422829	1.55011e-05
																												P03953	Cfd	-0.423906	0.0191208
																												Q8BH61	F13a1	-0.425372	0.000782808
																												Q9WVJ2	Psmd13	-0.428245	0.000109297
																												P11276	Fn1	-0.429373	6.92515e-05
																												P62855	Rps26	-0.430924	0.00217989
																												P83940	Eloc	-0.433342	8.38579e-06
																												Q62407	Speg	-0.434044	1.09597e-05
																												P62751	Rpl23a	-0.436236	0.00300835
																												P62983	Rps27a	-0.436408	5.95726e-05
																												Q9ET78	Jph2	-0.440121	0.0106734
																												Q8BMK4	Ckap4	-0.440295	0.0015904
																												Q00724	Rbp4	-0.440365	0.0279102
																												Q6ZWX6	Eif2s1	-0.440459	1.50306e-05
																												P63005	Pafah1b1	-0.442633	7.0639e-05
																												Q60770	Stxbp3	-0.442872	0.00146421
																												Q01730	Rsu1	-0.443687	0.00434182
																												O89023	Tpp1	-0.443783	0.000231623
																												Q8C1A5	Thop1	-0.444703	0.00082739
																												Q9DB05	Napa	-0.446148	0.000169376
																												Q9DC77	Smpx	-0.449396	0.000759586
																												Q6P1F6	Ppp2r2a	-0.453502	6.3857e-06
																												P47811	Mapk14	-0.459979	0.00142188
																												P63017	Hspa8	-0.460152	1.79158e-06
																												P63085	Mapk1	-0.460356	0.000105748
																												P08207	S100a10	-0.46295	7.62118e-05
																												Q99JI4	Psmd6	-0.463023	0.00274943
																												P14211	Calr	-0.463905	8.28294e-06
																												P27773	Pdia3	-0.464263	3.62889e-05
																												Q9JKR6	Hyou1	-0.464535	0.0166325
																												E9PZQ0	Ryr1	-0.466265	0.00675693
																												Q6PHZ2	Camk2d	-0.469561	0.000595546
																												Q8R429	Atp2a1	-0.470085	0.0101426
																												P62869	Elob	-0.473763	2.74828e-06
																												Q9Z0N1	Eif2s3x	-0.476159	5.41115e-05
																												Q9EQK5	Mvp	-0.476897	0.00153422
																												Q99PR8	Hspb2	-0.477195	0.00103496
																												Q99JY9	Actr3	-0.4774	0.00112206
																												Q9ER72	Cars	-0.47828	6.81675e-05
																												Q9CQM5	Txndc17	-0.481181	0.00238579
																												P26516	Psmd7	-0.481436	0.000291697
																												Q8CIB5	Fermt2	-0.483216	0.00236491
																												Q9DBF1	Aldh7a1	-0.484962	0.000148676
																												Q91YE8	Synpo2	-0.485101	3.70055e-06
																												Q6NT99	Dusp23	-0.485427	0.000103242
																												P82350	Sgca	-0.487638	0.000430321
																												Q9JMH9	Myo18a	-0.488191	0.00391569
																												O88456	Capns1	-0.489892	0.00125585
																												Q62446	Fkbp3	-0.490176	0.000304487
																												Q8BMA6	Srp68	-0.493374	0.0127261
																												Q9CZY3	Ube2v1	-0.494498	9.09101e-06
																												O54734	Ddost	-0.494665	0.0157773
																												Q7TQ48	Srl	-0.495515	1.39649e-05
																												Q60876	Eif4ebp1	-0.495568	0.00489436
																												Q9DCT1	Akr1e2	-0.497022	0.00123745
																												Q62086	Pon2	-0.504916	0.000180332
																												P35123	Usp4	-0.505795	1.00332e-05
																												Q61187	Tsg101	-0.505879	0.00328082
																												P56399	Usp5	-0.506756	4.46146e-06
																												Q62009	Postn	-0.507744	0.000446262
																												P60229	Eif3e	-0.510316	0.000307686
																												P46412	Gpx3	-0.511916	0.000651664
																												Q9CZ44	Nsfl1c	-0.512862	4.04301e-06
																												E9QA62	Lmod3	-0.513668	0.00355226
																												Q64691	Capn3	-0.515247	5.50613e-05
																												O88544	Cops4	-0.524707	1.13169e-05
																												Q7M6Y3	Picalm	-0.526084	0.000852076
																												P61089	Ube2n	-0.526916	2.62367e-06
																												O70591	Pfdn2	-0.529537	7.26236e-05
																												O70492	Snx3	-0.529554	0.00154141
																												Q9Z1Z2	Strap	-0.529726	0.000160697
																												P70349	Hint1	-0.532189	5.51649e-07
																												P62932	Fbxo40	-0.534045	0.0055008
																												O09110	Map2k3	-0.537153	5.22433e-05
																												Q8BKC5	Ipo5	-0.537799	1.38332e-05
																												Q9R062	Gyg1	-0.538251	9.64472e-07
																												Q8BWB1	Synpo2l	-0.540095	1.62146e-06
																												Q6PER3	Mapre3	-0.540694	0.000299674
																												Q9R099	Tbl2	-0.545096	0.0143627
																												P50396	Gdi1	-0.545719	0.000122974
																												P14824	Anxa6	-0.545732	3.85767e-06
																												Q9WUA2	Farsb	-0.547079	1.10438e-05
																												Q9CPV4	Glod4	-0.549599	5.01566e-05
																												Q8BZ71	Stac3	-0.550166	2.46725e-06
																												Q62167	Ddx3x	-0.550532	7.23966e-05
																												O54962	Banf1	-0.55294	8.61787e-06
																												Q8C7E7	Stbd1	-0.553635	0.0072888
																												P57759	Erp29	-0.556576	0.000133435
																												O89079	Cope	-0.558931	0.0124642
																												Q9QXT0	Cnpy2	-0.564419	0.00572349
																												Q99J77	Nans	-0.564575	0.0157693
																												P0C5K1	Sbk2	-0.565039	0.000886199
																												Q11011	Npepps	-0.566671	7.36183e-06
																												Q9ERN0	Scamp2	-0.571199	0.0268535
																												P54728	Rad23b	-0.573641	2.92311e-05
																												Q8CI51	Pdlim5	-0.577094	2.4057e-07
																												Q04857	Col6a1	-0.579451	0.00105056
																												O88342	Wdr1	-0.580175	4.22174e-05
																												Q9D1P4	Chordc1	-0.581633	0.0176565
																												Q8R3Z5	Cacnb1	-0.584519	1.32304e-06
																												A3KFX0	Nt5c1a	-0.585959	0.000240446
																												P70296	Pebp1	-0.586099	4.57504e-07
																												P49290	Epx	-0.586827	0.00926664
																												Q9Z2N8	Actl6a	-0.587376	0.00371328
																												Q6PAM0	Prkab2	-0.588562	1.33681e-06
																												Q8C494	Prr33	-0.591441	2.08978e-07
																												Q63932	Map2k2	-0.593185	0.00253076
																												Q99L45	Eif2s2	-0.594411	4.48846e-05
																												P35235	Ptpn11	-0.5965	5.19991e-05
																												O88543	Cops3	-0.598336	2.48081e-05
																												Q99P72	Rtn4	-0.605285	0.00453656
																												P63328	Ppp3ca	-0.609829	3.5678e-05
																												Q8CC36	Cdnf	-0.620214	8.06974e-06
																												O55135	Eif6	-0.625117	8.49746e-06
																												P61971	Nutf2	-0.62666	3.94874e-06
																												Q505F5	Lrrc47	-0.627423	0.0198173
																												Q8BLY2	Tarsl2	-0.629438	0.00111739
																												A2AAJ9	Obscn	-0.630424	1.62038e-06
																												Q9CX34	Sugt1	-0.631259	0.000215458
																												Q99KK7	Dpp3	-0.631714	6.54281e-05
																												P62192	Psmc1	-0.63242	1.19516e-06
																												Q9ESL4	Map3k20	-0.636123	0.00457657
																												Q3UHX2	Pdap1	-0.6409	3.76058e-05
																												Q9JK37	Myoz1	-0.641037	1.25522e-07
																												P46935	Nedd4	-0.643517	4.85073e-07
																												P08553	Nefm	-0.645961	0.0302147
																												Q99KC8	Vwa5a	-0.653007	3.75842e-05
																												Q9D5V5	Cul5	-0.656338	2.72702e-06
																												O35350	Capn1	-0.659108	2.84425e-06
																												Q3TMP8	Tmem38a	-0.660471	0.00432562
																												Q9D1G3	Hhatl	-0.663355	0.00102516
																												Q9D358	Acp1	-0.666289	1.37202e-05
																												Q8BGD9	Eif4b	-0.666614	0.000199655
																												P63242	Eif5a	-0.66993	3.95937e-06
																												P62774	Mtpn	-0.671024	0.00191729
																												Q8VDI7	Ubac1	-0.671729	0.00101747
																												Q6PDI5	Ecpas	-0.672912	1.95337e-05
																												Q6NZJ6	Eif4g1	-0.673653	7.79462e-05
																												O70475	Ugdh	-0.674132	0.00261327
																												Q9DBF7	Cwc25	-0.674872	0.000378374
																												Q71LX4	Tln2	-0.67849	7.68658e-06
																												P20029	Hspa5	-0.679997	4.4097e-07
																												P47809	Map2k4	-0.682211	6.64179e-07
																												Q8VBT1	Txlnb	-0.682323	5.50731e-06
																												Q8QZY1	Eif3l	-0.683843	0.0049064
																												Q9JJV2	Pfn2	-0.6841	0.000167953
																												Q9DCL9	Paics	-0.688724	9.17838e-05
																												Q8BIG7	Comtd1	-0.688964	0.00462438
																												P63073	Eif4e	-0.691159	0.000392867
																												Q99MS7	Ehbp1l1	-0.692314	1.65506e-06
																												O70622	Rtn2	-0.695374	0.00104396
																												P23506	Pcmt1	-0.695966	1.74955e-05
																												Q99L47	St13	-0.702104	2.77033e-07
																												P0DP26	Calm1	-0.706545	2.84799e-07
																												Q9JKS4	Ldb3	-0.708844	1.82657e-07
																												Q61768	Kif5b	-0.710931	0.000104731
																												P45591	Cfl2	-0.711561	3.11803e-07
																												Q9JMG1	Edf1	-0.718649	0.00017376
																												Q9JII6	Akr1a1	-0.719992	1.57999e-07
																												Q8K4L3	Svil	-0.721755	0.00238983
																												Q9ERK4	Cse1l	-0.722636	1.54008e-05
																												Q922B2	Dars	-0.72264	1.26979e-07
																												P97447	Fhl1	-0.725865	0.00390443
																												P68372	Tubb4b	-0.726769	4.76052e-06
																												P05213	Tuba1b	-0.727007	1.14169e-06
																												Q9CQF9	Pcyox1	-0.729099	5.92047e-05
																												O08539	Bin1	-0.731093	4.4832e-07
																												Q91WQ3	Yars	-0.736263	4.17925e-07
																												P10649	Gstm1	-0.736554	6.26261e-07
																												P58774	Tpm2	-0.736666	1.63758e-08
																												Q9CPU0	Glo1	-0.738576	4.47018e-07
																												Q9CWW6	Pin4	-0.739839	0.0303777
																												Q9D783	Klhl40	-0.740397	7.18489e-06
																												P28652	Camk2b	-0.742245	3.85843e-07
																												P61982	Ywhag	-0.746717	1.84667e-08
																												O88448	Klc2	-0.750025	0.0135959
																												P19157	Gstp1	-0.750658	4.90006e-08
																												Q99LE6	Abcf2	-0.751963	2.20788e-06
																												Q3TCH7	Cul4a	-0.753578	0.00342465
																												Q8CGC7	Eprs	-0.754296	2.36129e-05
																												P54285	Cacnb3	-0.755573	1.96351e-06
																												P62259	Ywhae	-0.760276	3.34806e-08
																												Q3UTJ2	Sorbs2	-0.760616	0.000546374
																												Q9DC22	Dcaf6	-0.767764	0.000318989
																												Q3TVI8	Pbxip1	-0.770597	9.68424e-05
																												Q9D1A2	Cndp2	-0.770944	5.19856e-07
																												P28650	Adssl1	-0.77132	5.87279e-07
																												Q4VAA2	Cdv3	-0.771571	6.58028e-06
																												NA	NA	-0.775439	0.000236451
																												P47857	Pfkm	-0.776541	2.38289e-07
																												Q06138	Cab39	-0.78122	1.50052e-05
																												Q9CQW9	Ifitm3	-0.783725	0.0277985
																												Q9D967	Mdp1	-0.783798	0.00216979
																												Q8C0M9	Asrgl1	-0.785381	8.97216e-08
																												P97443	Smyd1	-0.788217	6.66859e-07
																												P68037	Ube2l3	-0.788328	2.86663e-08
																												P24547	Impdh2	-0.795425	0.000541411
																												Q9JLH8	Tmod4	-0.795465	7.23187e-08
																												A2AN08	Ubr4	-0.799697	0.00122583
																												Q7TPR4	Actn1	-0.799991	2.29726e-06
																												Q3UDE2	Ttll12	-0.800003	0.00887805
																												P82198	Tgfbi	-0.801195	0.000486752
																												Q99LB6	Mat2b	-0.804219	0.000184769
																												Q6P5E4	Uggt1	-0.80936	1.64455e-05
																												P68181	Prkacb	-0.812585	1.06587e-05
																												Q3UBX0	Tmem109	-0.812653	0.000210832
																												Q9JMA1	Usp14	-0.813047	9.27787e-08
																												P31938	Map2k1	-0.814231	2.40805e-07
																												P08121	Col3a1	-0.820058	0.00655098
																												Q8R2Z5	Vwa1	-0.821596	0.0217592
																												Q9EPL8	Ipo7	-0.821986	0.00032519
																												Q9QYJ0	Dnaja2	-0.823169	1.08383e-06
																												Q9R0Y5	Ak1	-0.828474	9.7348e-07
																												Q9CYT6	Cap2	-0.830652	7.92453e-06
																												Q9CR16	Ppid	-0.833885	0.000126262
																												Q8BUV3	Gphn	-0.836188	4.67052e-05
																												P15626	Gstm2	-0.836202	3.79206e-07
																												Q9JKV1	Adrm1	-0.837184	1.17652e-05
																												Q9D8Y0	Efhd2	-0.839261	1.05617e-05
																												P40936	Inmt	-0.843745	2.34838e-05
																												Q9DB27	Mcts1	-0.846983	2.96291e-07
																												P60840	Ensa	-0.849812	1.16089e-05
																												Q9CRB6	Tppp3	-0.850858	1.42324e-05
																												Q91V64	Isoc1	-0.852905	1.22286e-07
																												Q9D7H3	RtcA	-0.852982	2.44573e-05
																												O08997	Atox1	-0.85453	0.00442075
																												Q99LD4	Gps1	-0.856664	0.00250206
																												Q62095	Ddx3y	-0.858674	8.82756e-05
																												Q8BU30	Iars	-0.863264	1.3191e-05
																												Q9WUP7	Uchl5	-0.866565	4.34611e-05
																												P04370	Mbp	-0.868348	0.0179959
																												Q9WTZ1	Rnf7	-0.869111	0.000177306
																												Q9CR09	Ufc1	-0.870645	0.00588833
																												Q60631	Grb2	-0.872961	7.4037e-06
																												Q6P9Q4	Fhod1	-0.873008	1.80099e-05
																												P24527	Lta4h	-0.875558	1.68056e-06
																												Q8R1G2	Cmbl	-0.87582	1.80785e-07
																												P26883	Fkbp1a	-0.881561	6.54697e-08
																												Q05BC3	Eml1	-0.883034	6.98713e-06
																												P08551	Nefl	-0.890304	0.0144794
																												O88746	Tom1	-0.890489	0.000189873
																												P35700	Prdx1	-0.890612	4.40702e-08
																												O35969	Gamt	-0.893051	0.000139281
																												Q8VCT4	Ces1d	-0.895939	1.65834e-07
																												Q62393	Tpd52	-0.89609	0.000271794
																												P13541	Myh3	-0.905165	1.20647e-07
																												Q61335	Bcap31	-0.908485	0.00851826
																												P05977	Myl1	-0.910622	1.53799e-09
																												Q8CI70	Lrrc20	-0.911046	4.38618e-06
																												Q8R010	Aimp2	-0.913117	9.13327e-05
																												O09165	Casq1	-0.913489	5.26157e-08
																												O08807	Prdx4	-0.914376	9.60285e-07
																												P57776	Eef1d	-0.915091	2.30908e-07
																												Q922R8	Pdia6	-0.919814	1.95877e-06
																												Q3THS6	Mat2a	-0.922395	7.28717e-06
																												Q62234	Myom1	-0.923079	6.4707e-09
																												P68369	Tuba1a	-0.927292	8.40181e-05
																												Q60864	Stip1	-0.930124	2.7948e-07
																												P45376	Akr1b1	-0.933733	6.30851e-09
																												Q58A65	Spag9	-0.935188	0.000335611
																												Q3MI48	Jsrp1	-0.937502	6.73443e-07
																												Q8VCT3	Rnpep	-0.940381	0.000165479
																												Q8CGB6	Tns2	-0.941338	4.85329e-09
																												Q920Q6	Msi2	-0.942795	4.29275e-08
																												Q6PA06	Atl2	-0.942913	0.00218679
																												P16858	Gapdh	-0.944261	1.35516e-08
																												Q9QXG4	Acss2	-0.953687	2.57214e-08
																												P21619	Lmnb2	-0.955827	9.75646e-07
																												P13542	Myh8	-0.956034	1.00128e-07
																												P17751	Tpi1	-0.957637	2.38773e-09
																												Q61584	Fxr1	-0.958501	8.35453e-08
																												Q9R118	Htra1	-0.967396	0.000482317
																												P09103	P4hb	-0.968865	8.16543e-09
																												Q9CQ65	Mtap	-0.970573	1.81401e-07
																												Q05186	Rcn1	-0.972456	4.72906e-09
																												P21107	Tpm3	-0.973434	3.31547e-08
																												Q9DB60	Prxl2b	-0.973754	1.22494e-07
																												Q8R0P4	Aamdc	-0.9741	9.00572e-08
																												Q99KV1	Dnajb11	-0.974734	0.00408335
																												Q62087	Pon3	-0.975044	0.00010515
																												Q7TPW1	Nexn	-0.981331	3.92893e-08
																												Q8BZF8	Pgm5	-0.981761	9.22566e-06
																												P60670	Nploc4	-0.988137	6.43352e-06
																												Q9WUZ7	Sh3bgr	-0.989372	1.08545e-08
																												A2ASS6	Ttn	-0.992038	3.93404e-09
																												Q9JJ28	Flii	-0.993283	7.3378e-05
																												P53810	Pitpna	-0.995531	9.84578e-07
																												Q8BQ48	Cep295	-0.99801	8.29844e-06
																												Q922J3	Clip1	-0.99829	5.08585e-07
																												Q9WV60	Gsk3b	-1.00012	9.26022e-06
																												P20801	Tnnc2	-1.00333	1.03278e-08
																												P21981	Tgm2	-1.00715	4.35177e-08
																												Q8BVI4	Qdpr	-1.00839	6.78241e-08
																												Q63810	Ppp3r1	-1.01361	0.000135779
																												Q8BIW1	Prune1	-1.01514	2.32515e-07
																												Q8CGY6	Unc45b	-1.01527	1.66811e-06
																												P97457	Mylpf	-1.01653	1.06815e-09
																												Q9D0I9	Rars	-1.02388	5.45109e-08
																												Q91VI7	Rnh1	-1.02724	2.83099e-07
																												Q99LX0	Park7	-1.0287	4.8668e-09
																												Q68FL6	Mars	-1.02975	0.000115234
																												Q8N7N5	Dcaf8	-1.0329	0.000205482
																												Q8BZJ7	Dcun1d2	-1.03294	2.77079e-05
																												P47754	Capza2	-1.03806	1.18837e-09
																												P68134	Acta1	-1.04687	2.03333e-09
																												Q9Z1K5	Arih1	-1.0497	6.14993e-05
																												P05064	Aldoa	-1.0525	4.43088e-09
																												Q8BRK9	Man2a2	-1.05253	0.000212643
																												Q9QZJ6	Mfap5	-1.05664	6.22656e-05
																												Q9DAW9	Cnn3	-1.05802	0.00640523
																												Q8R2G4	Art3	-1.06407	0.000322236
																												O55023	Impa1	-1.06546	4.30014e-08
																												Q6NXN1	Szrd1	-1.06635	0.000386165
																												P68368	Tuba4a	-1.0685	1.48426e-05
																												Q6ZQ73	Cand2	-1.06971	2.64023e-07
																												Q0VBL3	Rbm15	-1.06997	1.84621e-05
																												Q9JLV5	Cul3	-1.07353	3.00583e-09
																												Q8BZA9	Tigar	-1.07408	3.75652e-08
																												Q9CR51	Atp6v1g1	-1.07679	0.00243621
																												P28656	Nap1l1	-1.07696	2.14306e-05
																												O08911	Mapk12	-1.07899	3.09055e-08
																												P30412	Ppic	-1.08083	6.1068e-07
																												Q9Z2L6	Minpp1	-1.08176	6.93995e-05
																												P61079	Ube2d3	-1.08508	9.10994e-07
																												Q640M1	Utp14a	-1.08527	2.5789e-05
																												Q70IV5	Synm	-1.0889	6.58958e-09
																												A2AUC9	Klhl41	-1.09069	5.0902e-07
																												F6ZDS4	Tpr	-1.09243	9.22087e-07
																												Q9QZ47	Tnnt3	-1.09405	5.52173e-09
																												P24549	Aldh1a1	-1.0952	3.46157e-07
																												Q6P3D0	Nudt16	-1.10424	1.3455e-06
																												P55065	Pltp	-1.10457	1.06109e-06
																												Q8R050	Gspt1	-1.10913	2.44726e-09
																												P49710	Hcls1	-1.11011	2.16639e-07
																												Q6ZWY8	Tmsb10	-1.1102	0.000181673
																												Q3TMH2	Scrn3	-1.11942	1.96589e-08
																												O70250	Pgam2	-1.12361	1.1306e-09
																												Q8BP47	Nars	-1.12449	1.63385e-08
																												P13707	Gpd1	-1.12949	2.54597e-09
																												P58771	Tpm1	-1.13387	6.48355e-10
																												Q9CWJ9	Atic	-1.13444	1.32218e-08
																												P09411	Pgk1	-1.13569	2.84556e-09
																												Q8BP48	Metap1	-1.13826	1.76504e-06
																												Q8CJG0	Ago2	-1.14312	0.00222686
																												Q3ULW8	Parp3	-1.15541	2.27336e-06
																												P70236	Map2k6	-1.15803	2.61839e-06
																												P47757	Capzb	-1.17417	3.1179e-09
																												Q9D0F9	Pgm1	-1.18212	4.77792e-08
																												Q9CYG7	Tomm34	-1.18249	3.5494e-06
																												A6H630	Armt1	-1.18296	1.08308e-06
																												P13412	Tnni2	-1.18398	4.43057e-10
																												Q8BY87	Usp47	-1.18968	1.56965e-05
																												Q7TNG5	Eml2	-1.19596	2.82495e-06
																												O89112	Lancl1	-1.19858	1.04366e-06
																												Q61655	Ddx19a	-1.20048	2.47424e-06
																												Q9WUB3	Pygm	-1.20209	6.31405e-10
																												Q5SX39	Myh4	-1.20634	5.99245e-09
																												P84096	Rhog	-1.20872	1.89543e-08
																												P07310	Ckm	-1.20877	2.02598e-10
																												Q8BWA5	Klhl31	-1.21366	8.53923e-06
																												O54988	Slk	-1.22006	4.59301e-08
																												P06745	Gpi	-1.22351	4.55186e-10
																												Q9CRB2	Nhp2	-1.22433	3.87354e-06
																												P18826	Phka1	-1.22516	1.00334e-08
																												D3Z1D3	CEFIP	-1.23052	0.00236247
																												Q5DTJ9	Mypn	-1.23712	9.98926e-09
																												Q9R0P9	Uchl1	-1.24784	0.000181042
																												Q9CQT1	Mri1	-1.26615	0.000927842
																												P70362	Ufd1	-1.2732	6.01911e-06
																												Q9D7X3	Dusp3	-1.27372	6.06996e-09
																												Q9D0R2	Tars	-1.27746	2.03918e-06
																												Q9CWS0	Ddah1	-1.27941	1.5192e-07
																												P18654	Rps6ka3	-1.28209	9.90077e-06
																												P17182	Eno1	-1.29724	1.09038e-09
																												Q91ZJ5	Ugp2	-1.30009	1.32011e-07
																												P56387	Dynlt3	-1.30063	7.42121e-08
																												Q9ERR7	Selenof	-1.30225	3.98631e-05
																												P47791	Gsr	-1.31049	9.40324e-07
																												P61759	Vbp1	-1.3171	1.25938e-05
																												Q8CD91	Smoc2	-1.31803	2.38688e-05
																												Q9CQU0	Txndc12	-1.32146	3.70745e-05
																												P17742	Ppia	-1.32253	1.0127e-09
																												Q9Z2Y3	Homer1	-1.32974	1.84595e-07
																												O70209	Pdlim3	-1.33247	6.07373e-08
																												P27573	Mpz	-1.34604	0.0225667
																												Q07076	Anxa7	-1.34621	1.42761e-09
																												O89104	Sypl2	-1.34665	0.000379529
																												Q61699	Hsph1	-1.36192	5.26611e-06
																												P32848	Pvalb	-1.36765	3.1242e-09
																												O35343	Kpna4	-1.37412	1.48068e-05
																												Q920E5	Fdps	-1.39534	1.96792e-06
																												P48453	Ppp3cb	-1.40063	4.6366e-07
																												Q9Z1F9	Uba2	-1.40363	0.0333668
																												P52480	Pkm	-1.40438	6.64999e-11
																												P17183	Eno2	-1.40684	7.39776e-10
																												P50247	Ahcy	-1.43473	2.18914e-09
																												P21550	Eno3	-1.43757	4.30983e-11
																												Q8R4S0	Ppp1r14c	-1.45388	1.40342e-07
																												Q3TJD7	Pdlim7	-1.45583	1.02255e-09
																												Q8BU85	Msrb3	-1.4962	8.14517e-07
																												P11798	Camk2a	-1.50314	5.74083e-07
																												P55302	Lrpap1	-1.50988	2.97513e-09
																												Q9QYB5	Add3	-1.51605	1.38138e-08
																												Q64669	Nqo1	-1.52291	0.000129914
																												Q80XU3	Nucks1	-1.52382	0.00956281
																												P42232	Stat5b	-1.53453	9.31829e-08
																												Q9R112	Sqor	-1.54216	0.000292291
																												Q60854	Serpinb6	-1.54236	1.41132e-09
																												Q91VX2	Ubap2	-1.59383	0.00500201
																												Q5XKE0	Mybpc2	-1.59937	9.10336e-10
																												P06801	Me1	-1.6108	1.84635e-07
																												Q9ES74	Nek7	-1.63156	2.20107e-08
																												O88990	Actn3	-1.6446	1.0071e-08
																												Q9CSN1	Snw1	-1.64942	9.33105e-07
																												P70695	Fbp2	-1.66963	3.33632e-08
																												Q8BL66	Eea1	-1.68473	1.29037e-05
																												Q9CZW4	Acsl3	-1.71638	0.000908185
																												Q64337	Sqstm1	-1.72531	4.76298e-08
																												P08074	Cbr2	-1.73541	1.41263e-07
																												Q8R4E4	Myoz3	-1.76987	1.72979e-10
																												P49813	Tmod1	-1.77189	7.45883e-10
																												P07934	Phkg1	-1.8262	3.01001e-10
																												Q60960	Kpna1	-1.85782	0.000234311
																												Q9WV35	Apobec2	-1.86238	5.82277e-09
																												Q9R059	Fhl3	-1.87224	1.94173e-09
																												Q91WU5	As3mt	-1.87271	2.61336e-08
																												Q8BRF7	Scfd1	-1.88383	4.21563e-07
																												Q9DD06	Rarres2	-1.9504	0.00483881
																												P10637	Mapt	-2.00659	3.07104e-10
																												P16045	Lgals1	-2.02735	5.08662e-10
																												Q8BK84	Dupd1	-2.03414	1.44526e-07
																												Q7TSH2	Phkb	-2.0615	3.60429e-10
																												P57787	Slc16a3	-2.07789	6.69673e-06
																												P06151	Ldha	-2.08001	3.63696e-11
																												P52760	Rida	-2.11973	3.95121e-08
																												Q8CI12	Smtnl2	-2.26908	2.69505e-11
																												Q3V1D3	Ampd1	-2.32369	2.13835e-10
																												Q8VCR8	Mylk2	-2.34775	5.68468e-09
																												Q9D0M1	Prpsap1	-2.37706	1.37529e-08
																												Q9Z0J4	Nos1	-2.39479	3.36361e-05
																												Q8BY89	Slc44a2	-2.44281	5.31749e-06
																												Q9DBB8	Dhdh	-2.63509	2.75738e-10
																												Q9D7G0	Prps1	-2.86002	4.10734e-13
																												P14231	Atp1b2	-2.97925	1.83317e-08
																												P70698	Ctps1	-3.02818	2.19575e-08
																												P16015	Ca3	-3.2632	1.62708e-07
																												P68033	Actc1	-3.34321	8.88104e-11
																												P97355	Sms	-3.46067	3.20084e-09
																												Q3KNY0	Igfn1	-3.91448	4.57033e-07

## Sheet: Supplementary Table 1b
Phosphoproteome
Selection was based on the following criteria: p-value < 0.05; Log2FC +/- 0.2
WT-trained vs WT-sedentary									mKO-trained vs mKO-sedentary
Uniprot Accession	geneName	PTM	motifX	Modification Site	Log2FC_WT-trained vs WT-sed	pValue_WT-trained vs WT-sed			Uniprot Accession	geneName	PTM	motifX	Modification Site	Log2FC_mKO-trained vs mKO-sed	pValue_mKO-trained vs mKO-sed
P97457	Mylpf	[13] Phospho (ST)|[14] Oxidation (M)	GSSNVFS*MFDQTQ,SSNVFSM*FDQTQI	20,21	9.73866	3.81479e-08			A2ASS6	Ttn	[5] Phospho (ST)	SRKYKMS*SDGRTH	32371	9.07628	0.0121516
Q5SX39	Myh4	[2] Phospho (ST)	ESYVKAT*VQSREG	51	9.31324	0.0262037			Q02566	Myh6	[4] Phospho (ST)	GKKKGSS*FQTVSA	645	8.64461	0.0214061
P35569	Irs1	[7] Phospho (ST)	RSSEDLS*NYASIS	1218	6.96618	0.0263087			Q9JI91	Actn2	[10] Phospho (ST)	AEDIVNT*PKPDER	237	8.47731	0.00161383
A2ASS6	Ttn	[5] Phospho (ST)	PRSLSRS*PIRMSP	1415	6.50974	0.0375754			Q02357	Ank1	[3] Phospho (ST)	KAERRDS*RDVGEE	830	7.60996	0.00287007
Q9DC77	Smpx	[3] Phospho (ST)	PPRRKES*TPETEE	36	6.26633	0.0256418			O08638	Myh11	[8] Phospho (ST)	IENTDGS*EEEMDA	1954	6.86969	0.0498035
Q9R0Y5	Ak1	[5] Phospho (ST)|[8] Oxidation (M)	ERGKKLS*AIMEKG,KKLSAIM*EKGELV	58,61	5.62434	0.0461649			A2ASS6	Ttn	[13] Phospho (ST)	WQIVSAT*VARTTI	24083	5.94679	0.0225065
Q5SX39	Myh4	[5] Phospho (ST)	EKDAMVS*QLSRGK	1303	4.87092	0.0287701			O70548	Tcap	[3] Phospho (ST)	TLSRSMS*QEAQRG	161	5.62898	0.0326193
P62960	Ybx1	[6] Phospho (ST)	KNEGSES*APEGQA	174	4.66566	0.0255508			Q923T9	Camk2g	[7] Oxidation (M)|[10] Phospho (ST)	GAILTTM*LVSRNF,LTTMLVS*RNFSAA	308,311	4.84739	0.0165125
Q3UH68	Limch1	[8] Phospho (ST)	INHQMES*PGERRK	973	3.75939	0.045724			Q9ET80	Jph1	[9] Phospho (ST)	HSPQPSS*PEPSKK	480	3.82765	0.0389242
A2ASS6	Ttn	[4] Phospho (ST)	PPKKPDS*KEPVVY	17949	3.12324	0.0444728			Q9QYR6	Map1a	[3] Phospho (ST)	IKHRADS*KESLKA	319	3.00997	0.0480292
Q8VHX6	Flnc	[9] Phospho (ST)	GNHIPGS*PLQFYV	1849	2.74812	0.0381558			Q8VHX6	Flnc	[9] Phospho (ST)	GDEIPYS*PFRIHA	1625	2.58035	0.00743381
P35385	Hspb7	[9] Phospho (ST)	RSSSSSS*SSSSSS	22	2.28695	0.00129887			P35486	Pdha1	[6] Phospho (ST)	RYGMGTS*VERAAA	232	2.12463	0.0143449
Q9WV06	Ankrd2	[5] Phospho (ST)	ERVRKTS*LDLRRE	68	2.27838	0.00126913			Q9WV06	Ankrd2	[5] Phospho (ST)	ERVRKTS*LDLRRE	68	2.05488	0.000977237
A2AAJ9	Obscn	[5] Oxidation (M)|[9] Phospho (ST)	QRVKASM*AHISRI,ASMAHIS*RILKGR	8345,8349	1.94662	0.0228429			P62631	Eef1a2	[9] Phospho (Y)	TTGHLIY*KCGGID	29	2.03751	0.00600312
P50462	Csrp3	[26] Phospho (ST)	GLQFQQS*PKPARA	95	1.68012	0.0235756			P35486	Pdha1	[3] Oxidation (M)|[6] Phospho (ST)	ENNRYGM*GTSVER,RYGMGTS*VERAAA	229,232	1.88477	0.0294563
P70302	Stim1	[17] Phospho (ST)	VEKLPDS*PALAKK	575	1.65151	0.0345782			P35700	Prdx1	[3] Phospho (Y)	GNAKIGY*PAPNFK	10	1.87065	0.0473013
Q9WV06	Ankrd2	[3] Phospho (ST)	ERVRKTS*LDLRRE	68	1.58174	0.00933642			Q9WV06	Ankrd2	[3] Phospho (ST)	ERVRKTS*LDLRRE	68	1.85347	0.000771831
Q9WV06	Ankrd2	[3] Phospho (ST)	ERVRKTS*LDLRRE	68	1.41403	0.00175159			Q149B8	Perm1	[12] Oxidation (M)|[14] Phospho (ST)	DSAATQM*SSPQLT,AATQMSS*PQLTRP	206,208	1.83215	0.0382907
Q9CR86	Carhsp1	[6] Phospho (ST)	RGNVVPS*PLPTRR	42	1.23282	0.0111729			Q9WV06	Ankrd2	[3] Phospho (ST)	ERVRKTS*LDLRRE	68	1.83	0.000465442
Q8K4L3	Svil	[5] Phospho (ST)	VKKGLAS*PTSITP	1181	1.22814	0.00603367			P14602	Hspb1	[18] Phospho (ST)	LVSSSLS*PEGTLT	162	1.674	0.0311587
Q5SX39	Myh4	[3] Phospho (Y)	FKVKNAY*EESLDQ	1492	1.18989	0.0315777			Q5SX39	Myh4	[4] Phospho (ST)	LEKMCRT*LEDQLS	1255	1.46758	0.0160319
P35486	Pdha1	[7] Phospho (ST)	YHGHSMS*DPGVSY	295	1.06655	0.0250683			P35486	Pdha1	[5] Phospho (ST)	YRYHGHS*MSDPGV	293	1.26046	0.025218
P16546	Sptan1	[7] Phospho (ST)	KLDPAQS*ASRENL	1029	1.03318	0.023438			Q99M28	Rnps1	[7] Phospho (ST)	SSTRAPS*PTKRKD	27	1.07756	0.00547198
Q9JIF9	Myot	[9] Phospho (ST)	DHEIQGS*KEALIQ	152	0.995319	0.0397831			Q8R429	Atp2a1	[4] Phospho (ST)	TTRVPLT*GPVKEK	538	1.04325	0.0304144
P17182	Eno1	[4] Phospho (ST)	WQKFTAS*AGIQVV	310	0.957349	0.0229524			A2ABU4	Myom3	[8] Phospho (ST)	LPHSPGS*AGEPQA	9	1.02178	0.0132052
Q9JLV1	Bag3	[3] Phospho (ST)	SPARSGT*PVHCPS	291	0.927007	0.0137821			Q8CJ19	Mical3	[3] Phospho (ST)	ALLKGRS*EEELEA	977	0.998762	0.0445212
O70373	Xirp1	[3] Phospho (ST)	PLDRLGS*RPSIQE	205	0.826899	0.00213734			A2AAJ9	Obscn	[36] Phospho (ST)	SAGPPAS*PGCVPR	7807	0.983061	0.00800558
Q9D1F4	Akt1s1	[3] Phospho (ST)	PRPRLNT*SDFQKL	247	0.822225	0.0204324			Q62234	Myom1	[3] Phospho (ST)	SEVRKNS*LVLQWK	1036	0.981497	0.000510818
O88990	Actn3	[8] Phospho (Y)	LAGDKNY*ITPEEL	850	0.76441	0.0492319			P43274	H1-4	[7] Phospho (ST)	GTGASGS*FKLNKK	104	0.975423	0.0182804
P68134	Acta1	[5] Oxidation (M)|[8] Oxidation (M)|[14] Phospho (Y)	PRHQGVM*VGMGQK,QGVMVGM*GQKDSY,MGQKDSY*VGDEAQ	46,49,55	0.75591	0.0398734			Q8BUZ1	Abra	[7] Phospho (ST)	ILLSHDS*PTRRRK	150	0.95487	0.000998973
Q61699	Hsph1	[3] Phospho (ST)	PKPKIES*PKLERT	810	0.752379	0.0163783			P35486	Pdha1	[7] Phospho (ST)	YHGHSMS*DPGVSY	295	0.953613	0.0353107
Q3U0S6	Rasip1	[3] Phospho (ST)	NRSRAAS*GGAALA	286	0.737421	0.0129762			Q9JKB3	Ybx3	[20] Phospho (ST)	AALLAGS*PGGDAA	52	0.941527	0.016964
Q6PDN3	Mylk	[3] Phospho (ST)	LSGRKSS*TGSPTS	1795	0.578277	0.0377589			P14152	Mdh1	[3] Phospho (ST)	IKARKLS*SAMSAA	241	0.915122	0.0497215
P29699	Ahsg	[13] Phospho (ST)	ASVESAS*GETLHS	314	0.509223	0.034829			Q91YE8	Synpo2	[7] Phospho (ST)	RGTGGDS*GPEEDY	719	0.872992	0.0166876
Q569Z6	Thrap3	[12] Phospho (ST)	PFRGSQS*PKRYKL	405	0.482483	0.0404016			Q8K4G5	Ablim1	[4] Phospho (ST)	DPRRRSS*GREEDE	671	0.871182	0.0291386
O35623	Bet1	[3] Phospho (ST)	TAIKSLS*IEIGHE	50	0.434617	0.0466512			Q99MR9	Ppp1r3a	[4] Phospho (ST)	SGRVCSS*FDQRMA	451	0.845397	0.0416108
P07310	Ckm	[9] Phospho (ST)	KFEEILT*RLRLQK	313	-0.432558	0.040937			P50462	Csrp3	[11] Phospho (ST)	SNPSKFS*AKFGES	111	0.843484	0.0279512
Q5XKE0	Mybpc2	[6] Phospho (ST)	KWQELGS*KSGARF	94	-0.492425	0.0459542			Q9ES83	Bves	[10] Oxidation (M)|[12] Phospho (ST)	STASLPM*SSPQQR,ASLPMSS*PQQRAS	321,323	0.821033	0.0217278
Q8CI12	Smtnl2	[3] Phospho (ST)	ELVRSQT*LPRTSG	301	-0.508103	0.0255977			P35486	Pdha1	[5] Phospho (ST)|[6] Oxidation (M)	YRYHGHS*MSDPGV,RYHGHSM*SDPGVS	293,294	0.763016	0.0175612
Q61191	Hcfc1	[N-term] Acetyl (Protein N-term)|[2] Phospho (ST)	MA*SAVSPA,MAS*AVSPAN	2,3	-0.514891	0.0489507			Q6PAM0	Prkab2	[5] Phospho (ST)	CRDLSSS*PPGPYG	183	0.73995	0.0419114
Q8R429	Atp2a1	[2] Oxidation (M)|[3] Phospho (ST)	PVKEKIM*SVIKEW,VKEKIMS*VIKEWG	546,547	-0.593651	0.0430251			P10922	H1-0	[7] Phospho (ST)	GVGASGS*FRLAKG	92	0.703626	0.0298819
P32848	Pvalb	[4] Phospho (ST)	ILKGFSS*DARDLS	73	-0.643265	0.0419425			O70250	Pgam2	[8] Phospho (ST)	NYYTSIS*KDRRYA	137	0.697759	0.0387854
Q8BP27	Sfr1	[5] Phospho (ST)|[9] Phospho (ST)	TRENPPS*PPTSPA,PPSPPTS*PAAPQP	67,71	-0.74887	0.0401969			O88990	Actn3	[8] Phospho (ST)	YEDWLLS*EIRRLQ	397	0.666401	0.0489253
Q8BWB1	Synpo2l	[16] Phospho (Y)	APPDEVY*LSDSPA	173	-0.931513	0.0499414			Q62407	Speg	[15] Phospho (ST)	GASGRST*PLFGRL	2488	0.652802	0.00243539
Q70IV5	Synm	[3] Phospho (ST)	FRARATS*PAAPPP	172	-0.957918	0.0494642			Q8BYJ6	Tbc1d4	[5] Phospho (ST)	KRSLTSS*LENIFS	577	0.625182	0.0131586
P48193	Epb41	[3] Phospho (ST)	WDKRLST*HSPFRT	704	-1.05393	0.029472			Q5SX39	Myh4	[3] Phospho (ST)	NLNKLMT*NLKSTH	664	0.614324	0.0344119
A2ASS6	Ttn	[6] Phospho (ST)	KGDQELS*STARLE	24374	-1.08087	0.0468488			O08582	Gtpbp1	[3] Phospho (ST)	AAERSRS*PVDSPV	8	0.612005	0.025944
P58252	Eef2	[7] Phospho (ST)	AGETRFT*DTRKDE	57	-1.08622	0.0275086			A2ASS6	Ttn	[2] Phospho (ST)	REATRKS*YAAVVT	24868	0.585157	0.0260208
A2ASS6	Ttn	[5] Phospho (ST)	ERKATDS*DVWHKL	15616	-1.22343	0.0485399			Q5XKE0	Mybpc2	[3] Phospho (ST)	EAPRQDS*SGQSLE	156	0.515104	0.0186044
A2ASS6	Ttn	[7] Phospho (ST)	EEQLLST*GFKCKF	3287	-1.2243	0.0189152			P16858	Gapdh	[7] Phospho (Y)	VVDLMAY*MASKE	328	0.494694	0.0421511
Q80X50	Ubap2l	[7] Oxidation (M)|[18] Phospho (ST)	STSAPQM*SPGSSD,SDNQSSS*PQPAQQ	486,497	-1.22688	0.00545162			A2ASS6	Ttn	[3] Phospho (ST)	VAKKTPS*PIEAER	12871	0.491838	0.0367185
P70362	Ufd1	[10] Phospho (ST)	FSGEGQS*LRKKGR	299	-1.22861	0.0341203			Q9JK37	Myoz1	[3] Phospho (ST)	ELPKYKS*FNRTAM	217	0.482021	0.0459201
Q9DC77	Smpx	[5] Phospho (ST)	PRRKEST*PETEEG	37	-1.33347	0.0337073			Q61037	Tsc2	[3] Phospho (ST)	FRARSTS*LNERPK	939	0.456039	0.0483828
Q924A2	Cic	[3] Phospho (ST)	AGFRAVS*PAVPFS	766	-1.34752	0.0482283			Q8BUZ1	Abra	[7] Phospho (ST)	ILLSHDS*PTRRRK	150	0.445804	0.0276089
A2ASS6	Ttn	[1] Phospho (Y)	VRAVNKY*GLGVPV	31009	-1.748	0.0315003			A2ASS6	Ttn	[4] Phospho (ST)	VAKKTPS*PIEAER	12871	0.409165	0.0132233
A2ASS6	Ttn	[3] Phospho (ST)	GDTKLRS*TPEYRT	7009	-1.78702	0.0494267			Q5SX39	Myh4	[8] Phospho (ST)	AMVSQLS*RGKQAF	1306	0.403238	0.0288329
Q8K019	Bclaf1	[4] Phospho (ST)	VKKEVQS*PEQVKS	494	-2.24668	0.0344417			A2ASS6	Ttn	[8] Phospho (ST)|[14] Phospho (ST)	IEKAVTS*PPRVKS,SPPRVKS*PEPRVK	34451,34457	0.401277	0.0468313
Q9D2E2	Toe1	[10] Phospho (ST)	LQSQPGT*QTLAEA	356	-2.25984	0.0351846			P16858	Gapdh	[8] Oxidation (M)|[10] Phospho (ST)	VDLMAYM*ASKE,LMAYMAS*KE	329,331	0.400236	0.0242252
Q3U1T9	Dennd1b	[3] Phospho (ST)	PRKRVSS*GGLTES	633	-2.29475	0.0113296			Q8R429	Atp2a1	[3] Phospho (ST)	VKEKIMS*VIKEWG	547	0.398832	0.0356622
Q80X50	Ubap2l	[3] Phospho (ST)|[7] Oxidation (M)	LPSKSTS*APQMSP,STSAPQM*SPGSSD	482,486	-2.53542	0.0304535			P16858	Gapdh	[5] Oxidation (M)|[10] Phospho (ST)	NRVVDLM*AYMASK,LMAYMAS*KE	326,331	0.3557	0.0191635
A6H619	Phrf1	[3] Phospho (ST)	GPVREVS*PAPATQ	1201	-3.71397	0.0348777			A2ASS6	Ttn	[5] Phospho (ST)	KKLRPGS*GGEKPP	12884	0.318762	0.0376476
Q91Z96	Bmp2k	[6] Phospho (ST)	RSLQKLS*SRQRRT	960	-4.34301	0.0445856			Q9EQG9	Cert1	[4] Oxidation (M)|[6] Phospho (ST)	YSRSSSM*SSIDLV,RSSSMSS*IDLVSA	378,380	-0.212237	0.0382133
Q6P9Q4	Fhod1	[4] Phospho (ST)	LLRTQRS*LEPEPK	514	-4.62062	0.0219251			P70271	Pdlim4	[3] Phospho (ST)	ATSRRSS*VSGISL	119	-0.241672	0.0294058
Q6PDJ6	Fbxo42	[3] Phospho (ST)	LAPRRGS*LPDQKD	488	-7.70647	0.0291882			Q8BH50	NA	[3] Phospho (ST)	MELRRDS*SESQLA	66	-0.337842	0.0492917
A2ASS6	Ttn	[2] Phospho (ST)	SVLAKDT*FTTPGP	15969	-9.15367	0.0259838			A2ASS6	Ttn	[5] Phospho (ST)|[11] Oxidation (M)	VKNASGT*KSVSVM,TKSVSVM*VKVLDS	30917,30923	-0.348629	0.0359158
Q8K4T3	Stradb	[1] Oxidation (M)|[4] Phospho (ST)	PQSDSRM*RNSQSG,DSRMRNS*QSGVDS	301,304	-9.50428	0.0352969			A2ASS6	Ttn	[2] Phospho (ST)	SSFKRTS*ELEAAS	34292	-0.357461	0.0400421
O08532	Cacna2d1	[5] Phospho (ST)	WREDFAS*NEVVYY	119	-11.9682	0.00958728			P10637	Mapt	[3] Phospho (ST)	VEIKAST*PKEQDL	289	-0.367958	0.0458826
									Q8BWB1	Synpo2l	[5] Oxidation (M)|[9] Phospho (ST)|[17] Phospho (ST)	PKTPPPM*APKTPP,PPMAPKT*PPPTTP,PPTTPKT*PPPVAP	706,710,718	-0.399221	0.0225439
									Q8CI12	Smtnl2	[7] Phospho (ST)	ELVRSQT*LPRTSG	301	-0.412656	0.0337937
									Q7TSH2	Phkb	[3] Phospho (ST)	ALLRSGS*VYEPLK	19	-0.417995	0.0124734
									P68134	Acta1	[5] Oxidation (M)|[8] Oxidation (M)|[13] Phospho (ST)	PRHQGVM*VGMGQK,QGVMVGM*GQKDSY,GMGQKDS*YVGDEA	46,49,54	-0.423838	0.0404395
									P32848	Pvalb	[4] Phospho (ST)	ILKGFSS*DARDLS	73	-0.433859	0.0282651
									A2AAJ9	Obscn	[4] Phospho (ST)	RCRVGGS*PQPAVS	135	-0.440323	0.0228254
									Q3TVI8	Pbxip1	[7] Phospho (ST)	GREPSSS*QPVVPV	166	-0.460338	0.0344212
									Q91YE8	Synpo2	[1] Oxidation (M)|[6] Phospho (ST)|[12] Oxidation (M)	KEESVRM*QSSVSE,RMQSSVS*ESSFQM,SESSFQM*GRSLAS	538,543,549	-0.463005	0.0484533
									Q9DC77	Smpx	[4] Phospho (ST)|[24] Oxidation (M)	PRRKEST*PETEEG,KKPIPGM*KKFPGP	37,57	-0.473298	0.0209433
									Q9Z0R4	Itsn1	[3] Phospho (ST)|[5] Oxidation (M)	RRVRSGS*GMSVIS,VRSGSGM*SVISSS	315,317	-0.473579	0.0138242
									Q99MR9	Ppp1r3a	[1] Phospho (ST)	LKVKSRS*KEEPLL	263	-0.475965	0.031125
									O70318	Epb41l2	[3] Phospho (ST)	WLKKQRS*YNLVVA	86	-0.484189	0.0111406
									E9PZQ0	Ryr1	[2] Phospho (ST)	KKTRKIS*QTAQTY	2844	-0.487373	0.00749325
									A2ASS6	Ttn	[7] Phospho (ST)	KLSDAST*LIGDPV	7450	-0.500742	0.0380072
									Q99K28	Arfgap2	[5] Phospho (ST)	QKVSNQS*FTEIER	239	-0.522289	0.0473241
									Q8VCR8	Mylk2	[24] Phospho (ST)	ATEKDLS*PPNAKK	46	-0.523112	0.00532762
									Q9Z1X2	Ptdss2	[9] Phospho (ST)	GGSGSES*PLLKGR	16	-0.535439	0.049953
									A2ASS6	Ttn	[16] Phospho (ST)	TPPTLVS*GLKNVT	950	-0.53598	0.0450676
									P68134	Acta1	[12] Phospho (ST)|[13] Oxidation (M)	TALAPST*MKIKII,ALAPSTM*KIKIIA	326,327	-0.547047	0.0461644
									Q8BTI8	Srrm2	[5] Oxidation (M)|[6] Phospho (ST)	PKLKSGM*SPEQSK,KLKSGMS*PEQSKT	1096,1097	-0.552408	0.041371
									Q6PDH0	Phldb1	[3] Phospho (ST)	RAQRKLS*SGDLRV	565	-0.586042	0.0266287
									Q8BWB1	Synpo2l	[9] Phospho (ST)|[13] Oxidation (M)|[17] Phospho (ST)	PQVSPKT*PPPMAP,PKTPPPM*APKTPP,PPMAPKT*PPPTTP	702,706,710	-0.59914	0.0466422
									Q9CQG9	Tmem100	[4] Phospho (ST)	KVKRRES*QTALVV	121	-0.5992	0.00905096
									Q6PIU9	NA	[3] Phospho (ST)|[4] Oxidation (M)|[19] Oxidation (M)	PFTKKRS*MEEFLA,FTKKRSM*EEFLAV,SSQDLPM*QANLSQ	174,175,190	-0.601497	0.0336319
									Q9ET80	Jph1	[7] Phospho (ST)|[22] Oxidation (M)	LSQDKQS*LAEEQV,FVNKPSM*SKAPAK	501,516	-0.613968	0.0284714
									P68134	Acta1	[9] Phospho (ST)|[10] Oxidation (M)	TALAPST*MKIKII,ALAPSTM*KIKIIA	326,327	-0.61579	0.0292481
									Q99P72	Rtn4	[4] Phospho (ST)	KERLSAS*PQEVGK	768	-0.619985	0.0283851
									D3Z1D3	CEFIP	[3] Phospho (ST)	ASKRRKS*DQLLEK	1176	-0.622721	0.0459877
									Q91ZU6	Dst	[1] Phospho (ST)	GSKMLRS*ESNSSI	7184	-0.630668	0.0188756
									Q99P72	Rtn4	[6] Phospho (ST)	KRRGSGS*VDETLF	167	-0.633073	0.0325094
									G5E8V9	Arfip1	[5] Phospho (ST)	LKHSLPS*GLGLSE	39	-0.650352	0.0446977
									Q9CWE0	Mtfr1l	[3] Phospho (ST)	VMQRNAS*VPNLRG	100	-0.651414	0.0217151
									Q9QXS1	Plec	[4] Phospho (ST)	GLRKQIT*VEELVR	4037	-0.69824	0.0208385
									Q9D0F9	Pgm1	[10] Phospho (ST)	GIILTAS*HNPGGP	117	-0.699928	0.0305127
									Q8CI12	Smtnl2	[3] Phospho (ST)	ELVRSQT*LPRTSG	301	-0.700893	0.0180805
									Q60932	Vdac1	[11] Phospho (ST)	TFDSSFS*PNTGKK	117	-0.702076	0.0185693
									O89104	Sypl2	[N-term] Acetyl (Protein N-term)|[10] Phospho (ST)	MS*STESPG,ESPGRTS*DKSPRQ	2,11	-0.737357	0.0307663
									Q8BWB1	Synpo2l	[3] Phospho (ST)	QEIRRFS*TPAPQP	890	-0.741845	0.00761229
									Q8CI12	Smtnl2	[26] Phospho (ST)	AIVGGFT*PSPSEA	224	-0.749816	0.0476826
									P47911	Rpl6	[4] Phospho (ST)	AAKKAGS*DAAASR	21	-0.773381	0.0418397
									P55302	Lrpap1	[3] Phospho (ST)	MAAKRES*GEEFRM	53	-0.783438	0.0490727
									A2ASS6	Ttn	[16] Phospho (ST)	PGPIEIS*NVSAEK	22271	-0.821682	0.0323351
									Q62407	Speg	[3] Phospho (ST)	PLRKARS*LEQPKS	439	-0.830426	0.00749699
									Q9ET80	Jph1	[4] Phospho (ST)|[9] Phospho (ST)	SPKQSHS*PQPSSP,HSPQPSS*PEPSKK	475,480	-0.854617	0.0307466
									Q8K4L3	Svil	[3] Phospho (ST)	GDLRKLS*VDNNTS	857	-0.891484	0.0145469
									Q3TCH7	Cul4a	[3] Phospho (ST)|[8] Oxidation (M)	EGPRKGS*VSALMG,GSVSALM*GRTNGL	10,15	-0.928652	0.0196967
									O89053	Coro1a	[4] Phospho (ST)	SARRRAT*PEPSGT	418	-0.939056	0.00974763
									P20152	Vim	[3] Phospho (ST)	TSTRTYS*LGSALR	39	-0.949624	0.0049054
									Q8R4E4	Myoz3	[3] Phospho (ST)|[9] Oxidation (M)	DLGKKLS*VPQDLM,SVPQDLM*IEELSL	31,37	-0.974019	0.00157064
									Q9R0L6	Pcm1	[3] Phospho (ST)	FKTRKAS*AQASLA	1280	-0.98439	0.0290493
									Q8CGN5	Plin1	[2] Oxidation (M)|[3] Phospho (ST)	STKGRAM*SLSDAL,TKGRAMS*LSDALK	383,384	-0.991372	0.0399122
									Q9JIX8	Acin1	[3] Phospho (ST)	SFKRKIS*VVSATK	825	-1.02123	0.0232332
									P68134	Acta1	[5] Oxidation (M)|[8] Oxidation (M)|[13] Phospho (ST)	PRHQGVM*VGMGQK,QGVMVGM*GQKDSY,GMGQKDS*YVGDEA	46,49,54	-1.02797	0.0280546
									Q3UH68	Limch1	[3] Phospho (ST)	SRRRSAS*QDLIKK	379	-1.03258	0.0192435
									Q8C494	Prr33	[4] Phospho (ST)	EPRNVSS*LPGASG	106	-1.06632	0.0447953
									Q91WB2	Plpp7	[3] Phospho (ST)	SSGRKAS*GPSTQP	43	-1.07978	0.0219793
									O70548	Tcap	[2] Oxidation (M)|[3] Phospho (ST)	RTLSRSM*SQEAQR,TLSRSMS*QEAQRG	160,161	-1.15697	0.0490309
									Q8VCR8	Mylk2	[5] Phospho (ST)|[9] Oxidation (M)	FKKISSS*GALMAL,SSSGALM*ALGV	605,609	-1.36827	0.000139945
									A2ASS6	Ttn	[22] Phospho (ST)	NPAGTKT*VSVKVL	19088	-1.44496	0.00426439
									Q6P4S6	Sik3	[3] Phospho (ST)	LSMRRHT*VGVADP	411	-1.50641	0.0431733
									A2ASS6	Ttn	[7] Phospho (ST)	VTVETHT*KVTKLT	31580	-1.51688	0.0136236
									P54310	Lipe	[4] Phospho (ST)	SMRRSVS*EAALAQ	559	-1.54675	0.0261098
									P68134	Acta1	[9] Phospho (ST)	YDEAGPS*IVHRKC	370	-1.57665	0.0334666
									A2ASS6	Ttn	[4] Phospho (ST)	TVRVGQT*IRILAR	19714	-1.58352	0.00884319
									Q6WVG3	Kctd12	[3] Phospho (ST)	LASRSPS*GGAAGP	189	-1.86088	0.0467871
									Q9EPC1	Parva	[6] Phospho (ST)	KSPTPKS*PPSRKK	19	-1.86845	0.0262919
									Q9CT10	Ranbp3	[3] Phospho (ST)	KRERTSS*LTHSEE	58	-2.04524	0.0348109
									Q7TQH0	Atxn2l	[7] Phospho (ST)	STSTPTS*PGPRTH	687	-2.09364	0.0393111
									Q9DD18	Dtd1	[12] Phospho (ST)	AEGDVSS*EREP	205	-2.25634	0.0484851
									P97457	Mylpf	[8] Phospho (ST)|[12] Phospho (ST)	AGAEGSS*NVFSMF,GSSNVFS*MFDQTQ	16,20	-2.32307	0.0327507
									Q3MI48	Jsrp1	[5] Phospho (ST)	PRREDKS*QVTGEP	271	-2.53793	0.017015
									O70250	Pgam2	[3] Phospho (ST)	EAKRGAT*AIKDAK	43	-2.5861	0.00794543
									Q9Z2D6	Mecp2	[38] Phospho (ST)	VPEASAS*PKQRRS	80	-2.59438	0.0257879
									A2ASS6	Ttn	[7] Phospho (ST)	WVPVNKS*AIPERR	20237	-3.47278	0.0433624
									P48678	Lmna	[5] Phospho (ST)	FRSVGGS*GGGSFG	633	-3.90609	0.018644
									P56212	Arpp19	[3] Phospho (ST)	LPQRKPS*LVASKL	104	-5.45648	0.0235969
									Q3UW53	Niban1	[3] Oxidation (M)|[9] Phospho (ST)	TDLKTAM*GSNQAS,MGSNQAS*PARRVS	589,595	-6.78536	0.0064113
									Q70KF4	Cmya5	[3] Oxidation (M)|[9] Oxidation (M)|[15] Phospho (ST)	MGEKVGM*EEAQNM,MEEAQNM*APLHIT,MAPLHIT*ESQRRQ	2121,2127,2133	-7.10783	0.000566765
									O35551	Rabep1	[4] Phospho (ST)	LRRAQST*DSLGTS	408	-7.35305	0.00503169
									A6X919	Dpy19l1	[5] Phospho (ST)	PRSARSS*PPPLSG	23	-7.98315	0.0245812
									Q8BGD9	Eif4b	[3] Phospho (ST)	ERSRTGS*ESSQTG	422	-10.025	0.0306955
									Q99LM3	Smtnl1	[3] Phospho (ST)	APERRVS*APSRPR	301	-10.7191	0.0297163

## Sheet: Supplementary Table 2a
Proteome
WT trained unperturbed --> Annotation clusters with Enrichement Score > 2
Upregulated proteins															Downregulated proteins
Annotation Cluster 1	Enrichment Score: 5.994047583541108														Annotation Cluster 1	Enrichment Score: 3.321502013231524
Category	Term	Count	%	PValue	Genes	List Total	Pop Hits	Pop Total	Fold Enrichment	Bonferroni	Benjamini	FDR			Category	Term	Count	%	PValue	Genes	List Total	Pop Hits	Pop Total	Fold Enrichment	Bonferroni	Benjamini	FDR
REACTOME_PATHWAY	R-MMU-1428517~The citric acid (TCA) cycle and respiratory electron transport	20	13.986	5.03303e-14	Q9CPP6, Q9D6R2, P56501, P03921, P99028, O08749, Q9CR84, P12787, Q9CR61, Q9WVL0, Q9Z2I9, Q9D3D9, P56384, Q8K0Z7, Q9DCX2, Q9CZU6, Q9DC70, P56391, P62897, Q91VR2	104	163	8501	10.0295	2.45933e-11	1.23309e-11	1.16766e-11			REACTOME_PATHWAY	R-MMU-5689880~Ub-specific processing proteases	10	14.2857	2.228e-07	P62196, Q6GSS7, Q9R1P0, P70362, Q9R1P4, Q5XPI3, Q8BJY1, Q60692, Q64523	44	181	8501	10.6743	7.93137e-05	7.75162e-05	5.40659e-05
REACTOME_PATHWAY	R-MMU-163200~Respiratory electron transport, ATP synthesis by chemiosmotic coupling, and heat production by uncoupling proteins.	15	10.4895	8.71517e-11	Q9CPP6, P56501, P03921, P99028, Q9CR84, P12787, Q9CR61, Q9D3D9, P56384, Q8K0Z7, Q9DCX2, Q9DC70, P56391, P62897, Q91VR2	104	116	8501	10.5699	4.26172e-08	1.42348e-08	1.34795e-08			REACTOME_PATHWAY	R-MMU-5689603~UCH proteinases	8	11.4286	4.34264e-07	P62196, Q6GSS7, Q9R1P0, Q9R1P4, Q8BJY1, Q60692, Q64523	44	96	8501	16.1004	0.000154586	7.75162e-05	5.40659e-05
GOTERM_BP_DIRECT	GO:0042776~mitochondrial ATP synthesis coupled proton transport	7	4.8951	5.46013e-06	Q9CPP6, P03921, Q9D3D9, Q9CR61, Q9DCX2, Q9DC70, Q91VR2	141	64	20136	15.6197	0.00602072	0.00150836	0.00145649			REACTOME_PATHWAY	R-MMU-5687128~MAPK6/MAPK4 signaling	7	10	1.54339e-06	P62196, Q9R1P0, Q9R1P4, Q6P5F9, Q8BJY1, P05132, Q60692	44	73	8501	18.5265	0.000549297	0.000161721	0.000112797
GOTERM_BP_DIRECT	GO:0009060~aerobic respiration	7	4.8951	1.17781e-05	Q9CPP6, P24270, P03921, P99028, Q9D3D9, Q9CR61, Q9DC70	141	73	20136	13.694	0.0129421	0.00260295	0.00251344			REACTOME_PATHWAY	R-MMU-9755511~KEAP1-NFE2L2 pathway	7	10	1.812e-06	Q64337, P62196, Q9R1P0, P70362, Q9R1P4, Q8BJY1, Q60692	44	75	8501	18.0324	0.000644864	0.000161721	0.000112797
REACTOME_PATHWAY	R-MMU-611105~Respiratory electron transport	9	6.29371	1.53745e-05	Q9CPP6, P03921, P99028, P12787, Q9CR61, Q8K0Z7, Q9DC70, P56391, P62897	104	93	8501	7.91036	0.00749001	0.0015067	0.00142676			REACTOME_PATHWAY	R-MMU-5688426~Deubiquitination	10	14.2857	2.93332e-06	P62196, Q6GSS7, Q9R1P0, P70362, Q9R1P4, Q5XPI3, Q8BJY1, Q60692, Q64523	44	246	8501	7.85384	0.00104372	0.000209439	0.000146079
GOTERM_BP_DIRECT	GO:0032981~mitochondrial respiratory chain complex I assembly	4	2.7972	0.00882288	Q9CPP6, P03921, Q9CR61, Q9DC70	141	61	20136	9.36449	0.999945	0.191162	0.184588			REACTOME_PATHWAY	R-MMU-350562~Regulation of ornithine decarboxylase (ODC)	6	8.57143	5.1534e-06	Q64669, P62196, Q9R1P0, Q9R1P4, Q8BJY1, Q60692	44	51	8501	22.7299	0.00183293	0.000306627	0.000213866
REACTOME_PATHWAY	R-MMU-6799198~Complex I biogenesis	4	2.7972	0.0287655	Q9CPP6, P03921, Q9CR61, Q9DC70	104	55	8501	5.94476	0.999999	0.251698	0.238343			REACTOME_PATHWAY	R-MMU-5610785~GLI3 is processed to GLI3R by the proteasome	6	8.57143	8.9823e-06	P62196, Q9R1P0, Q9R1P4, Q8BJY1, P05132, Q60692	44	57	8501	20.3373	0.00319261	0.000434407	0.00030299
															REACTOME_PATHWAY	R-MMU-351202~Metabolism of polyamines	6	8.57143	1.066e-05	Q64669, P62196, Q9R1P0, Q9R1P4, Q8BJY1, Q60692	44	59	8501	19.6479	0.00378778	0.000434407	0.00030299
Annotation Cluster 2	Enrichment Score: 3.86623765375849														REACTOME_PATHWAY	R-MMU-9020702~Interleukin-1 signaling	7	10	1.09514e-05	Q64337, Q3TL44, P62196, Q9R1P0, Q9R1P4, Q8BJY1, Q60692	44	102	8501	13.2591	0.00389114	0.000434407	0.00030299
Category	Term	Count	%	PValue	Genes	List Total	Pop Hits	Pop Total	Fold Enrichment	Bonferroni	Benjamini	FDR			REACTOME_PATHWAY	R-MMU-5621481~C-type lectin receptors (CLRs)	7	10	1.52168e-05	P48453, P62196, Q9R1P0, Q9R1P4, Q8BJY1, P05132, Q60692	44	108	8501	12.5225	0.00540258	0.000501799	0.000349995
GOTERM_BP_DIRECT	GO:0015986~ATP synthesis coupled proton transport	6	4.1958	1.20474e-07	Q9D3D9, Q9CR84, P56384, P56383, Q9DCX2, Q91VR2	141	18	20136	47.6028	0.000133235	0.000133124	0.000128546			REACTOME_PATHWAY	R-MMU-68886~M Phase	11	15.7143	1.54616e-05	P62196, Q6GSS7, Q9R1P0, Q9R1P4, Q6P5F9, Q8BJY1, P05132, Q60692, Q9JJZ2, Q64523	44	383	8501	5.54896	0.00548925	0.000501799	0.000349995
REACTOME_PATHWAY	R-MMU-1592230~Mitochondrial biogenesis	7	4.8951	6.58062e-07	P09671, Q9D3D9, Q9CR84, P56384, Q9DCX2, P62897, Q91VR2	104	27	8501	21.192	0.000321741	8.06126e-05	7.63352e-05			REACTOME_PATHWAY	R-MMU-446652~Interleukin-1 family signaling	7	10	2.17956e-05	Q64337, Q3TL44, P62196, Q9R1P0, Q9R1P4, Q8BJY1, Q60692	44	115	8501	11.7603	0.0077293	0.00064842	0.000452259
GOTERM_BP_DIRECT	GO:0046034~ATP metabolic process	6	4.1958	2.03622e-05	P14094, Q9D3D9, Q9WTP7, Q9CR84, Q9DCX2, Q91VR2	141	48	20136	17.8511	0.0222691	0.00375004	0.00362108			REACTOME_PATHWAY	R-MMU-69275~G2/M Transition	8	11.4286	2.39558e-05	P62196, Q9R1P0, Q9R1P4, Q6P5F9, Q8BJY1, P05132, Q60692, Q9JJZ2	44	175	8501	8.83221	0.00849209	0.000657433	0.000458545
REACTOME_PATHWAY	R-MMU-8949613~Cristae formation	5	3.4965	4.28535e-05	Q9D3D9, Q9CR84, P56384, Q9DCX2, Q91VR2	104	17	8501	24.0413	0.0207377	0.00299974	0.00284057			REACTOME_PATHWAY	R-MMU-453274~Mitotic G2-G2/M phases	8	11.4286	2.57817e-05	P62196, Q9R1P0, Q9R1P4, Q6P5F9, Q8BJY1, P05132, Q60692, Q9JJZ2	44	177	8501	8.73241	0.0091364	0.000657433	0.000458545
REACTOME_PATHWAY	R-MMU-163210~Formation of ATP by chemiosmotic coupling	5	3.4965	4.28535e-05	Q9D3D9, Q9CR84, P56384, Q9DCX2, Q91VR2	104	17	8501	24.0413	0.0207377	0.00299974	0.00284057			REACTOME_PATHWAY	R-MMU-1168372~Downstream signaling events of B Cell Receptor (BCR)	6	8.57143	3.46198e-05	P48453, P62196, Q9R1P0, Q9R1P4, Q8BJY1, Q60692	44	75	8501	15.4564	0.0122492	0.000772454	0.000538771
GOTERM_BP_DIRECT	GO:0006754~ATP biosynthetic process	4	2.7972	0.00067634	Q9D3D9, Q7TNG8, Q9CR84, Q91VR2	141	25	20136	22.8494	0.526823	0.0324937	0.0313763			REACTOME_PATHWAY	R-MMU-8852276~The role of GTSE1 in G2/M progression after G2 checkpoint	6	8.57143	3.46198e-05	P62196, Q9R1P0, Q9R1P4, Q8BJY1, Q60692, Q9JJZ2	44	75	8501	15.4564	0.0122492	0.000772454	0.000538771
GOTERM_BP_DIRECT	GO:1902600~hydrogen ion transmembrane transport	5	3.4965	0.000757425	P14094, Q9D3D9, Q9CR84, P56384, P56383	141	59	20136	12.1024	0.567438	0.0334782	0.0323269			REACTOME_PATHWAY	R-MMU-983169~Class I MHC mediated antigen processing & presentation	10	14.2857	4.26513e-05	Q8K0L0, Q9EQH2, P62196, Q9R1P0, Q7TMY8, Q9R1P4, Q5XPI3, Q8BJY1, Q60692, Q9Z1K6	44	343	8501	5.63279	0.0150695	0.00089159	0.000621865
GOTERM_BP_DIRECT	GO:0046931~pore complex assembly	3	2.0979	0.00413487	Q9CR84, P56384, P56383	141	14	20136	30.6018	0.989772	0.103842	0.100271			REACTOME_PATHWAY	R-MMU-8878171~Transcriptional regulation by RUNX1	8	11.4286	4.49541e-05	P62196, Q6GSS7, Q9R1P0, Q9R1P4, Q8BJY1, Q60692, Q64523	44	193	8501	8.00848	0.0158766	0.00089159	0.000621865
REACTOME_PATHWAY	R-MMU-1852241~Organelle biogenesis and maintenance	8	5.59441	0.0142905	P07901, P09671, Q9D3D9, Q9CR84, P56384, Q9DCX2, P62897, Q91VR2	104	212	8501	3.08454	0.999123	0.170075	0.161051			REACTOME_PATHWAY	R-MMU-450531~Regulation of mRNA stability by proteins that bind AU-rich elements	6	8.57143	6.33853e-05	P62196, Q9R1P0, Q9R1P4, Q6P5F9, Q8BJY1, Q60692	44	85	8501	13.638	0.0223132	0.00119098	0.000830681
GOTERM_BP_DIRECT	GO:0006811~ion transport	10	6.99301	0.0242467	Q9QYA2, P14094, Q8BXK9, Q9D3D9, Q9CR84, P56384, P56383, Q9DCX2, Q9QYB1, Q91VR2	141	599	20136	2.38412	1	0.367023	0.354401			REACTOME_PATHWAY	R-MMU-1280218~Adaptive Immune System	13	18.5714	6.75002e-05	Q8K0L0, Q9EQH2, P48453, Q9R1P0, Q9R1P4, Q5XPI3, Q8BJY1, Q60692, Q9Z1K6, P62196, Q7TMY8, P05132, Q9JJZ2	44	657	8501	3.82292	0.0237444	0.00120488	0.000840377
															REACTOME_PATHWAY	R-MMU-983168~Antigen processing: Ubiquitination & Proteasome degradation	9	12.8571	7.5479e-05	Q8K0L0, P62196, Q9R1P0, Q7TMY8, Q9R1P4, Q5XPI3, Q8BJY1, Q60692, Q9Z1K6	44	285	8501	6.1012	0.0265137	0.00128314	0.000894965
Annotation Cluster 3	Enrichment Score: 3.484629909715122														REACTOME_PATHWAY	R-MMU-5607764~CLEC7A (Dectin-1) signaling	6	8.57143	8.33575e-05	P48453, P62196, Q9R1P0, Q9R1P4, Q8BJY1, Q60692	44	90	8501	12.8803	0.0292405	0.00135266	0.000943455
Category	Term	Count	%	PValue	Genes	List Total	Pop Hits	Pop Total	Fold Enrichment	Bonferroni	Benjamini	FDR			REACTOME_PATHWAY	R-MMU-1236978~Cross-presentation of soluble exogenous antigens (endosomes)	5	7.14286	0.000101922	P62196, Q9R1P0, Q9R1P4, Q8BJY1, Q60692	44	49	8501	19.7147	0.0356357	0.00143699	0.00100227
GOTERM_BP_DIRECT	GO:0042542~response to hydrogen peroxide	6	4.1958	7.68858e-05	P04247, P20108, P09671, P24270, P03921, P63038	141	63	20136	13.6008	0.0815235	0.00943987	0.00911524			REACTOME_PATHWAY	R-MMU-75815~Ubiquitin-dependent degradation of Cyclin D	5	7.14286	0.000119335	P62196, Q9R1P0, Q9R1P4, Q8BJY1, Q60692	44	51	8501	18.9416	0.0415959	0.00143699	0.00100227
GOTERM_BP_DIRECT	GO:0001666~response to hypoxia	8	5.59441	0.000603844	P04247, P56501, P09671, P24270, P03921, P14094, O08528, P63038	141	206	20136	5.54596	0.487294	0.0303294	0.0292864			REACTOME_PATHWAY	R-MMU-9762114~GSK3B and BTRC:CUL1-mediated-degradation of NFE2L2	5	7.14286	0.000119335	P62196, Q9R1P0, Q9R1P4, Q8BJY1, Q60692	44	51	8501	18.9416	0.0415959	0.00143699	0.00100227
GOTERM_BP_DIRECT	GO:0014823~response to activity	5	3.4965	0.000757425	Q9D0K2, P56501, P09671, P24270, P63038	141	59	20136	12.1024	0.567438	0.0334782	0.0323269			REACTOME_PATHWAY	R-MMU-9711123~Cellular response to chemical stress	7	10	0.000120635	Q64337, P62196, Q9R1P0, P70362, Q9R1P4, Q8BJY1, Q60692	44	156	8501	8.66943	0.0420395	0.00143699	0.00100227
															REACTOME_PATHWAY	R-MMU-349425~Autodegradation of the E3 ubiquitin ligase COP1	5	7.14286	0.000128806	P62196, Q9R1P0, Q9R1P4, Q8BJY1, Q60692	44	52	8501	18.5774	0.0448223	0.00143699	0.00100227
Annotation Cluster 4	Enrichment Score: 2.9115335666385107														REACTOME_PATHWAY	R-MMU-69601~Ubiquitin Mediated Degradation of Phosphorylated Cdc25A	5	7.14286	0.000128806	P62196, Q9R1P0, Q9R1P4, Q8BJY1, Q60692	44	52	8501	18.5774	0.0448223	0.00143699	0.00100227
Category	Term	Count	%	PValue	Genes	List Total	Pop Hits	Pop Total	Fold Enrichment	Bonferroni	Benjamini	FDR			REACTOME_PATHWAY	R-MMU-69610~p53-Independent DNA Damage Response	5	7.14286	0.000128806	P62196, Q9R1P0, Q9R1P4, Q8BJY1, Q60692	44	52	8501	18.5774	0.0448223	0.00143699	0.00100227
REACTOME_PATHWAY	R-MMU-2262752~Cellular responses to stress	15	10.4895	0.000786869	Q61699, P07901, Q60864, P24270, Q9JMC3, Q9WTX5, P38647, P12787, P20108, P09671, O09110, Q8K0Z7, Q9JLV1, P56391, P62897	104	439	8501	2.79295	0.319502	0.0240979	0.0228192			REACTOME_PATHWAY	R-MMU-69613~p53-Independent G1/S DNA damage checkpoint	5	7.14286	0.000128806	P62196, Q9R1P0, Q9R1P4, Q8BJY1, Q60692	44	52	8501	18.5774	0.0448223	0.00143699	0.00100227
REACTOME_PATHWAY	R-MMU-8953897~Cellular responses to stimuli	15	10.4895	0.000841092	Q61699, P07901, Q60864, P24270, Q9JMC3, Q9WTX5, P38647, P12787, P20108, P09671, O09110, Q8K0Z7, Q9JLV1, P56391, P62897	104	442	8501	2.77399	0.337323	0.0242432	0.0229569			REACTOME_PATHWAY	R-MMU-8939902~Regulation of RUNX2 expression and activity	5	7.14286	0.000128806	P62196, Q9R1P0, Q9R1P4, Q8BJY1, Q60692	44	52	8501	18.5774	0.0448223	0.00143699	0.00100227
REACTOME_PATHWAY	R-MMU-9711123~Cellular response to chemical stress	8	5.59441	0.0027839	P20108, P09671, P24270, Q9WTX5, P12787, Q8K0Z7, P56391, P62897	104	156	8501	4.19181	0.744165	0.0545644	0.0516691			REACTOME_PATHWAY	R-MMU-9759194~Nuclear events mediated by NFE2L2	5	7.14286	0.000128806	P62196, Q9R1P0, Q9R1P4, Q8BJY1, Q60692	44	52	8501	18.5774	0.0448223	0.00143699	0.00100227
															REACTOME_PATHWAY	R-MMU-983705~Signaling by the B Cell Receptor (BCR)	6	8.57143	0.000137567	P48453, P62196, Q9R1P0, Q9R1P4, Q8BJY1, Q60692	44	100	8501	11.5923	0.0477973	0.00145751	0.00101658
Annotation Cluster 5	Enrichment Score: 2.7114072824325097														REACTOME_PATHWAY	R-MMU-8941858~Regulation of RUNX3 expression and activity	5	7.14286	0.000138811	P62196, Q9R1P0, Q9R1P4, Q8BJY1, Q60692	44	53	8501	18.2268	0.0482188	0.00145751	0.00101658
Category	Term	Count	%	PValue	Genes	List Total	Pop Hits	Pop Total	Fold Enrichment	Bonferroni	Benjamini	FDR			REACTOME_PATHWAY	R-MMU-69278~Cell Cycle, Mitotic	11	15.7143	0.000146621	P62196, Q6GSS7, Q9R1P0, Q9R1P4, Q6P5F9, Q8BJY1, P05132, Q60692, Q9JJZ2, Q64523	44	499	8501	4.25902	0.0508619	0.00148122	0.00103312
GOTERM_BP_DIRECT	GO:0006099~tricarboxylic acid cycle	4	2.7972	0.00154055	Q9D6R2, Q9Z2I9, Q9CZU6, Q9CQX8	141	33	20136	17.3101	0.818256	0.0543457	0.0524768			REACTOME_PATHWAY	R-MMU-8854050~FBXL7 down-regulates AURKA during mitotic entry and in early mitosis	5	7.14286	0.000149367	P62196, Q9R1P0, Q9R1P4, Q8BJY1, Q60692	44	54	8501	17.8893	0.0517893	0.00148122	0.00103312
REACTOME_PATHWAY	R-MMU-71403~Citric acid cycle (TCA cycle)	4	2.7972	0.00196045	Q9D6R2, Q9Z2I9, O08749, Q9CZU6	104	21	8501	15.5696	0.616954	0.04501	0.0426217			REACTOME_PATHWAY	R-MMU-4641257~Degradation of AXIN	5	7.14286	0.000160492	P62196, Q9R1P0, Q9R1P4, Q8BJY1, Q60692	44	55	8501	17.564	0.0555379	0.00149716	0.00104424
REACTOME_PATHWAY	R-MMU-71406~Pyruvate metabolism and Citric Acid (TCA) cycle	5	3.4965	0.00243079	Q9D6R2, Q9Z2I9, O08749, Q9CZU6, Q9WVL0	104	47	8501	8.69579	0.695811	0.0496287	0.0469954			REACTOME_PATHWAY	R-MMU-450408~AUF1 (hnRNP D0) binds and destabilizes mRNA	5	7.14286	0.000172205	P62196, Q9R1P0, Q9R1P4, Q8BJY1, Q60692	44	56	8501	17.2504	0.0594686	0.00149716	0.00104424
															REACTOME_PATHWAY	R-MMU-5610780~Degradation of GLI1 by the proteasome	5	7.14286	0.000172205	P62196, Q9R1P0, Q9R1P4, Q8BJY1, Q60692	44	56	8501	17.2504	0.0594686	0.00149716	0.00104424
Annotation Cluster 6	Enrichment Score: 2.104796519554051														REACTOME_PATHWAY	R-MMU-69541~Stabilization of p53	5	7.14286	0.000172205	P62196, Q9R1P0, Q9R1P4, Q8BJY1, Q60692	44	56	8501	17.2504	0.0594686	0.00149716	0.00104424
Category	Term	Count	%	PValue	Genes	List Total	Pop Hits	Pop Total	Fold Enrichment	Bonferroni	Benjamini	FDR			REACTOME_PATHWAY	R-MMU-5610787~Hedgehog 'off' state	6	8.57143	0.000181075	P62196, Q9R1P0, Q9R1P4, Q8BJY1, P05132, Q60692	44	106	8501	10.9361	0.0624343	0.00149716	0.00104424
GOTERM_BP_DIRECT	GO:0042542~response to hydrogen peroxide	6	4.1958	7.68858e-05	P04247, P20108, P09671, P24270, P03921, P63038	141	63	20136	13.6008	0.0815235	0.00943987	0.00911524			REACTOME_PATHWAY	R-MMU-4641258~Degradation of DVL	5	7.14286	0.000184524	P62196, Q9R1P0, Q9R1P4, Q8BJY1, Q60692	44	57	8501	16.9478	0.063585	0.00149716	0.00104424
REACTOME_PATHWAY	R-MMU-3299685~Detoxification of Reactive Oxygen Species	4	2.7972	0.00724005	P20108, P09671, P24270, P62897	104	33	8501	9.90793	0.971369	0.107504	0.1018			REACTOME_PATHWAY	R-MMU-5607761~Dectin-1 mediated noncanonical NF-kB signaling	5	7.14286	0.000184524	P62196, Q9R1P0, Q9R1P4, Q8BJY1, Q60692	44	57	8501	16.9478	0.063585	0.00149716	0.00104424
GOTERM_BP_DIRECT	GO:0006979~response to oxidative stress	4	2.7972	0.0766414	P20108, P09671, P24270, Q9CR16	141	142	20136	4.02277	1	0.776961	0.750242			REACTOME_PATHWAY	R-MMU-5676590~NIK-->noncanonical NF-kB signaling	5	7.14286	0.000184524	P62196, Q9R1P0, Q9R1P4, Q8BJY1, Q60692	44	57	8501	16.9478	0.063585	0.00149716	0.00104424
GOTERM_BP_DIRECT	GO:0043066~negative regulation of apoptotic process	9	6.29371	0.0892817	P67778, O55222, P20108, P09671, P24270, Q9CR16, Q9JLV1, P63038, Q99M87	141	659	20136	1.95034	1	0.836071	0.807319			REACTOME_PATHWAY	R-MMU-71291~Metabolism of amino acids and derivatives	8	11.4286	0.000216883	Q64669, P62196, Q9R1P0, Q9R112, Q9R1P4, Q8BJY1, Q60692, Q99J99	44	248	8501	6.2324	0.0743127	0.00172061	0.00120009
															REACTOME_PATHWAY	R-MMU-187577~SCF(Skp2)-mediated degradation of p27/p21	5	7.14286	0.000240228	P62196, Q9R1P0, Q9R1P4, Q8BJY1, Q60692	44	61	8501	15.8364	0.0819759	0.00186438	0.00130037
Annotation Cluster 7	Enrichment Score: 2.0684779315893613														REACTOME_PATHWAY	R-MMU-4608870~Asymmetric localization of PCP proteins	5	7.14286	0.000255856	P62196, Q9R1P0, Q9R1P4, Q8BJY1, Q60692	44	62	8501	15.581	0.0870704	0.00194342	0.00135549
Category	Term	Count	%	PValue	Genes	List Total	Pop Hits	Pop Total	Fold Enrichment	Bonferroni	Benjamini	FDR			REACTOME_PATHWAY	R-MMU-1169091~Activation of NF-kappaB in B cells	5	7.14286	0.000272203	P62196, Q9R1P0, Q9R1P4, Q8BJY1, Q60692	44	63	8501	15.3337	0.092369	0.00194353	0.00135557
GOTERM_BP_DIRECT	GO:0006629~lipid metabolic process	14	9.79021	0.00172136	Q9D0K2, Q9D0S9, Q8BH95, P19096, P51174, Q9D404, P35235, P53986, O35678, Q80XN0, Q91V92, P32020, P59266, P41216	141	728	20136	2.74632	0.851246	0.0543457	0.0524768			REACTOME_PATHWAY	R-MMU-5358346~Hedgehog ligand biogenesis	5	7.14286	0.000272203	P62196, Q9R1P0, Q9R1P4, Q8BJY1, Q60692	44	63	8501	15.3337	0.092369	0.00194353	0.00135557
REACTOME_PATHWAY	R-MMU-8978868~Fatty acid metabolism	7	4.8951	0.0140644	Q91V92, Q8BH95, P19096, P32020, P51174, Q9D1I5, P41216	104	163	8501	3.51032	0.999018	0.170075	0.161051			REACTOME_PATHWAY	R-MMU-8878166~Transcriptional regulation by RUNX2	5	7.14286	0.000272203	P62196, Q9R1P0, Q9R1P4, Q8BJY1, Q60692	44	63	8501	15.3337	0.092369	0.00194353	0.00135557
REACTOME_PATHWAY	R-MMU-556833~Metabolism of lipids	14	9.79021	0.025738	Q9D0K2, P04117, Q8BH95, P19096, P51174, Q8R2H9, O35678, P84078, Q80XN0, Q91V92, P32020, P59266, Q9D1I5, P41216	104	591	8501	1.93632	0.999997	0.237955	0.225329			REACTOME_PATHWAY	R-MMU-2467813~Separation of Sister Chromatids	7	10	0.00027983	P62196, Q9R1P0, Q9R1P4, Q6P5F9, Q8BJY1, Q60692, Q9JJZ2	44	182	8501	7.43094	0.0948309	0.00195881	0.00136623
															REACTOME_PATHWAY	R-MMU-174084~Autodegradation of Cdh1 by Cdh1:APC/C	5	7.14286	0.000289287	P62196, Q9R1P0, Q9R1P4, Q8BJY1, Q60692	44	64	8501	15.0941	0.0978741	0.00198607	0.00138524
															REACTOME_PATHWAY	R-MMU-2454202~Fc epsilon receptor (FCERI) signaling	6	8.57143	0.000298941	P48453, P62196, Q9R1P0, Q9R1P4, Q8BJY1, Q60692	44	118	8501	9.82396	0.10097	0.00199355	0.00139046
															REACTOME_PATHWAY	R-MMU-69563~p53-Dependent G1 DNA Damage Response	5	7.14286	0.000307129	P62196, Q9R1P0, Q9R1P4, Q8BJY1, Q60692	44	65	8501	14.8619	0.103588	0.00199355	0.00139046
															REACTOME_PATHWAY	R-MMU-69580~p53-Dependent G1/S DNA damage checkpoint	5	7.14286	0.000307129	P62196, Q9R1P0, Q9R1P4, Q8BJY1, Q60692	44	65	8501	14.8619	0.103588	0.00199355	0.00139046
															REACTOME_PATHWAY	R-MMU-1234176~Oxygen-dependent proline hydroxylation of Hypoxia-inducible Factor Alpha	5	7.14286	0.000325748	P62196, Q9R1P0, Q9R1P4, Q8BJY1, Q60692	44	66	8501	14.6367	0.109512	0.00204021	0.001423
															REACTOME_PATHWAY	R-MMU-8939236~RUNX1 regulates transcription of genes involved in differentiation of HSCs	5	7.14286	0.000325748	P62196, Q9R1P0, Q9R1P4, Q8BJY1, Q60692	44	66	8501	14.6367	0.109512	0.00204021	0.001423
															REACTOME_PATHWAY	R-MMU-449147~Signaling by Interleukins	8	11.4286	0.000332998	Q64337, Q3TL44, P62196, Q9R1P0, Q9R1P4, Q8BJY1, P05132, Q60692	44	266	8501	5.81066	0.111808	0.00204966	0.0014296
															REACTOME_PATHWAY	R-MMU-5658442~Regulation of RAS by GAPs	5	7.14286	0.000345163	P62196, Q9R1P0, Q9R1P4, Q8BJY1, Q60692	44	67	8501	14.4182	0.115647	0.00205372	0.00143243
															REACTOME_PATHWAY	R-MMU-69615~G1/S DNA Damage Checkpoints	5	7.14286	0.000345163	P62196, Q9R1P0, Q9R1P4, Q8BJY1, Q60692	44	67	8501	14.4182	0.115647	0.00205372	0.00143243
															REACTOME_PATHWAY	R-MMU-174154~APC/C:Cdc20 mediated degradation of Securin	5	7.14286	0.000365394	P62196, Q9R1P0, Q9R1P4, Q8BJY1, Q60692	44	68	8501	14.2062	0.121996	0.00210397	0.00146747
															REACTOME_PATHWAY	R-MMU-8948751~Regulation of PTEN stability and activity	5	7.14286	0.000365394	P62196, Q9R1P0, Q9R1P4, Q8BJY1, Q60692	44	68	8501	14.2062	0.121996	0.00210397	0.00146747
															REACTOME_PATHWAY	R-MMU-3858494~Beta-catenin independent WNT signaling	6	8.57143	0.000390394	P48453, P62196, Q9R1P0, Q9R1P4, Q8BJY1, Q60692	44	125	8501	9.27382	0.129779	0.00221224	0.00154299
															REACTOME_PATHWAY	R-MMU-1234174~Cellular response to hypoxia	5	7.14286	0.000408385	P62196, Q9R1P0, Q9R1P4, Q8BJY1, Q60692	44	70	8501	13.8003	0.135336	0.00224297	0.00156443
															REACTOME_PATHWAY	R-MMU-68949~Orc1 removal from chromatin	5	7.14286	0.000408385	P62196, Q9R1P0, Q9R1P4, Q8BJY1, Q60692	44	70	8501	13.8003	0.135336	0.00224297	0.00156443
															REACTOME_PATHWAY	R-MMU-69202~Cyclin E associated events during G1/S transition	5	7.14286	0.000431183	P62196, Q9R1P0, Q9R1P4, Q8BJY1, Q60692	44	71	8501	13.606	0.142329	0.00233231	0.00162674
															REACTOME_PATHWAY	R-MMU-174184~Cdc20:Phospho-APC/C mediated degradation of Cyclin A	5	7.14286	0.000479487	P62196, Q9R1P0, Q9R1P4, Q8BJY1, Q60692	44	73	8501	13.2332	0.156958	0.00248083	0.00173032
															REACTOME_PATHWAY	R-MMU-69017~CDK-mediated phosphorylation and removal of Cdc6	5	7.14286	0.000479487	P62196, Q9R1P0, Q9R1P4, Q8BJY1, Q60692	44	73	8501	13.2332	0.156958	0.00248083	0.00173032
															REACTOME_PATHWAY	R-MMU-69656~Cyclin A:Cdk2-associated events at S phase entry	5	7.14286	0.000479487	P62196, Q9R1P0, Q9R1P4, Q8BJY1, Q60692	44	73	8501	13.2332	0.156958	0.00248083	0.00173032
															REACTOME_PATHWAY	R-MMU-174178~APC/C:Cdh1 mediated degradation of Cdc20 and other APC/C:Cdh1 targeted proteins in late mitosis/early G1	5	7.14286	0.000505033	P62196, Q9R1P0, Q9R1P4, Q8BJY1, Q60692	44	74	8501	13.0544	0.164594	0.00253939	0.00177117
															REACTOME_PATHWAY	R-MMU-179419~APC:Cdc20 mediated degradation of cell cycle proteins prior to satisfation of the cell cycle checkpoint	5	7.14286	0.000505033	P62196, Q9R1P0, Q9R1P4, Q8BJY1, Q60692	44	74	8501	13.0544	0.164594	0.00253939	0.00177117
															REACTOME_PATHWAY	R-MMU-1640170~Cell Cycle	11	15.7143	0.000523905	P62196, Q6GSS7, Q9R1P0, Q9R1P4, Q6P5F9, Q8BJY1, P05132, Q60692, Q9JJZ2, Q64523	44	584	8501	3.63913	0.17019	0.0025977	0.00181184
															REACTOME_PATHWAY	R-MMU-176409~APC/C:Cdc20 mediated degradation of mitotic proteins	5	7.14286	0.000559014	P62196, Q9R1P0, Q9R1P4, Q8BJY1, Q60692	44	76	8501	12.7108	0.180503	0.00269687	0.00188101
															REACTOME_PATHWAY	R-MMU-8878159~Transcriptional regulation by RUNX3	5	7.14286	0.000559014	P62196, Q9R1P0, Q9R1P4, Q8BJY1, Q60692	44	76	8501	12.7108	0.180503	0.00269687	0.00188101
															REACTOME_PATHWAY	R-MMU-176814~Activation of APC/C and APC/C:Cdc20 mediated degradation of mitotic proteins	5	7.14286	0.00058749	P62196, Q9R1P0, Q9R1P4, Q8BJY1, Q60692	44	77	8501	12.5457	0.188773	0.00272382	0.0018998
															REACTOME_PATHWAY	R-MMU-195253~Degradation of beta-catenin by the destruction complex	5	7.14286	0.00058749	P62196, Q9R1P0, Q9R1P4, Q8BJY1, Q60692	44	77	8501	12.5457	0.188773	0.00272382	0.0018998
															REACTOME_PATHWAY	R-MMU-2871837~FCERI mediated NF-kB activation	5	7.14286	0.00058749	P62196, Q9R1P0, Q9R1P4, Q8BJY1, Q60692	44	77	8501	12.5457	0.188773	0.00272382	0.0018998
															REACTOME_PATHWAY	R-MMU-5358351~Signaling by Hedgehog	6	8.57143	0.000614685	P62196, Q9R1P0, Q9R1P4, Q8BJY1, P05132, Q60692	44	138	8501	8.4002	0.196594	0.00281337	0.00196226
															GOTERM_BP_DIRECT	GO:0043161~proteasome-mediated ubiquitin-dependent protein catabolic process	6	8.57143	0.00067808	Q8K0L0, P62196, Q9R1P0, Q7TMY8, Q9R1P4, Q60692	66	217	20136	8.43569	0.251973	0.283351	0.283351
															REACTOME_PATHWAY	R-MMU-5632684~Hedgehog 'on' state	5	7.14286	0.000711769	P62196, Q9R1P0, Q9R1P4, Q8BJY1, Q60692	44	81	8501	11.9262	0.223905	0.00321647	0.00224342
															REACTOME_PATHWAY	R-MMU-68882~Mitotic Anaphase	7	10	0.00073208	P62196, Q9R1P0, Q9R1P4, Q6P5F9, Q8BJY1, Q60692, Q9JJZ2	44	218	8501	6.20382	0.2295	0.00326473	0.00227708
															REACTOME_PATHWAY	R-MMU-68867~Assembly of the pre-replicative complex	5	7.14286	0.000745535	P62196, Q9R1P0, Q9R1P4, Q8BJY1, Q60692	44	82	8501	11.7808	0.233185	0.00326473	0.00227708
															REACTOME_PATHWAY	R-MMU-2555396~Mitotic Metaphase and Anaphase	7	10	0.000749882	P62196, Q9R1P0, Q9R1P4, Q6P5F9, Q8BJY1, Q60692, Q9JJZ2	44	219	8501	6.17549	0.234372	0.00326473	0.00227708
															REACTOME_PATHWAY	R-MMU-8951664~Neddylation	7	10	0.000768019	Q8K0L0, P62196, Q9R1P0, P70362, Q9R1P4, Q8BJY1, Q60692	44	220	8501	6.14742	0.239303	0.00330341	0.00230406
															REACTOME_PATHWAY	R-MMU-597592~Post-translational protein modification	16	22.8571	0.000829678	Q8K0L0, P21460, Q6GSS7, Q9R1P0, P70362, Q8BRK9, Q9R1P4, Q5XPI3, Q8BJY1, Q60692, Q64523, Q99J77, P62196, Q9D0F3, Q9JJZ2	44	1257	8501	2.45925	0.255832	0.00352613	0.0024594
															REACTOME_PATHWAY	R-MMU-202424~Downstream TCR signaling	5	7.14286	0.000853637	P62196, Q9R1P0, Q9R1P4, Q8BJY1, Q60692	44	85	8501	11.365	0.262157	0.00358528	0.00250066
															REACTOME_PATHWAY	R-MMU-201681~TCF dependent signaling in response to WNT	6	8.57143	0.000870479	P62196, Q9R1P0, Q9R1P4, Q6P5F9, Q8BJY1, Q60692	44	149	8501	7.78005	0.266572	0.0036135	0.00252034
															REACTOME_PATHWAY	R-MMU-195721~Signaling by WNT	7	10	0.000904711	P48453, P62196, Q9R1P0, Q9R1P4, Q6P5F9, Q8BJY1, Q60692	44	227	8501	5.95785	0.275463	0.00369527	0.00257737
															REACTOME_PATHWAY	R-MMU-174143~APC/C-mediated degradation of cell cycle proteins	5	7.14286	0.00093158	P62196, Q9R1P0, Q9R1P4, Q8BJY1, Q60692	44	87	8501	11.1037	0.282367	0.00369527	0.00257737
															REACTOME_PATHWAY	R-MMU-4086400~PCP/CE pathway	5	7.14286	0.00093158	P62196, Q9R1P0, Q9R1P4, Q8BJY1, Q60692	44	87	8501	11.1037	0.282367	0.00369527	0.00257737
															REACTOME_PATHWAY	R-MMU-453276~Regulation of mitotic cell cycle	5	7.14286	0.00093158	P62196, Q9R1P0, Q9R1P4, Q8BJY1, Q60692	44	87	8501	11.1037	0.282367	0.00369527	0.00257737
															REACTOME_PATHWAY	R-MMU-69052~Switching of origins to a post-replicative state	5	7.14286	0.00110231	P62196, Q9R1P0, Q9R1P4, Q8BJY1, Q60692	44	91	8501	10.6156	0.324728	0.00432446	0.00301622
															REACTOME_PATHWAY	R-MMU-1236975~Antigen processing-Cross presentation	5	7.14286	0.00114821	P62196, Q9R1P0, Q9R1P4, Q8BJY1, Q60692	44	92	8501	10.5002	0.335684	0.00445555	0.00310765
															GOTERM_BP_DIRECT	GO:0051603~proteolysis involved in cellular protein catabolic process	4	5.71429	0.00132717	Q9R1P0, Q9R1P4, Q5XPI3, Q60692	66	67	20136	18.2144	0.433572	0.283351	0.283351
															REACTOME_PATHWAY	R-MMU-2262752~Cellular responses to stress	9	12.8571	0.00139285	Q64337, P62196, Q9R1P0, P70362, Q9R1P4, Q6P5F9, Q8BJY1, Q60692, Q9JJZ2	44	439	8501	3.96091	0.391161	0.00525359	0.00366427
															REACTOME_PATHWAY	R-MMU-5668541~TNFR2 non-canonical NF-kB pathway	5	7.14286	0.00139801	P62196, Q9R1P0, Q9R1P4, Q8BJY1, Q60692	44	97	8501	9.959	0.39228	0.00525359	0.00366427
															REACTOME_PATHWAY	R-MMU-69002~DNA Replication Pre-Initiation	5	7.14286	0.00139801	P62196, Q9R1P0, Q9R1P4, Q8BJY1, Q60692	44	97	8501	9.959	0.39228	0.00525359	0.00366427
															REACTOME_PATHWAY	R-MMU-8953897~Cellular responses to stimuli	9	12.8571	0.00145502	Q64337, P62196, Q9R1P0, P70362, Q9R1P4, Q6P5F9, Q8BJY1, Q60692, Q9JJZ2	44	442	8501	3.93403	0.404507	0.00541087	0.00377397
															REACTOME_PATHWAY	R-MMU-382556~ABC-family proteins mediated transport	5	7.14286	0.00150781	P62196, Q9R1P0, Q9R1P4, Q8BJY1, Q60692	44	99	8501	9.75781	0.415608	0.00554935	0.00387055
															REACTOME_PATHWAY	R-MMU-202403~TCR signaling	5	7.14286	0.00168358	P62196, Q9R1P0, Q9R1P4, Q8BJY1, Q60692	44	102	8501	9.47081	0.451112	0.00613306	0.00427768
															REACTOME_PATHWAY	R-MMU-69206~G1/S Transition	5	7.14286	0.0018084	P62196, Q9R1P0, Q9R1P4, Q8BJY1, Q60692	44	104	8501	9.28868	0.475009	0.00652121	0.00454841
															GOTERM_BP_DIRECT	GO:0010499~proteasomal ubiquitin-independent protein catabolic process	3	4.28571	0.00227343	Q9R1P0, Q9R1P4, Q60692	66	22	20136	41.6033	0.622481	0.323585	0.323585
															REACTOME_PATHWAY	R-MMU-6807070~PTEN Regulation	5	7.14286	0.00229594	P62196, Q9R1P0, Q9R1P4, Q8BJY1, Q60692	44	111	8501	8.70291	0.558817	0.00819651	0.0057169
															REACTOME_PATHWAY	R-MMU-69239~Synthesis of DNA	5	7.14286	0.00269528	P62196, Q9R1P0, Q9R1P4, Q8BJY1, Q60692	44	116	8501	8.32778	0.617419	0.00952687	0.00664479
															REACTOME_PATHWAY	R-MMU-168256~Immune System	17	24.2857	0.00301658	Q8K0L0, Q64337, Q9EQH2, P48453, P21460, Q9R1P0, Q9R1P4, Q5XPI3, Q8BJY1, Q60692, Q9Z1K6, Q3TL44, P62196, Q7TMY8, P05132, Q9D7J6, Q9JJZ2	44	1575	8501	2.08538	0.658882	0.010558	0.00736401
															REACTOME_PATHWAY	R-MMU-5683057~MAPK family signaling cascades	7	10	0.00320468	P62196, Q9R1P0, Q9R1P4, Q6P5F9, Q8BJY1, P05132, Q60692	44	291	8501	4.64753	0.681043	0.0111075	0.00774724
															REACTOME_PATHWAY	R-MMU-69306~DNA Replication	5	7.14286	0.00333118	P62196, Q9R1P0, Q9R1P4, Q8BJY1, Q60692	44	123	8501	7.85384	0.695133	0.0113947	0.00794758
															REACTOME_PATHWAY	R-MMU-1280215~Cytokine Signaling in Immune system	8	11.4286	0.00335139	Q64337, Q3TL44, P62196, Q9R1P0, Q9R1P4, Q8BJY1, P05132, Q60692	44	395	8501	3.913	0.697326	0.0113947	0.00794758
															REACTOME_PATHWAY	R-MMU-453279~Mitotic G1 phase and G1/S transition	5	7.14286	0.00373709	P62196, Q9R1P0, Q9R1P4, Q8BJY1, Q60692	44	127	8501	7.60648	0.736287	0.0125862	0.00877863
															REACTOME_PATHWAY	R-MMU-69242~S Phase	5	7.14286	0.00583869	P62196, Q9R1P0, Q9R1P4, Q8BJY1, Q60692	44	144	8501	6.70849	0.875651	0.0194805	0.0135872
															GOTERM_BP_DIRECT	GO:0010498~proteasomal protein catabolic process	3	4.28571	0.00669275	Q9R1P0, Q9R1P4, Q60692	66	38	20136	24.0861	0.943535	0.571561	0.571561
															REACTOME_PATHWAY	R-MMU-69481~G2/M Checkpoints	5	7.14286	0.00825027	P62196, Q9R1P0, Q9R1P4, Q8BJY1, Q60692	44	159	8501	6.07561	0.947623	0.0272717	0.0190215
															REACTOME_PATHWAY	R-MMU-9006925~Intracellular signaling by second messengers	6	8.57143	0.00886276	P62196, Q9R1P0, Q9R1P4, Q8BJY1, P05132, Q60692	44	255	8501	4.54599	0.957963	0.0287834	0.0200758
															REACTOME_PATHWAY	R-MMU-392499~Metabolism of proteins	16	22.8571	0.00886883	Q8K0L0, P21460, Q6GSS7, Q9R1P0, P70362, Q8BRK9, Q9R1P4, Q5XPI3, Q8BJY1, Q60692, Q64523, Q99J77, P62196, Q9D0F3, Q9JJZ2	44	1592	8501	1.94175	0.958055	0.0287834	0.0200758
															GOTERM_BP_DIRECT	GO:0006511~ubiquitin-dependent protein catabolic process	5	7.14286	0.0112905	Q8K0L0, Q9R1P0, P70362, Q9R1P4, Q9Z1K6	66	270	20136	5.64983	0.992248	0.688721	0.688721
															REACTOME_PATHWAY	R-MMU-162582~Signal Transduction	19	27.1429	0.0120467	Q64337, Q7TPR4, Q8C6K9, P48453, P49312, Q9R1P0, Q9R1P4, Q6P5F9, Q8BJY1, Q60692, P62196, Q60605, Q6URW6, Q9D0F3, Q8BGM7, P08122, P05132, Q8CDN6, Q9JJZ2	44	2140	8501	1.71537	0.986629	0.0387449	0.0270237
															REACTOME_PATHWAY	R-MMU-69620~Cell Cycle Checkpoints	6	8.57143	0.012573	P62196, Q9R1P0, Q9R1P4, Q6P5F9, Q8BJY1, Q60692	44	278	8501	4.16988	0.98894	0.0400766	0.0279526
															REACTOME_PATHWAY	R-MMU-168249~Innate Immune System	11	15.7143	0.0156776	P48453, P21460, Q3TL44, P62196, Q9R1P0, Q7TMY8, Q9R1P4, Q8BJY1, P05132, Q9D7J6, Q60692	44	931	8501	2.28276	0.996395	0.0490956	0.0342431
															REACTOME_PATHWAY	R-MMU-8953854~Metabolism of RNA	8	11.4286	0.0182285	P09405, P49312, P62196, Q9R1P0, Q9R1P4, Q6P5F9, Q8BJY1, Q60692	44	544	8501	2.84124	0.998569	0.0565877	0.0394688
															REACTOME_PATHWAY	R-MMU-1257604~PIP3 activates AKT signaling	5	7.14286	0.027863	P62196, Q9R1P0, Q9R1P4, Q8BJY1, Q60692	44	229	8501	4.21844	0.999957	0.0857509	0.0598095
															REACTOME_PATHWAY	R-MMU-1430728~Metabolism	15	21.4286	0.0409521	Q3V1D3, Q64669, Q9R1P0, Q9R112, Q9R1P4, Q8BJY1, Q3TZZ7, Q60692, Q99J99, P47968, P62196, O55026, P05132, Q91V79, Q9D7G0	44	1730	8501	1.67518	1	0.124957	0.0871545
															REACTOME_PATHWAY	R-MMU-5673001~RAF/MAP kinase cascade	5	7.14286	0.0425228	P62196, Q9R1P0, Q9R1P4, Q8BJY1, Q60692	44	262	8501	3.68711	1	0.127569	0.0889764
															REACTOME_PATHWAY	R-MMU-212436~Generic Transcription Pathway	9	12.8571	0.0455145	P62196, Q6GSS7, Q9R1P0, Q9R1P4, Q8BGM7, Q8BJY1, Q60692, Q64523	44	803	8501	2.16543	1	0.134487	0.0938019
															REACTOME_PATHWAY	R-MMU-5684996~MAPK1/MAPK3 signaling	5	7.14286	0.0455825	P62196, Q9R1P0, Q9R1P4, Q8BJY1, Q60692	44	268	8501	3.60456	1	0.134487	0.0938019
															REACTOME_PATHWAY	R-MMU-73857~RNA Polymerase II Transcription	9	12.8571	0.0875473	P62196, Q6GSS7, Q9R1P0, Q9R1P4, Q8BGM7, Q8BJY1, Q60692, Q64523	44	921	8501	1.88799	1	0.234995	0.163904
															REACTOME_PATHWAY	R-MMU-74160~Gene expression (Transcription)	9	12.8571	0.135446	P62196, Q6GSS7, Q9R1P0, Q9R1P4, Q8BGM7, Q8BJY1, Q60692, Q64523	44	1018	8501	1.7081	1	0.335793	0.234209
															REACTOME_PATHWAY	R-MMU-382551~Transport of small molecules	6	8.57143	0.223824	P62196, Q9R1P0, Q9R1P4, Q8BJY1, P05132, Q60692	44	644	8501	1.80004	1	0.523908	0.365415
															GOTERM_BP_DIRECT	GO:0002376~immune system process	4	5.71429	0.241015	Q64337, Q9EQH2, Q3TL44, Q9R1P4	66	526	20136	2.32008	1	1	1
															REACTOME_PATHWAY	R-MMU-68877~Mitotic Prometaphase	3	4.28571	0.244034	Q6P5F9, P05132, Q9JJZ2	44	187	8501	3.09954	1	0.562138	0.392079

## Sheet: Supplementary Table 2b
Proteome
mKO untrained sedentary (compared to WT untrained sedentary --> Annotation clusters with Enrichement Score > 2
Upregulated proteins															Downregulated proteins
Annotation Cluster 1	Enrichment Score: 11.755371824900513														Annotation Cluster 1	Enrichment Score: 52.04966790966776
Category	Term	Count	%	PValue	Genes	List Total	Pop Hits	Pop Total	Fold Enrichment	Bonferroni	Benjamini	FDR			Category	Term	Count	%	PValue	Genes	List Total	Pop Hits	Pop Total	Fold Enrichment	Bonferroni	Benjamini	FDR
REACTOME_PATHWAY	R-MMU-8951664~Neddylation	34	12.5461	4.86501e-20	Q8K0L0, O70435, P99026, Q9R1P0, Q9WTX5, Q9WTX6, Q8VBW6, Q8VDM4, Q9R1P3, Q9WVJ2, Q9QZ73, Q3TCH7, O35864, O55234, P62932, Q9Z2U1, P62878, P62334, Q9Z2U0, O09061, Q8VBV7, Q8BZJ7, Q9CX56, P70195, Q60692, P61082, Q99JI4, Q9CZ04, Q9WTZ1, Q9QUM9, O88545, P49722, P83940, P62869	174	220	8501	7.55052	2.50061e-17	1.43138e-17	1.04504e-17			REACTOME_PATHWAY	R-MMU-1428517~The citric acid (TCA) cycle and respiratory electron transport	84	29.4737	1.38604e-96	Q9D0M3, Q06185, Q9CR68, Q9CQQ7, O08749, Q9DCJ5, Q9CR61, Q7TMF3, O70571, Q99LY9, Q9CZB0, Q9CZ13, Q9CQH3, P56480, P08249, Q9DB77, Q8R1I1, Q60597, Q921G7, P03911, Q03265, P19783, Q7TSQ8, P35486, Q8BMF4, Q9CQ75, Q9CXZ1, Q9CQC7, Q9Z2I9, Q99KI0, Q9D2G2, Q9CZU6, Q99LC5, Q3UIU2, Q99LC3, Q9DB20, Q9Z1P6, Q9CQ69, Q8BKZ9, Q91YP0, Q62425, P03888, P56135, Q9CPQ8, Q9ERS2, Q91WD5, P70404, Q8K2B3, P97807, Q8BMF3,…	203	163	8501	21.5807	6.02926e-94	6.04312e-94	5.71048e-94
REACTOME_PATHWAY	R-MMU-9762114~GSK3B and BTRC:CUL1-mediated-degradation of NFE2L2	20	7.38007	7.18629e-20	O70435, P99026, P70195, Q9CX56, Q9R1P0, Q9WTX5, Q9WTX6, Q8VDM4, Q9R1P3, Q9WVJ2, Q60692, Q99JI4, O55234, Q9Z2U1, Q9QUM9, P62878, P49722, P62334, O09061, Q9Z2U0	174	51	8501	19.1593	3.69375e-17	1.43138e-17	1.04504e-17			GOTERM_BP_DIRECT	GO:0042776~mitochondrial ATP synthesis coupled proton transport	45	15.7895	2.74116e-68	Q9Z1P6, Q06185, P56135, P03888, Q9CPQ8, Q9CQQ7, Q9ERS2, Q9DCJ5, Q9CR61, Q7TMF3, Q91WD5, Q99LY9, Q8K2B3, Q9D8B4, Q9CZB0, Q9D3D9, Q9DCX2, Q9CQH3, Q9DC70, P56382, P56480, Q9D6J6, Q9D6J5, Q91VR2, Q9DCT2, Q91YT0, Q9CQJ8, P03930, P03911, Q03265, Q9CQZ6, Q9CQZ5, P52503, Q9CQ54, Q9CQ75, Q9CXZ1, Q9CQC7, Q9DC69, Q91VD9, Q9CQA3, O09111, Q9DCS9, Q99LC3, Q3UIU2, Q9DB20	274	64	20136	51.672	3.72524e-65	3.72249e-65	3.61559e-65
REACTOME_PATHWAY	R-MMU-8939902~Regulation of RUNX2 expression and activity	20	7.38007	1.11175e-19	O70435, P99026, P70195, Q9CX56, Q9R1P0, Q9WTX5, Q9WTX6, Q8VDM4, Q9R1P3, Q9WVJ2, Q60692, Q99JI4, O55234, Q9Z2U1, Q9QUM9, P62878, P49722, P62334, O09061, Q9Z2U0	174	52	8501	18.7909	5.71438e-17	1.43138e-17	1.04504e-17			REACTOME_PATHWAY	R-MMU-163200~Respiratory electron transport, ATP synthesis by chemiosmotic coupling, and heat production by uncoupling proteins.	60	21.0526	3.34855e-67	Q9D0M3, Q06185, Q9CR68, Q9CQQ7, Q9DCJ5, Q9CR61, Q7TMF3, Q99LY9, Q9CZ13, Q9CQH3, P56480, Q9DB77, Q8R1I1, Q921G7, P03911, Q03265, P19783, Q9CQ75, Q9CXZ1, Q9CQC7, Q99LC5, Q3UIU2, Q99LC3, Q9DB20, Q9Z1P6, Q9CQ69, Q62425, P03888, P56135, Q9CPQ8, Q9ERS2, Q91WD5, P00405, Q9D3D9, Q8K0Z7, Q9DCX2, Q9DC70, P56382, Q9D6J6, P62897, Q91VR2, Q9D6J5, Q9DCT2, Q9CQJ8, Q91YT0, Q6PB66, P03930, Q9CQZ6, Q9CQZ5, P52503,…	203	116	8501	21.6604	1.45662e-64	7.29984e-65	6.89801e-65
REACTOME_PATHWAY	R-MMU-9759194~Nuclear events mediated by NFE2L2	20	7.38007	1.11175e-19	O70435, P99026, P70195, Q9CX56, Q9R1P0, Q9WTX5, Q9WTX6, Q8VDM4, Q9R1P3, Q9WVJ2, Q60692, Q99JI4, O55234, Q9Z2U1, Q9QUM9, P62878, P49722, P62334, O09061, Q9Z2U0	174	52	8501	18.7909	5.71438e-17	1.43138e-17	1.04504e-17			REACTOME_PATHWAY	R-MMU-611105~Respiratory electron transport	48	16.8421	5.42938e-53	Q9Z1P6, Q9D0M3, Q9CQ69, Q9CR68, Q62425, P03888, Q9ERS2, Q9DCJ5, Q9CR61, Q7TMF3, Q91WD5, Q99LY9, P00405, Q8K0Z7, Q9CZ13, Q9CQH3, Q9DC70, Q9D6J6, Q8R1I1, Q9DB77, Q9D6J5, P62897, Q9DCT2, Q91YT0, Q9CQJ8, Q6PB66, Q921G7, P03911, Q9CQZ6, P19783, Q9CQZ5, P52503, Q9CPX8, Q9CQ54, P17665, Q9CQ75, Q9CXZ1, Q9CQC7, Q9DC69, Q91VD9, O09111, Q9DCS9, P00158, Q99LC5, Q99LC3, P56391, Q3UIU2, Q9DCW4	203	93	8501	21.6139	2.36178e-50	5.91802e-51	5.59226e-51
REACTOME_PATHWAY	R-MMU-8854050~FBXL7 down-regulates AURKA during mitotic entry and in early mitosis	20	7.38007	2.57721e-19	O70435, P99026, P70195, Q9CX56, Q9R1P0, Q9WTX5, Q9WTX6, Q8VDM4, Q9R1P3, Q9WVJ2, Q60692, Q99JI4, O55234, Q9Z2U1, Q9QUM9, P62878, P49722, P62334, O09061, Q9Z2U0	174	54	8501	18.0949	1.32469e-16	2.65453e-17	1.93806e-17			GOTERM_BP_DIRECT	GO:0009060~aerobic respiration	35	12.2807	1.74971e-44	Q9Z1P6, P03888, Q9ERS2, Q9DCJ5, Q9CR61, Q7TMF3, Q91WD5, Q99LY9, Q9D8B4, Q9D3D9, Q9CQH3, Q9DC70, Q9D6J6, P08249, Q8R1I1, Q9D6J5, Q9DCT2, Q91YT0, Q9CQJ8, P03911, Q9D855, Q9CQZ6, Q9CQZ5, P52503, Q9CQ54, Q9CQ75, Q9CXZ1, Q9CQC7, Q9DC69, Q91VD9, Q9CQA3, O09111, Q9DCS9, Q99LC3, Q3UIU2	274	73	20136	35.2345	2.37786e-41	1.18805e-41	1.15393e-41
REACTOME_PATHWAY	R-MMU-5610780~Degradation of GLI1 by the proteasome	20	7.38007	5.74399e-19	O70435, P99026, P70195, Q9CX56, Q9R1P0, Q9WTX5, Q9WTX6, Q8VDM4, Q9R1P3, Q9WVJ2, Q60692, Q99JI4, O55234, Q9Z2U1, Q9QUM9, P62878, P49722, P62334, O09061, Q9Z2U0	174	56	8501	17.4487	2.95241e-16	4.84035e-17	3.53393e-17			GOTERM_BP_DIRECT	GO:0032981~mitochondrial respiratory chain complex I assembly	28	9.82456	1.03697e-34	P03888, Q9ERS2, Q9DCJ5, Q9CR61, Q7TMF3, Q91WD5, Q99LY9, Q9D8B4, Q9CQH3, Q9DC70, Q9D6J5, Q9DCT2, Q9CQJ8, P03911, Q9CQZ6, Q9CQZ5, P52503, Q9CQ54, Q9CQ75, Q9CXZ1, Q9CQC7, Q9DC69, Q91VD9, Q9Z0X1, O09111, Q9DCS9, Q99LC3, Q3UIU2	274	61	20136	33.7327	1.40925e-31	4.69403e-32	4.55922e-32
REACTOME_PATHWAY	R-MMU-5607761~Dectin-1 mediated noncanonical NF-kB signaling	20	7.38007	8.45887e-19	O70435, P99026, P70195, Q9CX56, Q9R1P0, Q9WTX5, Q9WTX6, Q8VDM4, Q9R1P3, Q9WVJ2, Q60692, P61082, Q99JI4, O55234, Q9Z2U1, Q9QUM9, P49722, P62334, O09061, Q9Z2U0	174	57	8501	17.1426	4.34786e-16	4.84035e-17	3.53393e-17			REACTOME_PATHWAY	R-MMU-6799198~Complex I biogenesis	29	10.1754	1.07294e-31	Q9Z1P6, P03888, Q9ERS2, Q9DCJ5, Q9CR61, Q7TMF3, Q91WD5, Q99LY9, Q9CQH3, Q9DC70, Q9D6J6, Q9D6J5, Q9DCT2, Q91YT0, Q9CQJ8, P03911, Q9CQZ6, Q9CQZ5, P52503, Q9CQ54, Q9CQ75, Q9CXZ1, Q9CQC7, Q9DC69, Q91VD9, O09111, Q9DCS9, Q99LC3, Q3UIU2	203	55	8501	22.0805	4.66729e-29	9.35604e-30	8.84103e-30
REACTOME_PATHWAY	R-MMU-5610785~GLI3 is processed to GLI3R by the proteasome	20	7.38007	8.45887e-19	O70435, P99026, P70195, Q9CX56, Q9R1P0, Q9WTX5, Q9WTX6, Q8VDM4, Q9R1P3, Q9WVJ2, Q60692, Q99JI4, O55234, Q9Z2U1, Q9QUM9, P62878, P49722, P62334, O09061, Q9Z2U0	174	57	8501	17.1426	4.34786e-16	4.84035e-17	3.53393e-17			GOTERM_BP_DIRECT	GO:0006120~mitochondrial electron transport, NADH to ubiquinone	18	6.31579	2.97873e-26	Q9Z1P6, P03888, P03911, O08749, Q9DCJ5, Q91WD5, P52503, Q9CQ54, Q91VD9, Q8K1Z0, Q9DC70, Q9D6J6, Q99LC3, Q3UIU2, Q9D6J5, Q9DCT2, Q91YT0, Q9CQJ8	274	26	20136	50.877	4.04809e-23	8.09023e-24	7.85789e-24
REACTOME_PATHWAY	R-MMU-5676590~NIK-->noncanonical NF-kB signaling	20	7.38007	8.45887e-19	O70435, P99026, P70195, Q9CX56, Q9R1P0, Q9WTX5, Q9WTX6, Q8VDM4, Q9R1P3, Q9WVJ2, Q60692, P61082, Q99JI4, O55234, Q9Z2U1, Q9QUM9, P49722, P62334, O09061, Q9Z2U0	174	57	8501	17.1426	4.34786e-16	4.84035e-17	3.53393e-17
REACTOME_PATHWAY	R-MMU-1234174~Cellular response to hypoxia	21	7.74908	3.14769e-18	O70435, P99026, P70195, Q9CX56, Q9R1P0, Q8VDM4, Q9R1P3, Q9WVJ2, Q60692, Q99JI4, Q8BLR9, O55234, Q9Z2U1, Q9QUM9, P62878, P49722, P83940, P62869, P62334, O09061, Q9Z2U0	174	70	8501	14.6569	1.61791e-15	1.62106e-16	1.18353e-16			Annotation Cluster 2	Enrichment Score: 23.26179568871836
REACTOME_PATHWAY	R-MMU-8878166~Transcriptional regulation by RUNX2	20	7.38007	7.29038e-18	O70435, P99026, P70195, Q9CX56, Q9R1P0, Q9WTX5, Q9WTX6, Q8VDM4, Q9R1P3, Q9WVJ2, Q60692, Q99JI4, O55234, Q9Z2U1, Q9QUM9, P62878, P49722, P62334, O09061, Q9Z2U0	174	63	8501	15.5099	3.74726e-15	3.41323e-16	2.49199e-16			Category	Term	Count	%	PValue	Genes	List Total	Pop Hits	Pop Total	Fold Enrichment	Bonferroni	Benjamini	FDR
REACTOME_PATHWAY	R-MMU-1234176~Oxygen-dependent proline hydroxylation of Hypoxia-inducible Factor Alpha	20	7.38007	1.94679e-17	O70435, P99026, P70195, Q9CX56, Q9R1P0, Q8VDM4, Q9R1P3, Q9WVJ2, Q60692, Q99JI4, O55234, Q9Z2U1, Q9QUM9, P62878, P49722, P83940, P62869, P62334, O09061, Q9Z2U0	174	66	8501	14.8049	1.00065e-14	8.35496e-16	6.09993e-16			GOTERM_BP_DIRECT	GO:0006099~tricarboxylic acid cycle	20	7.01754	1.18249e-27	Q60597, Q9D6R2, P28271, Q9WUM5, P35486, Q9D051, Q8BMF4, Q9CQX8, P70404, Q8K2B3, Q9CXZ1, P97807, Q9CQA3, P14152, Q9Z2I9, Q9CZB0, Q99KI0, Q9D2G2, Q9CZU6, P08249	274	33	20136	44.5388	1.607e-24	4.01455e-25	3.89925e-25
REACTOME_PATHWAY	R-MMU-350562~Regulation of ornithine decarboxylase (ODC)	18	6.64207	6.234e-17	O70435, Q64669, P99026, P70195, Q9CX56, Q9R1P0, Q8VDM4, Q9R1P3, Q9WVJ2, Q60692, Q99JI4, O55234, Q9Z2U1, Q9QUM9, P49722, P62334, O09061, Q9Z2U0	174	51	8501	17.2434	5.70655e-14	2.44082e-15	1.78204e-15			REACTOME_PATHWAY	R-MMU-71406~Pyruvate metabolism and Citric Acid (TCA) cycle	24	8.42105	1.19564e-25	Q60597, Q9D6R2, Q91YP0, Q8BKZ9, Q60932, O08749, Q9WUM5, P35486, Q9D051, O70571, Q7TSQ8, Q8BMF4, P70404, Q8K2B3, P97807, Q9CQA3, Q8BMF3, Q9Z2I9, Q9CZB0, Q99KI0, Q8BFP9, Q9D2G2, Q9CZU6, P08249	203	47	8501	21.3839	5.20105e-23	8.68834e-24	8.21009e-24
REACTOME_PATHWAY	R-MMU-68949~Orc1 removal from chromatin	20	7.38007	6.63524e-17	O70435, P99026, P70195, Q9CX56, Q9R1P0, Q9WTX5, Q9WTX6, Q8VDM4, Q9R1P3, Q9WVJ2, Q60692, Q99JI4, O55234, Q9Z2U1, Q9QUM9, P62878, P49722, P62334, O09061, Q9Z2U0	174	70	8501	13.9589	5.70655e-14	2.44082e-15	1.78204e-15			REACTOME_PATHWAY	R-MMU-71403~Citric acid cycle (TCA cycle)	15	5.26316	1.15935e-18	Q60597, Q9D6R2, O08749, Q9WUM5, P70404, Q8K2B3, P97807, Q9CQA3, Q8BMF3, Q9Z2I9, Q9CZB0, Q99KI0, Q9D2G2, Q9CZU6, P08249	203	21	8501	29.912	5.04317e-16	7.22109e-17	6.8236e-17
REACTOME_PATHWAY	R-MMU-187577~SCF(Skp2)-mediated degradation of p27/p21	19	7.01107	8.65434e-17	O70435, P99026, P70195, Q9CX56, Q9R1P0, Q9WTX5, Q9WTX6, Q8VDM4, Q9R1P3, Q9WVJ2, Q60692, Q99JI4, O55234, Q9Z2U1, Q9QUM9, P49722, P62334, O09061, Q9Z2U0	174	61	8501	15.2175	5.70655e-14	2.97132e-15	2.16935e-15
REACTOME_PATHWAY	R-MMU-1169091~Activation of NF-kappaB in B cells	19	7.01107	1.64513e-16	O70435, P99026, P70195, Q9CX56, Q9R1P0, Q9WTX5, Q9WTX6, Q8VDM4, Q9R1P3, Q9WVJ2, Q60692, Q99JI4, O55234, Q9Z2U1, Q9QUM9, P49722, P62334, O09061, Q9Z2U0	174	63	8501	14.7344	5.70655e-14	5.29526e-15	3.86605e-15			Annotation Cluster 3	Enrichment Score: 10.64817373469853
REACTOME_PATHWAY	R-MMU-8852276~The role of GTSE1 in G2/M progression after G2 checkpoint	20	7.38007	2.73401e-16	O70435, P99026, P70195, Q9CX56, Q9R1P0, Q8VDM4, P11499, Q9R1P3, Q9WVJ2, Q60692, Q61166, Q99JI4, O55234, Q9Z2U1, Q9QUM9, P49722, P62334, Q9JJZ2, O09061, Q9Z2U0	174	75	8501	13.0284	1.14131e-13	7.8223e-15	5.71103e-15			Category	Term	Count	%	PValue	Genes	List Total	Pop Hits	Pop Total	Fold Enrichment	Bonferroni	Benjamini	FDR
REACTOME_PATHWAY	R-MMU-9755511~KEAP1-NFE2L2 pathway	20	7.38007	2.73401e-16	O70435, P99026, P70195, Q9CX56, Q9R1P0, Q9WTX5, Q9WTX6, Q8VDM4, Q9R1P3, Q9WVJ2, Q60692, Q99JI4, O55234, Q9Z2U1, Q9QUM9, P62878, P49722, P62334, O09061, Q9Z2U0	174	75	8501	13.0284	1.14131e-13	7.8223e-15	5.71103e-15			GOTERM_BP_DIRECT	GO:0015986~ATP synthesis coupled proton transport	11	3.85965	7.12205e-15	Q06185, P03930, Q9CPQ8, Q9D3D9, Q9CQQ7, Q03265, Q9DCX2, P56382, P56480, Q91VR2, Q9DB20	274	18	20136	44.91	9.65628e-12	1.61196e-12	1.56566e-12
GOTERM_BP_DIRECT	GO:0043161~proteasome-mediated ubiquitin-dependent protein catabolic process	25	9.22509	3.65099e-16	Q8K0L0, O70435, Q9CZ44, P99026, Q9R1P0, Q8VDM4, Q8VDQ8, Q9R1P3, Q9D783, Q3TCH7, O55234, Q9Z2U1, P62878, P62334, Q9Z2U0, O09061, Q9CX56, Q9JMA1, P70195, P54726, Q60692, P46935, Q99JI4, Q9QUM9, P49722	252	217	20136	9.20562	4.50306e-13	3.78552e-13	3.71267e-13			REACTOME_PATHWAY	R-MMU-1592230~Mitochondrial biogenesis	14	4.91228	7.88595e-15	Q06185, P03930, P56135, Q9CPQ8, Q9CQQ7, Q03265, P09671, Q9D3D9, Q9DCX2, P56382, P56480, P62897, Q91VR2, Q9DB20	203	27	8501	21.7139	3.42892e-12	4.29784e-13	4.06126e-13
REACTOME_PATHWAY	R-MMU-195253~Degradation of beta-catenin by the destruction complex	20	7.38007	4.66421e-16	O70435, P99026, P70195, Q9CX56, Q9R1P0, Q9WTX5, Q9WTX6, Q8VDM4, Q9R1P3, Q9WVJ2, Q60692, Q99JI4, O55234, Q9Z2U1, Q9QUM9, P62878, P49722, P62334, O09061, Q9Z2U0	174	77	8501	12.69	2.28262e-13	1.26425e-14	9.23023e-15			REACTOME_PATHWAY	R-MMU-8949613~Cristae formation	12	4.21053	1.13422e-14	Q06185, P03930, P56135, Q9CPQ8, Q9D3D9, Q9CQQ7, Q03265, Q9DCX2, P56382, P56480, Q91VR2, Q9DB20	203	17	8501	29.5601	4.92606e-12	4.94519e-13	4.67298e-13
REACTOME_PATHWAY	R-MMU-4641258~Degradation of DVL	18	6.64207	5.27005e-16	O70435, P99026, P70195, Q9CX56, Q9R1P0, Q8VDM4, Q9R1P3, Q9WVJ2, Q60692, Q99JI4, O55234, Q9Z2U1, Q9QUM9, P62878, P49722, P62334, O09061, Q9Z2U0	174	57	8501	15.4283	2.85327e-13	1.35704e-14	9.90769e-15			REACTOME_PATHWAY	R-MMU-163210~Formation of ATP by chemiosmotic coupling	12	4.21053	1.13422e-14	Q06185, P03930, P56135, Q9CPQ8, Q9D3D9, Q9CQQ7, Q03265, Q9DCX2, P56382, P56480, Q91VR2, Q9DB20	203	17	8501	29.5601	4.92606e-12	4.94519e-13	4.67298e-13
GOTERM_BP_DIRECT	GO:0010499~proteasomal ubiquitin-independent protein catabolic process	12	4.42804	5.60403e-16	O70435, P99026, P70195, O55234, Q9R1P0, Q9Z2U1, Q9QUM9, P49722, Q9R1P3, Q60692, O09061, Q9Z2U0	252	22	20136	43.5844	7.50511e-13	3.78552e-13	3.71267e-13			GOTERM_BP_DIRECT	GO:0046034~ATP metabolic process	13	4.5614	1.36774e-12	Q06185, P56135, Q9CPQ8, Q9WTP7, Q03265, Q91VD9, P14094, Q9D3D9, Q9DCX2, P56382, P56480, Q91VR2, Q9DB20	274	48	20136	19.9033	1.85883e-09	1.8574e-10	1.80405e-10
REACTOME_PATHWAY	R-MMU-1236978~Cross-presentation of soluble exogenous antigens (endosomes)	17	6.27306	7.75008e-16	O70435, P99026, P70195, Q9CX56, Q9R1P0, Q8VDM4, Q9R1P3, Q9WVJ2, Q60692, Q99JI4, O55234, Q9Z2U1, Q9QUM9, P49722, P62334, O09061, Q9Z2U0	174	49	8501	16.9502	3.99458e-13	1.90061e-14	1.38763e-14			GOTERM_BP_DIRECT	GO:0006754~ATP biosynthetic process	10	3.50877	2.29298e-11	Q06185, P03930, P56135, Q9CPQ8, Q9D3D9, Q03265, P56382, P56480, Q91VR2, Q9DB20	274	25	20136	29.3956	3.11617e-08	2.59489e-09	2.52037e-09
REACTOME_PATHWAY	R-MMU-351202~Metabolism of polyamines	18	6.64207	1.00894e-15	O70435, Q64669, P99026, P70195, Q9CX56, Q9R1P0, Q8VDM4, Q9R1P3, Q9WVJ2, Q60692, Q99JI4, O55234, Q9Z2U1, Q9QUM9, P49722, P62334, O09061, Q9Z2U0	174	59	8501	14.9053	5.13589e-13	2.36183e-14	1.72436e-14			REACTOME_PATHWAY	R-MMU-1852241~Organelle biogenesis and maintenance	15	5.26316	0.000511424	Q06185, P03930, P56135, Q9CPQ8, Q9CQQ7, Q03265, P09671, Q9D3D9, Q9DCX2, P56382, P05132, P56480, P62897, Q91VR2, Q9DB20	203	212	8501	2.96298	0.199506	0.0101355	0.00957758
REACTOME_PATHWAY	R-MMU-75815~Ubiquitin-dependent degradation of Cyclin D	17	6.27306	1.71062e-15	O70435, P99026, P70195, Q9CX56, Q9R1P0, Q8VDM4, Q9R1P3, Q9WVJ2, Q60692, Q99JI4, O55234, Q9Z2U1, Q9QUM9, P49722, P62334, O09061, Q9Z2U0	174	51	8501	16.2854	8.55982e-13	3.83031e-14	2.7965e-14			GOTERM_BP_DIRECT	GO:0006811~ion transport	20	7.01754	0.000563082	Q06185, Q9Z2I0, P03930, Q60930, P56135, Q60932, Q9CPQ8, Q9CQQ7, Q03265, P70302, Q9DAV9, P14094, Q9D3D9, Q9DCX2, P56382, P56480, Q9CXJ4, Q91VR2, Q17ST2, Q9DB20	274	599	20136	2.45372	0.534872	0.0218476	0.0212201
REACTOME_PATHWAY	R-MMU-69202~Cyclin E associated events during G1/S transition	19	7.01107	1.81346e-15	O70435, P99026, P70195, Q9CX56, Q9R1P0, Q9WTX5, Q9WTX6, Q8VDM4, Q9R1P3, Q9WVJ2, Q60692, Q99JI4, O55234, Q9Z2U1, Q9QUM9, P49722, P62334, O09061, Q9Z2U0	174	71	8501	13.0742	9.13047e-13	3.89139e-14	2.84109e-14
REACTOME_PATHWAY	R-MMU-69601~Ubiquitin Mediated Degradation of Phosphorylated Cdc25A	17	6.27306	2.37863e-15	O70435, P99026, P70195, Q9CX56, Q9R1P0, Q8VDM4, Q9R1P3, Q9WVJ2, Q60692, Q99JI4, O55234, Q9Z2U1, Q9QUM9, P49722, P62334, O09061, Q9Z2U0	174	52	8501	15.9723	1.19837e-12	4.37498e-14	3.19416e-14			Annotation Cluster 4	Enrichment Score: 5.597627714212324
REACTOME_PATHWAY	R-MMU-69610~p53-Independent DNA Damage Response	17	6.27306	2.37863e-15	O70435, P99026, P70195, Q9CX56, Q9R1P0, Q8VDM4, Q9R1P3, Q9WVJ2, Q60692, Q99JI4, O55234, Q9Z2U1, Q9QUM9, P49722, P62334, O09061, Q9Z2U0	174	52	8501	15.9723	1.19837e-12	4.37498e-14	3.19416e-14			Category	Term	Count	%	PValue	Genes	List Total	Pop Hits	Pop Total	Fold Enrichment	Bonferroni	Benjamini	FDR
REACTOME_PATHWAY	R-MMU-69613~p53-Independent G1/S DNA damage checkpoint	17	6.27306	2.37863e-15	O70435, P99026, P70195, Q9CX56, Q9R1P0, Q8VDM4, Q9R1P3, Q9WVJ2, Q60692, Q99JI4, O55234, Q9Z2U1, Q9QUM9, P49722, P62334, O09061, Q9Z2U0	174	52	8501	15.9723	1.19837e-12	4.37498e-14	3.19416e-14			GOTERM_BP_DIRECT	GO:0061732~mitochondrial acetyl-CoA biosynthetic process from pyruvate	7	2.45614	1.6094e-10	Q8BKZ9, P63030, O08749, P35486, Q9D051, Q8BMF4, Q9D023	274	8	20136	64.3029	2.18717e-07	1.6812e-08	1.63292e-08
REACTOME_PATHWAY	R-MMU-349425~Autodegradation of the E3 ubiquitin ligase COP1	17	6.27306	2.37863e-15	O70435, P99026, P70195, Q9CX56, Q9R1P0, Q8VDM4, Q9R1P3, Q9WVJ2, Q60692, Q99JI4, O55234, Q9Z2U1, Q9QUM9, P49722, P62334, O09061, Q9Z2U0	174	52	8501	15.9723	1.19837e-12	4.37498e-14	3.19416e-14			REACTOME_PATHWAY	R-MMU-389661~Glyoxylate metabolism and glycine degradation	10	3.50877	1.34151e-08	Q60597, Q8BKZ9, P53395, O08749, Q6P3A8, Q9D2G2, P35486, Q9D051, Q8BMF4, P05202	203	29	8501	14.4403	5.83556e-06	5.31726e-07	5.02457e-07
REACTOME_PATHWAY	R-MMU-69656~Cyclin A:Cdk2-associated events at S phase entry	19	7.01107	3.01405e-15	O70435, P99026, P70195, Q9CX56, Q9R1P0, Q9WTX5, Q9WTX6, Q8VDM4, Q9R1P3, Q9WVJ2, Q60692, Q99JI4, O55234, Q9Z2U1, Q9QUM9, P49722, P62334, O09061, Q9Z2U0	174	73	8501	12.716	1.54077e-12	5.35253e-14	3.90787e-14			REACTOME_PATHWAY	R-MMU-204174~Regulation of pyruvate dehydrogenase (PDH) complex	8	2.80702	3.67946e-08	Q8BKZ9, O08749, Q8BFP9, P35486, Q9D051, O70571, Q7TSQ8, Q8BMF4	203	16	8501	20.9384	1.60055e-05	1.23403e-06	1.1661e-06
REACTOME_PATHWAY	R-MMU-8941858~Regulation of RUNX3 expression and activity	17	6.27306	3.29886e-15	O70435, P99026, P70195, Q9CX56, Q9R1P0, Q8VDM4, Q9R1P3, Q9WVJ2, Q60692, Q99JI4, O55234, Q9Z2U1, Q9QUM9, P49722, P62334, O09061, Q9Z2U0	174	53	8501	15.6709	1.71196e-12	5.66304e-14	4.13457e-14			REACTOME_PATHWAY	R-MMU-70268~Pyruvate metabolism	9	3.15789	4.6959e-08	Q8BKZ9, Q60932, O08749, Q8BFP9, P35486, Q9D051, O70571, Q7TSQ8, Q8BMF4	203	24	8501	15.7038	2.0427e-05	1.46244e-06	1.38194e-06
REACTOME_PATHWAY	R-MMU-5358346~Hedgehog ligand biogenesis	18	6.64207	3.64009e-15	O70435, P99026, P70195, Q9CX56, Q9R1P0, Q8VDM4, Q9R1P3, Q9WVJ2, Q60692, Q99JI4, O55234, Q9Z2U1, Q9QUM9, P09103, P49722, P62334, O09061, Q9Z2U0	174	63	8501	13.9589	1.88316e-12	6.04724e-14	4.41508e-14			GOTERM_BP_DIRECT	GO:0006086~acetyl-CoA biosynthetic process from pyruvate	5	1.75439	4.85355e-07	Q8BKZ9, O08749, P35486, Q9D051, Q8BMF4	274	6	20136	61.2409	0.00065938	3.46901e-05	3.36939e-05
REACTOME_PATHWAY	R-MMU-1168372~Downstream signaling events of B Cell Receptor (BCR)	19	7.01107	5.19666e-15	O70435, P99026, P70195, Q9CX56, Q9R1P0, Q9WTX5, Q9WTX6, Q8VDM4, Q9R1P3, Q9WVJ2, Q60692, Q99JI4, O55234, Q9Z2U1, Q9QUM9, P49722, P62334, O09061, Q9Z2U0	174	75	8501	12.3769	2.68208e-12	8.36337e-14	6.10607e-14			REACTOME_PATHWAY	R-MMU-5362517~Signaling by Retinoic Acid	9	3.15789	5.2173e-06	Q8BKZ9, P24549, Q924X2, O08749, Q8BFP9, P35486, Q9D051, O70571, Q8BMF4	203	42	8501	8.97361	0.00226696	0.000126375	0.000119418
REACTOME_PATHWAY	R-MMU-4641257~Degradation of AXIN	17	6.27306	6.48638e-15	O70435, P99026, P70195, Q9CX56, Q9R1P0, Q8VDM4, Q9R1P3, Q9WVJ2, Q60692, Q99JI4, O55234, Q9Z2U1, Q9QUM9, P49722, P62334, O09061, Q9Z2U0	174	55	8501	15.101	3.3098e-12	1.01227e-13	7.39055e-14			GOTERM_BP_DIRECT	GO:0005975~carbohydrate metabolic process	11	3.85965	0.000659632	P14152, Q8BFP9, Q8BRK9, P35486, Q9D051, O70571, P00687, Q9CZU6, Q8BMF4, Q6ZQI3, P08249	274	212	20136	3.81311	0.592101	0.0242103	0.023515
REACTOME_PATHWAY	R-MMU-2871837~FCERI mediated NF-kB activation	19	7.01107	8.45817e-15	O70435, P99026, P70195, Q9CX56, Q9R1P0, Q9WTX5, Q9WTX6, Q8VDM4, Q9R1P3, Q9WVJ2, Q60692, Q99JI4, O55234, Q9Z2U1, Q9QUM9, P49722, P62334, O09061, Q9Z2U0	174	77	8501	12.0555	4.33698e-12	1.27299e-13	9.29409e-14			GOTERM_BP_DIRECT	GO:0006006~glucose metabolic process	5	1.75439	0.0253646	Q8BFP9, P35486, Q9D051, O70571, Q8BMF4	274	82	20136	4.48104	1	0.485144	0.471211
REACTOME_PATHWAY	R-MMU-450408~AUF1 (hnRNP D0) binds and destabilizes mRNA	17	6.27306	8.8986e-15	O70435, P99026, P70195, Q9CX56, Q9R1P0, Q8VDM4, Q9R1P3, Q9WVJ2, Q60692, Q99JI4, O55234, Q9Z2U1, Q9QUM9, P49722, P62334, O09061, Q9Z2U0	174	56	8501	14.8314	4.56524e-12	1.27299e-13	9.29409e-14			REACTOME_PATHWAY	R-MMU-9006931~Signaling by Nuclear Receptors	11	3.85965	0.0264578	P49817, Q8BKZ9, P24549, P30416, Q924X2, O08749, Q8BFP9, P35486, Q9D051, O70571, Q8BMF4	203	208	8501	2.21464	0.999991	0.334282	0.315881
REACTOME_PATHWAY	R-MMU-69541~Stabilization of p53	17	6.27306	8.8986e-15	O70435, P99026, P70195, Q9CX56, Q9R1P0, Q8VDM4, Q9R1P3, Q9WVJ2, Q60692, Q99JI4, O55234, Q9Z2U1, Q9QUM9, P49722, P62334, O09061, Q9Z2U0	174	56	8501	14.8314	4.56524e-12	1.27299e-13	9.29409e-14
REACTOME_PATHWAY	R-MMU-9020702~Interleukin-1 signaling	21	7.74908	9.65221e-15	O70435, P99026, P70195, Q9CX56, Q9JMA1, Q9R1P0, Q9WTX5, Q9WTX6, Q8VDM4, Q9R1P3, Q9WVJ2, Q60692, Q99JI4, O55234, Q9Z2U1, Q9QUM9, P62878, P49722, P62334, O09061, Q9Z2U0	174	102	8501	10.0587	4.9647e-12	1.34348e-13	9.80873e-14			Annotation Cluster 5	Enrichment Score: 5.579967273672183
REACTOME_PATHWAY	R-MMU-5658442~Regulation of RAS by GAPs	18	6.64207	1.11126e-14	O70435, P99026, P70195, Q9CX56, Q9R1P0, Q8VDM4, Q9R1P3, Q9WVJ2, Q60692, Q99JI4, O55234, Q9Z2U1, Q9QUM9, P62878, P49722, P62334, O09061, Q9Z2U0	174	67	8501	13.1256	5.70655e-12	1.4729e-13	1.07536e-13			Category	Term	Count	%	PValue	Genes	List Total	Pop Hits	Pop Total	Fold Enrichment	Bonferroni	Benjamini	FDR
REACTOME_PATHWAY	R-MMU-5607764~CLEC7A (Dectin-1) signaling	20	7.38007	1.1154e-14	O70435, P99026, P70195, Q9CX56, Q9R1P0, Q9WTX5, Q9WTX6, Q8VDM4, Q9R1P3, Q9WVJ2, Q60692, P61082, Q99JI4, O55234, Q9Z2U1, Q9QUM9, P49722, P62334, O09061, Q9Z2U0	174	90	8501	10.857	5.70655e-12	1.4729e-13	1.07536e-13			GOTERM_BP_DIRECT	GO:0006629~lipid metabolic process	32	11.2281	1.88688e-08	Q8VDQ1, Q9D0S9, O08709, Q8BH95, Q8BLF1, Q91ZA3, Q05920, Q8BWT1, Q924X2, P56480, P47934, P34914, Q8VCT4, Q61425, Q9CQR4, Q9D517, Q60714, P51174, Q64010, Q6P3A8, Q03265, Q99J39, P50427, Q8VDP6, P50544, O35459, Q8BGC4, Q8BWM0, P24549, P46656, Q9DCS3, Q8QZT1	274	728	20136	3.23029	2.56424e-05	1.83027e-06	1.77771e-06
REACTOME_PATHWAY	R-MMU-69052~Switching of origins to a post-replicative state	20	7.38007	1.37632e-14	O70435, P99026, P70195, Q9CX56, Q9R1P0, Q9WTX5, Q9WTX6, Q8VDM4, Q9R1P3, Q9WVJ2, Q60692, Q99JI4, O55234, Q9Z2U1, Q9QUM9, P62878, P49722, P62334, O09061, Q9Z2U0	174	91	8501	10.7377	7.07612e-12	1.77201e-13	1.29374e-13			REACTOME_PATHWAY	R-MMU-77289~Mitochondrial Fatty Acid Beta-Oxidation	10	3.50877	1.09161e-07	Q91ZA3, Q99MN9, Q61425, Q9CQR4, Q8BH95, Q8BWT1, P51174, Q9D1I5, Q9DCS3, P50544	203	36	8501	11.6325	4.74841e-05	2.97465e-06	2.81091e-06
REACTOME_PATHWAY	R-MMU-8948751~Regulation of PTEN stability and activity	18	6.64207	1.45935e-14	O70435, P99026, P70195, Q9CX56, Q9R1P0, Q8VDM4, Q9R1P3, Q9WVJ2, Q60692, P46935, Q99JI4, O55234, Q9Z2U1, Q9QUM9, P49722, P62334, O09061, Q9Z2U0	174	68	8501	12.9326	7.47558e-12	1.83308e-13	1.33833e-13			GOTERM_BP_DIRECT	GO:0006631~fatty acid metabolic process	15	5.26316	1.01557e-06	Q9WUR2, Q61425, Q8BH95, P51174, Q60714, Q99J39, P52503, P50544, O35459, Q8BWM0, Q8BWT1, Q924X2, Q9DCS3, P47934, Q8QZT1	274	208	20136	5.29969	0.00137921	5.99627e-05	5.82407e-05
REACTOME_PATHWAY	R-MMU-5668541~TNFR2 non-canonical NF-kB pathway	20	7.38007	4.77746e-14	O70435, P99026, P70195, Q9CX56, Q9R1P0, Q9WTX5, Q9WTX6, Q8VDM4, Q9R1P3, Q9WVJ2, Q60692, P61082, Q99JI4, O55234, Q9Z2U1, Q9QUM9, P49722, P62334, O09061, Q9Z2U0	174	97	8501	10.0735	2.45381e-11	5.85807e-13	4.27696e-13			REACTOME_PATHWAY	R-MMU-8978868~Fatty acid metabolism	17	5.96491	1.46445e-06	P34914, Q9WUR2, Q61425, Q9CQR4, Q8BH95, P51174, Q99J39, Q62087, P50544, Q91ZA3, Q99MN9, Q8BWM0, Q8BWT1, Q924X2, Q9D1I5, Q9DCS3, P47934	203	163	8501	4.36752	0.000636832	3.75587e-05	3.54913e-05
REACTOME_PATHWAY	R-MMU-4608870~Asymmetric localization of PCP proteins	17	6.27306	5.22412e-14	O70435, P99026, P70195, Q9CX56, Q9R1P0, Q8VDM4, Q9R1P3, Q9WVJ2, Q60692, Q99JI4, O55234, Q9Z2U1, Q9QUM9, P49722, P62334, O09061, Q9Z2U0	174	62	8501	13.3961	2.68778e-11	6.2568e-13	4.56807e-13			REACTOME_PATHWAY	R-MMU-556833~Metabolism of lipids	22	7.7193	0.0411119	P34914, Q9WUR2, Q61425, Q9CQR4, Q9D517, Q8BH95, P51174, Q99J39, Q62087, Q8VDP6, P50544, Q91ZA3, Q99MN9, Q8BWM0, Q8BWT1, Q924X2, Q91V41, Q9D1I5, P46656, Q9DCS3, P47934, Q8QZT1	203	591	8501	1.55887	1	0.471705	0.445739
REACTOME_PATHWAY	R-MMU-202424~Downstream TCR signaling	19	7.01107	5.45169e-14	O70435, P99026, P70195, Q9CX56, Q9R1P0, Q9WTX5, Q9WTX6, Q8VDM4, Q9R1P3, Q9WVJ2, Q60692, Q99JI4, O55234, Q9Z2U1, Q9QUM9, P49722, P62334, O09061, Q9Z2U0	174	85	8501	10.9208	2.80191e-11	6.38095e-13	4.65872e-13
REACTOME_PATHWAY	R-MMU-2262752~Cellular responses to stress	38	14.0221	6.17291e-14	O70435, Q9Z0N1, P99026, Q9R1P0, Q9WTX5, Q9D0M5, Q9WTX6, Q8VDM4, P50516, Q9R1P3, P19157, Q9WVJ2, P50518, Q8BLR9, O55234, Q9QYJ0, Q9Z2U1, P62878, P43277, Q9JLV1, P62334, P47757, Q9JK92, Q9Z2U0, Q9JJZ2, O09061, Q9CX56, P70195, P47791, P11499, Q60692, Q9DD02, Q99JI4, Q9QUM9, P09103, P49722, P83940, P62869	174	439	8501	4.22902	3.17284e-11	7.06455e-13	5.15781e-13			Annotation Cluster 6	Enrichment Score: 2.7032336443349037
REACTOME_PATHWAY	R-MMU-983168~Antigen processing: Ubiquitination & Proteasome degradation	31	11.4391	6.42382e-14	Q8K0L0, O70435, P99026, Q8C1A5, Q9R1P0, Q9WTX5, Q9WTX6, Q8VDM4, Q9R1P3, Q9WVJ2, P68037, O55234, P62932, Q9Z2U1, P62878, P62334, Q9Z2U0, O09061, Q9CX56, P70195, Q60692, P61082, P46935, Q99JI4, Q9WTZ1, Q9QUM9, P49722, Q8R016, P83940, P62869, Q11011	174	285	8501	5.3142	3.30409e-11	7.19188e-13	5.25077e-13			Category	Term	Count	%	PValue	Genes	List Total	Pop Hits	Pop Total	Fold Enrichment	Bonferroni	Benjamini	FDR
REACTOME_PATHWAY	R-MMU-8953897~Cellular responses to stimuli	38	14.0221	7.64504e-14	O70435, Q9Z0N1, P99026, Q9R1P0, Q9WTX5, Q9D0M5, Q9WTX6, Q8VDM4, P50516, Q9R1P3, P19157, Q9WVJ2, P50518, Q8BLR9, O55234, Q9QYJ0, Q9Z2U1, P62878, P43277, Q9JLV1, P62334, P47757, Q9JK92, Q9Z2U0, Q9JJZ2, O09061, Q9CX56, P70195, P47791, P11499, Q60692, Q9DD02, Q99JI4, Q9QUM9, P09103, P49722, P83940, P62869	174	442	8501	4.20032	3.93181e-11	8.37701e-13	6.11603e-13			GOTERM_BP_DIRECT	GO:0006107~oxaloacetate metabolic process	6	2.10526	3.23598e-07	Q05920, P14152, Q9CZU6, P08249, P05201, P05202	274	12	20136	36.7445	0.000439673	2.44136e-05	2.37125e-05
REACTOME_PATHWAY	R-MMU-453276~Regulation of mitotic cell cycle	19	7.01107	8.3965e-14	O70435, P99026, P70195, Q9CX56, Q9R1P0, Q9WTX5, Q9WTX6, Q8VDM4, Q9R1P3, Q9WVJ2, Q60692, Q99JI4, O55234, Q9Z2U1, Q9QUM9, P49722, P62334, O09061, Q9Z2U0	174	87	8501	10.6698	4.31415e-11	8.82489e-13	6.44303e-13			REACTOME_PATHWAY	R-MMU-70263~Gluconeogenesis	6	2.10526	0.00114457	P14152, Q9CR62, P08249, Q8BH59, P05201, P05202	203	34	8501	7.39003	0.392361	0.0207931	0.0196485
REACTOME_PATHWAY	R-MMU-174143~APC/C-mediated degradation of cell cycle proteins	19	7.01107	8.3965e-14	O70435, P99026, P70195, Q9CX56, Q9R1P0, Q9WTX5, Q9WTX6, Q8VDM4, Q9R1P3, Q9WVJ2, Q60692, Q99JI4, O55234, Q9Z2U1, Q9QUM9, P49722, P62334, O09061, Q9Z2U0	174	87	8501	10.6698	4.31415e-11	8.82489e-13	6.44303e-13			REACTOME_PATHWAY	R-MMU-70326~Glucose metabolism	7	2.45614	0.0110302	P14152, Q9CR62, P70266, P08249, Q8BH59, P05201, P05202	203	79	8501	3.71061	0.991972	0.160306	0.151482
REACTOME_PATHWAY	R-MMU-174084~Autodegradation of Cdh1 by Cdh1:APC/C	17	6.27306	9.01127e-14	O70435, P99026, P70195, Q9CX56, Q9R1P0, Q8VDM4, Q9R1P3, Q9WVJ2, Q60692, Q99JI4, O55234, Q9Z2U1, Q9QUM9, P49722, P62334, O09061, Q9Z2U0	174	64	8501	12.9775	4.63372e-11	9.28161e-13	6.77648e-13			REACTOME_PATHWAY	R-MMU-8963693~Aspartate and asparagine metabolism	3	1.05263	0.0268346	Q8BH59, P05201, P05202	203	11	8501	11.421	0.999993	0.334282	0.315881
REACTOME_PATHWAY	R-MMU-446652~Interleukin-1 family signaling	21	7.74908	1.0804e-13	O70435, P99026, P70195, Q9CX56, Q9JMA1, Q9R1P0, Q9WTX5, Q9WTX6, Q8VDM4, Q9R1P3, Q9WVJ2, Q60692, Q99JI4, O55234, Q9Z2U1, Q9QUM9, P62878, P49722, P62334, O09061, Q9Z2U0	174	115	8501	8.92159	5.55247e-11	1.09099e-12	7.96529e-13			REACTOME_PATHWAY	R-MMU-71387~Metabolism of carbohydrates	9	3.15789	0.27791	P24549, P14152, Q9CR62, P70266, Q9Z1E4, P08249, Q8BH59, P05201, P05202	203	260	8501	1.44958	1	1	0.947126
REACTOME_PATHWAY	R-MMU-69563~p53-Dependent G1 DNA Damage Response	17	6.27306	1.17537e-13	O70435, P99026, P70195, Q9CX56, Q9R1P0, Q8VDM4, Q9R1P3, Q9WVJ2, Q60692, Q99JI4, O55234, Q9Z2U1, Q9QUM9, P49722, P62334, O09061, Q9Z2U0	174	65	8501	12.7778	6.04323e-11	1.14211e-12	8.33849e-13
REACTOME_PATHWAY	R-MMU-69580~p53-Dependent G1/S DNA damage checkpoint	17	6.27306	1.17537e-13	O70435, P99026, P70195, Q9CX56, Q9R1P0, Q8VDM4, Q9R1P3, Q9WVJ2, Q60692, Q99JI4, O55234, Q9Z2U1, Q9QUM9, P49722, P62334, O09061, Q9Z2U0	174	65	8501	12.7778	6.04323e-11	1.14211e-12	8.33849e-13
REACTOME_PATHWAY	R-MMU-8939236~RUNX1 regulates transcription of genes involved in differentiation of HSCs	17	6.27306	1.52358e-13	O70435, P99026, P70195, Q9CX56, Q9R1P0, Q8VDM4, Q9R1P3, Q9WVJ2, Q60692, Q99JI4, O55234, Q9Z2U1, Q9QUM9, P49722, P62334, O09061, Q9Z2U0	174	66	8501	12.5842	7.82938e-11	1.45304e-12	1.06086e-12
REACTOME_PATHWAY	R-MMU-69615~G1/S DNA Damage Checkpoints	17	6.27306	1.96654e-13	O70435, P99026, P70195, Q9CX56, Q9R1P0, Q8VDM4, Q9R1P3, Q9WVJ2, Q60692, Q99JI4, O55234, Q9Z2U1, Q9QUM9, P49722, P62334, O09061, Q9Z2U0	174	67	8501	12.3964	1.01063e-10	1.8414e-12	1.3444e-12
REACTOME_PATHWAY	R-MMU-983169~Class I MHC mediated antigen processing & presentation	33	12.1771	2.51133e-13	Q8K0L0, O70435, P99026, Q8C1A5, Q9R1P0, Q9WTX5, Q9WTX6, Q8VDM4, Q9R1P3, Q9WVJ2, Q01405, P68037, O55234, P62932, Q9Z2U1, P62878, P62334, Q9Z2U0, O09061, Q9CX56, P70195, Q60692, P61082, P46935, Q99JI4, Q9CQC9, Q9WTZ1, Q9QUM9, P49722, Q8R016, P83940, P62869, Q11011	174	343	8501	4.70046	1.29082e-10	2.28292e-12	1.66675e-12
REACTOME_PATHWAY	R-MMU-174154~APC/C:Cdc20 mediated degradation of Securin	17	6.27306	2.52672e-13	O70435, P99026, P70195, Q9CX56, Q9R1P0, Q8VDM4, Q9R1P3, Q9WVJ2, Q60692, Q99JI4, O55234, Q9Z2U1, Q9QUM9, P49722, P62334, O09061, Q9Z2U0	174	68	8501	12.2141	1.29881e-10	2.28292e-12	1.66675e-12
REACTOME_PATHWAY	R-MMU-5610787~Hedgehog 'off' state	20	7.38007	2.61387e-13	O70435, P99026, P70195, Q9CX56, Q9R1P0, Q9WTX5, Q9WTX6, Q8VDM4, Q9R1P3, Q9WVJ2, Q60692, Q99JI4, O55234, Q9Z2U1, Q9QUM9, P62878, P49722, P62334, O09061, Q9Z2U0	174	106	8501	9.21817	1.34332e-10	2.32094e-12	1.69451e-12
REACTOME_PATHWAY	R-MMU-5632684~Hedgehog 'on' state	18	6.64207	3.31861e-13	O70435, P99026, P70195, Q9CX56, Q9R1P0, Q8VDM4, Q9R1P3, Q9WVJ2, Q60692, Q99JI4, O55234, Q9Z2U1, Q9QUM9, P62878, P49722, P62334, O09061, Q9Z2U0	174	81	8501	10.857	1.70569e-10	2.89675e-12	2.11491e-12
REACTOME_PATHWAY	R-MMU-5621481~C-type lectin receptors (CLRs)	20	7.38007	3.72412e-13	O70435, P99026, P70195, Q9CX56, Q9R1P0, Q9WTX5, Q9WTX6, Q8VDM4, Q9R1P3, Q9WVJ2, Q60692, P61082, Q99JI4, O55234, Q9Z2U1, Q9QUM9, P49722, P62334, O09061, Q9Z2U0	174	108	8501	9.04747	1.91398e-10	3.19654e-12	2.33378e-12
REACTOME_PATHWAY	R-MMU-5689603~UCH proteinases	19	7.01107	5.09964e-13	O70435, P99026, P70195, Q9CX56, Q9R1P0, Q8VDM4, P63260, Q9R1P3, Q9WVJ2, Q60692, Q99JI4, O55234, Q9Z2U1, Q9QUM9, P49722, Q9JKV1, P62334, O09061, Q9Z2U0	174	96	8501	9.66948	2.62102e-10	4.22111e-12	3.08182e-12
REACTOME_PATHWAY	R-MMU-392499~Metabolism of proteins	74	27.3063	5.13495e-13	Q8K0L0, Q9WTX5, Q9D0M5, Q8R2G4, Q8VBW6, Q9WTX6, P62082, Q3TCH7, Q01405, P61021, P63242, Q9Z2U1, P62911, P62878, Q8QZY1, P25444, P47757, Q9Z2U0, Q9JJZ2, Q8VBV7, Q9CX56, Q99LX0, Q924M7, P14206, P63260, Q7TQI3, P61082, P42932, Q8R050, Q9CQC9, Q9CZ04, Q9WTZ1, P09103, Q9QUM9, P49722, P23116, P60229, P60867, O70435, Q9Z0N1, P99026, Q9R1P0, Q8VDM4, P11983, Q9WVJ2, Q9R1P3, Q9QZ73, O35864, P16045, P68037,…	174	1592	8501	2.27096	2.63928e-10	4.22111e-12	3.08182e-12
REACTOME_PATHWAY	R-MMU-9711123~Cellular response to chemical stress	23	8.48708	5.16368e-13	O70435, P99026, P70195, Q9CX56, Q9R1P0, Q9WTX5, P47791, Q9WTX6, Q8VDM4, Q9R1P3, P19157, Q9WVJ2, Q60692, Q99JI4, O55234, Q9Z2U1, Q9QUM9, P09103, P62878, P49722, P62334, O09061, Q9Z2U0	174	156	8501	7.20318	2.65411e-10	4.22111e-12	3.08182e-12
REACTOME_PATHWAY	R-MMU-450531~Regulation of mRNA stability by proteins that bind AU-rich elements	18	6.64207	7.68904e-13	O70435, Q9CQV8, P99026, P70195, Q9CX56, Q9R1P0, Q8VDM4, Q9R1P3, Q9WVJ2, Q60692, Q99JI4, O55234, Q9Z2U1, Q9QUM9, P49722, P62334, O09061, Q9Z2U0	174	85	8501	10.346	3.95235e-10	6.18727e-12	4.51731e-12
GOTERM_BP_DIRECT	GO:0010498~proteasomal protein catabolic process	12	4.42804	8.10816e-13	O70435, P99026, P70195, O55234, Q9R1P0, Q9Z2U1, Q9QUM9, P49722, Q9R1P3, Q60692, O09061, Q9Z2U0	252	38	20136	25.2331	1.0962e-09	3.65137e-10	3.5811e-10
REACTOME_PATHWAY	R-MMU-5687128~MAPK6/MAPK4 signaling	17	6.27306	8.30118e-13	O70435, P99026, P70195, Q9CX56, Q9R1P0, Q8VDM4, Q9R1P3, Q9WVJ2, Q60692, Q99JI4, O55234, Q9Z2U1, Q9QUM9, P49722, P62334, O09061, Q9Z2U0	174	73	8501	11.3775	4.26678e-10	6.38076e-12	4.65857e-12
REACTOME_PATHWAY	R-MMU-69017~CDK-mediated phosphorylation and removal of Cdc6	17	6.27306	8.30118e-13	O70435, P99026, P70195, Q9CX56, Q9R1P0, Q8VDM4, Q9R1P3, Q9WVJ2, Q60692, Q99JI4, O55234, Q9Z2U1, Q9QUM9, P49722, P62334, O09061, Q9Z2U0	174	73	8501	11.3775	4.26678e-10	6.38076e-12	4.65857e-12
REACTOME_PATHWAY	R-MMU-174184~Cdc20:Phospho-APC/C mediated degradation of Cyclin A	17	6.27306	8.30118e-13	O70435, P99026, P70195, Q9CX56, Q9R1P0, Q8VDM4, Q9R1P3, Q9WVJ2, Q60692, Q99JI4, O55234, Q9Z2U1, Q9QUM9, P49722, P62334, O09061, Q9Z2U0	174	73	8501	11.3775	4.26678e-10	6.38076e-12	4.65857e-12
REACTOME_PATHWAY	R-MMU-174178~APC/C:Cdh1 mediated degradation of Cdc20 and other APC/C:Cdh1 targeted proteins in late mitosis/early G1	17	6.27306	1.04069e-12	O70435, P99026, P70195, Q9CX56, Q9R1P0, Q8VDM4, Q9R1P3, Q9WVJ2, Q60692, Q99JI4, O55234, Q9Z2U1, Q9QUM9, P49722, P62334, O09061, Q9Z2U0	174	74	8501	11.2237	5.34932e-10	7.76748e-12	5.67102e-12
REACTOME_PATHWAY	R-MMU-179419~APC:Cdc20 mediated degradation of cell cycle proteins prior to satisfation of the cell cycle checkpoint	17	6.27306	1.04069e-12	O70435, P99026, P70195, Q9CX56, Q9R1P0, Q8VDM4, Q9R1P3, Q9WVJ2, Q60692, Q99JI4, O55234, Q9Z2U1, Q9QUM9, P49722, P62334, O09061, Q9Z2U0	174	74	8501	11.2237	5.34932e-10	7.76748e-12	5.67102e-12
REACTOME_PATHWAY	R-MMU-983705~Signaling by the B Cell Receptor (BCR)	19	7.01107	1.06585e-12	O70435, P99026, P70195, Q9CX56, Q9R1P0, Q9WTX5, Q9WTX6, Q8VDM4, Q9R1P3, Q9WVJ2, Q60692, Q99JI4, O55234, Q9Z2U1, Q9QUM9, P49722, P62334, O09061, Q9Z2U0	174	100	8501	9.2827	5.47828e-10	7.84161e-12	5.72513e-12
REACTOME_PATHWAY	R-MMU-4086400~PCP/CE pathway	18	6.64207	1.15004e-12	O70435, P99026, P70195, Q9CX56, Q9R1P0, Q8VDM4, Q9R1P3, Q9WVJ2, Q60692, Q99JI4, O55234, Q9Z2U1, Q9QUM9, P49722, P62334, P62962, O09061, Q9Z2U0	174	87	8501	10.1082	5.91141e-10	8.34183e-12	6.09034e-12
REACTOME_PATHWAY	R-MMU-69239~Synthesis of DNA	20	7.38007	1.42336e-12	O70435, P99026, P70195, Q9CX56, Q9R1P0, Q9WTX5, Q9WTX6, Q8VDM4, Q9R1P3, Q9WVJ2, Q60692, Q99JI4, O55234, Q9Z2U1, Q9QUM9, P62878, P49722, P62334, O09061, Q9Z2U0	174	116	8501	8.4235	7.31579e-10	1.01809e-11	7.43308e-12
REACTOME_PATHWAY	R-MMU-202403~TCR signaling	19	7.01107	1.52069e-12	O70435, P99026, P70195, Q9CX56, Q9R1P0, Q9WTX5, Q9WTX6, Q8VDM4, Q9R1P3, Q9WVJ2, Q60692, Q99JI4, O55234, Q9Z2U1, Q9QUM9, P49722, P62334, O09061, Q9Z2U0	174	102	8501	9.10069	7.81626e-10	1.07281e-11	7.83259e-12
REACTOME_PATHWAY	R-MMU-8878159~Transcriptional regulation by RUNX3	17	6.27306	1.61765e-12	O70435, P99026, P70195, Q9CX56, Q9R1P0, Q8VDM4, Q9R1P3, Q9WVJ2, Q60692, Q99JI4, O55234, Q9Z2U1, Q9QUM9, P49722, P62334, O09061, Q9Z2U0	174	76	8501	10.9284	8.31444e-10	1.11078e-11	8.10979e-12
REACTOME_PATHWAY	R-MMU-176409~APC/C:Cdc20 mediated degradation of mitotic proteins	17	6.27306	1.61765e-12	O70435, P99026, P70195, Q9CX56, Q9R1P0, Q8VDM4, Q9R1P3, Q9WVJ2, Q60692, Q99JI4, O55234, Q9Z2U1, Q9QUM9, P49722, P62334, O09061, Q9Z2U0	174	76	8501	10.9284	8.31444e-10	1.11078e-11	8.10979e-12
REACTOME_PATHWAY	R-MMU-176814~Activation of APC/C and APC/C:Cdc20 mediated degradation of mitotic proteins	17	6.27306	2.00624e-12	O70435, P99026, P70195, Q9CX56, Q9R1P0, Q8VDM4, Q9R1P3, Q9WVJ2, Q60692, Q99JI4, O55234, Q9Z2U1, Q9QUM9, P49722, P62334, O09061, Q9Z2U0	174	77	8501	10.7865	1.03123e-09	1.35949e-11	9.92562e-12
REACTOME_PATHWAY	R-MMU-69206~G1/S Transition	19	7.01107	2.15144e-12	O70435, P99026, P70195, Q9CX56, Q9R1P0, Q9WTX5, Q9WTX6, Q8VDM4, Q9R1P3, Q9WVJ2, Q60692, Q99JI4, O55234, Q9Z2U1, Q9QUM9, P49722, P62334, O09061, Q9Z2U0	174	104	8501	8.92567	1.10581e-09	1.43895e-11	1.05057e-11
REACTOME_PATHWAY	R-MMU-5358351~Signaling by Hedgehog	21	7.74908	3.77237e-12	O70435, P99026, P70195, Q9CX56, Q9R1P0, Q9WTX5, Q9WTX6, Q8VDM4, Q9R1P3, Q9WVJ2, Q60692, Q99JI4, O55234, Q9Z2U1, Q9QUM9, P09103, P62878, P49722, P62334, O09061, Q9Z2U0	174	138	8501	7.43466	1.93903e-09	2.49073e-11	1.81848e-11
REACTOME_PATHWAY	R-MMU-71291~Metabolism of amino acids and derivatives	27	9.9631	3.98806e-12	O70435, Q64669, P99026, Q9R1P0, Q8VDM4, Q9DBF1, Q9R1P3, Q9WVJ2, Q9CQ65, O55234, Q9Z2U1, Q91Z53, P62334, O35969, Q9Z2U0, O09061, P52760, Q6PDY2, Q9CX56, P70195, Q9CQT1, Q60692, Q8BGB7, Q99J99, Q99JI4, Q9QUM9, P49722	174	248	8501	5.31904	2.04985e-09	2.59981e-11	1.89811e-11
REACTOME_PATHWAY	R-MMU-69306~DNA Replication	20	7.38007	4.20983e-12	O70435, P99026, P70195, Q9CX56, Q9R1P0, Q9WTX5, Q9WTX6, Q8VDM4, Q9R1P3, Q9WVJ2, Q60692, Q99JI4, O55234, Q9Z2U1, Q9QUM9, P62878, P49722, P62334, O09061, Q9Z2U0	174	123	8501	7.94412	2.16387e-09	2.71008e-11	1.97862e-11
REACTOME_PATHWAY	R-MMU-69275~G2/M Transition	23	8.48708	5.54461e-12	O70435, P99026, P70195, Q9CX56, Q9R1P0, Q9WTX5, Q9WTX6, Q8VDM4, P11499, Q9R1P3, Q9WVJ2, Q60692, Q61166, Q99JI4, O55234, Q9Z2U1, Q9QUM9, P62878, P49722, P62334, Q9JJZ2, O09061, Q9Z2U0	174	175	8501	6.42112	2.84991e-09	3.52268e-11	2.5719e-11
REACTOME_PATHWAY	R-MMU-68867~Assembly of the pre-replicative complex	17	6.27306	5.60893e-12	O70435, P99026, P70195, Q9CX56, Q9R1P0, Q8VDM4, Q9R1P3, Q9WVJ2, Q60692, Q99JI4, O55234, Q9Z2U1, Q9QUM9, P49722, P62334, O09061, Q9Z2U0	174	82	8501	10.1287	2.883e-09	3.52268e-11	2.5719e-11
REACTOME_PATHWAY	R-MMU-453274~Mitotic G2-G2/M phases	23	8.48708	6.99511e-12	O70435, P99026, P70195, Q9CX56, Q9R1P0, Q9WTX5, Q9WTX6, Q8VDM4, P11499, Q9R1P3, Q9WVJ2, Q60692, Q61166, Q99JI4, O55234, Q9Z2U1, Q9QUM9, P62878, P49722, P62334, Q9JJZ2, O09061, Q9Z2U0	174	177	8501	6.34856	3.59547e-09	4.34034e-11	3.16887e-11
REACTOME_PATHWAY	R-MMU-382556~ABC-family proteins mediated transport	18	6.64207	1.03894e-11	O70435, Q9Z0N1, P99026, P70195, Q9CX56, Q9R1P0, Q8VDM4, Q9R1P3, Q9WVJ2, Q60692, Q99JI4, O55234, Q9Z2U1, Q9QUM9, P49722, P62334, O09061, Q9Z2U0	174	99	8501	8.88297	5.34019e-09	6.36972e-11	4.65051e-11
REACTOME_PATHWAY	R-MMU-2454202~Fc epsilon receptor (FCERI) signaling	19	7.01107	1.98679e-11	O70435, P99026, P70195, Q9CX56, Q9R1P0, Q9WTX5, Q9WTX6, Q8VDM4, Q9R1P3, Q9WVJ2, Q60692, Q99JI4, O55234, Q9Z2U1, Q9QUM9, P49722, P62334, O09061, Q9Z2U0	174	118	8501	7.8667	1.02121e-08	1.20376e-10	8.78864e-11
GOTERM_BP_DIRECT	GO:0051603~proteolysis involved in cellular protein catabolic process	13	4.79705	3.53695e-11	O70435, P99026, P70195, Q9R1P0, O08529, Q9R1P3, Q60692, O55234, Q9Z2U1, Q9QUM9, P49722, O09061, Q9Z2U0	252	67	20136	15.5039	4.78195e-08	1.19461e-08	1.17162e-08
REACTOME_PATHWAY	R-MMU-1236975~Antigen processing-Cross presentation	17	6.27306	3.55239e-11	O70435, P99026, P70195, Q9CX56, Q9R1P0, Q8VDM4, Q9R1P3, Q9WVJ2, Q60692, Q99JI4, O55234, Q9Z2U1, Q9QUM9, P49722, P62334, O09061, Q9Z2U0	174	92	8501	9.0278	1.82593e-08	2.12731e-10	1.55314e-10
REACTOME_PATHWAY	R-MMU-6807070~PTEN Regulation	18	6.64207	6.94642e-11	O70435, P99026, P70195, Q9CX56, Q9R1P0, Q8VDM4, Q9R1P3, Q9WVJ2, Q60692, P46935, Q99JI4, O55234, Q9Z2U1, Q9QUM9, P49722, P62334, O09061, Q9Z2U0	174	111	8501	7.92265	3.57045e-08	4.11196e-10	3.00213e-10
REACTOME_PATHWAY	R-MMU-453279~Mitotic G1 phase and G1/S transition	19	7.01107	7.05094e-11	O70435, P99026, P70195, Q9CX56, Q9R1P0, Q9WTX5, Q9WTX6, Q8VDM4, Q9R1P3, Q9WVJ2, Q60692, Q99JI4, O55234, Q9Z2U1, Q9QUM9, P49722, P62334, O09061, Q9Z2U0	174	127	8501	7.30921	3.62419e-08	4.12641e-10	3.01268e-10
REACTOME_PATHWAY	R-MMU-69242~S Phase	20	7.38007	7.28313e-11	O70435, P99026, P70195, Q9CX56, Q9R1P0, Q9WTX5, Q9WTX6, Q8VDM4, Q9R1P3, Q9WVJ2, Q60692, Q99JI4, O55234, Q9Z2U1, Q9QUM9, P62878, P49722, P62334, O09061, Q9Z2U0	174	144	8501	6.7856	3.74353e-08	4.21439e-10	3.07692e-10
REACTOME_PATHWAY	R-MMU-69002~DNA Replication Pre-Initiation	17	6.27306	8.18142e-11	O70435, P99026, P70195, Q9CX56, Q9R1P0, Q8VDM4, Q9R1P3, Q9WVJ2, Q60692, Q99JI4, O55234, Q9Z2U1, Q9QUM9, P49722, P62334, O09061, Q9Z2U0	174	97	8501	8.56245	4.20525e-08	4.64736e-10	3.39302e-10
REACTOME_PATHWAY	R-MMU-5689880~Ub-specific processing proteases	22	8.11808	8.21184e-11	O70435, P99026, P70195, Q9CX56, Q9JMA1, Q9R1P0, P70398, Q8VDM4, Q9R1P3, Q7TQI3, Q9WVJ2, Q60692, Q8BY87, Q99JI4, O55234, Q9Z2U1, Q9QUM9, P49722, Q9JKV1, P62334, O09061, Q9Z2U0	174	181	8501	5.93834	4.22089e-08	4.64736e-10	3.39302e-10
REACTOME_PATHWAY	R-MMU-3858494~Beta-catenin independent WNT signaling	18	6.64207	4.75888e-10	O70435, P99026, P70195, Q9CX56, Q9R1P0, Q8VDM4, Q9R1P3, Q9WVJ2, Q60692, Q99JI4, O55234, Q9Z2U1, Q9QUM9, P49722, P62334, P62962, O09061, Q9Z2U0	174	125	8501	7.03531	2.44607e-07	2.66394e-09	1.94493e-09
REACTOME_PATHWAY	R-MMU-5688426~Deubiquitination	24	8.85609	7.80896e-10	O70435, P99026, P70195, Q9CX56, Q9JMA1, Q9R1P0, P70398, Q8VDM4, P63260, Q9R1P3, Q7TQI3, Q9WVJ2, P54726, Q60692, Q8BY87, Q99JI4, O55234, Q9Z2U1, Q9QUM9, P49722, Q9JKV1, P62334, O09061, Q9Z2U0	174	246	8501	4.76647	4.0138e-07	4.32432e-09	3.15717e-09
REACTOME_PATHWAY	R-MMU-597592~Post-translational protein modification	58	21.4022	1.06944e-09	Q8K0L0, Q9WTX5, Q9D0M5, Q8R2G4, Q8VBW6, Q9WTX6, Q3TCH7, Q01405, P61021, P63242, Q9Z2U1, P62878, P25444, P47757, Q9Z2U0, Q9JJZ2, Q8VBV7, Q9CX56, Q99LX0, Q924M7, P63260, Q7TQI3, P61082, Q9CQC9, Q9CZ04, Q9WTZ1, P09103, Q9QUM9, P49722, O70435, P99026, Q9R1P0, Q8VDM4, Q9WVJ2, Q9R1P3, Q9QZ73, O35864, P16045, P68037, O55234, P62932, Q9CYR6, Q9JKV1, P62334, O09061, Q8BZJ7, Q9WUQ2, Q9JMA1, P70195, P70398,…	174	1257	8501	2.25431	5.49692e-07	5.85916e-09	4.27776e-09
GOTERM_BP_DIRECT	GO:0006511~ubiquitin-dependent protein catabolic process	20	7.38007	1.39757e-09	Q8K0L0, O70435, Q9JMA1, Q9R1P0, Q9WTX5, Q9WTX6, P70398, Q9WVJ2, Q3TCH7, P46935, Q8BY87, P68037, Q9WTZ1, Q9Z2U1, Q9QUM9, P62878, P49722, P83940, Q9JKV1, Q9Z2U0	252	270	20136	5.91887	1.88952e-06	3.14687e-07	3.0863e-07
REACTOME_PATHWAY	R-MMU-68882~Mitotic Anaphase	22	8.11808	2.63912e-09	O70435, P99026, P70195, Q9CX56, Q9R1P0, Q9D0M5, Q8VDM4, Q8VDQ8, Q9R1P3, Q9WVJ2, Q60692, Q61166, Q99JI4, O55234, Q9Z2U1, Q9QUM9, P49722, P62334, Q9DB34, Q9JJZ2, O09061, Q9Z2U0	174	218	8501	4.93045	1.3565e-06	1.43068e-08	1.04453e-08
REACTOME_PATHWAY	R-MMU-2555396~Mitotic Metaphase and Anaphase	22	8.11808	2.86838e-09	O70435, P99026, P70195, Q9CX56, Q9R1P0, Q9D0M5, Q8VDM4, Q8VDQ8, Q9R1P3, Q9WVJ2, Q60692, Q61166, Q99JI4, O55234, Q9Z2U1, Q9QUM9, P49722, P62334, Q9DB34, Q9JJZ2, O09061, Q9Z2U0	174	219	8501	4.90794	1.47435e-06	1.53877e-08	1.12345e-08
REACTOME_PATHWAY	R-MMU-2467813~Separation of Sister Chromatids	20	7.38007	4.18559e-09	O70435, P99026, P70195, Q9CX56, Q9R1P0, Q9D0M5, Q8VDM4, Q9R1P3, Q9WVJ2, Q60692, Q61166, Q99JI4, O55234, Q9Z2U1, Q9QUM9, P49722, P62334, Q9JJZ2, O09061, Q9Z2U0	174	182	8501	5.36883	2.15139e-06	2.22224e-08	1.62245e-08
REACTOME_PATHWAY	R-MMU-195721~Signaling by WNT	22	8.11808	5.49132e-09	O70435, P99026, P70195, Q9CX56, Q9R1P0, Q9WTX5, Q9WTX6, Q8VDM4, Q9R1P3, Q9WVJ2, Q60692, Q99JI4, O55234, Q9Z2U1, Q9QUM9, P62878, P49722, P62334, P40336, P62962, O09061, Q9Z2U0	174	227	8501	4.73497	2.82253e-06	2.88574e-08	2.10687e-08
REACTOME_PATHWAY	R-MMU-201681~TCF dependent signaling in response to WNT	18	6.64207	7.47125e-09	O70435, P99026, P70195, Q9CX56, Q9R1P0, Q8VDM4, Q9R1P3, Q9WVJ2, Q60692, Q99JI4, O55234, Q9Z2U1, Q9QUM9, P62878, P49722, P62334, O09061, Q9Z2U0	174	149	8501	5.90211	3.84022e-06	3.88656e-08	2.83757e-08
REACTOME_PATHWAY	R-MMU-69481~G2/M Checkpoints	18	6.64207	2.00974e-08	O70435, Q9CQV8, P99026, P70195, Q9CX56, Q9R1P0, Q8VDM4, Q9R1P3, Q9WVJ2, Q60692, Q99JI4, O55234, Q9Z2U1, Q9QUM9, P49722, P62334, O09061, Q9Z2U0	174	159	8501	5.5309	1.033e-05	1.03502e-07	7.55662e-08
REACTOME_PATHWAY	R-MMU-1280218~Adaptive Immune System	37	13.6531	2.85751e-08	Q8K0L0, O70435, P99026, Q8C1A5, Q9R1P0, Q9WTX5, Q9D0M5, Q9WTX6, Q8VDM4, Q9R1P3, Q9WVJ2, Q01405, P68037, O55234, P62932, Q9Z2U1, P62878, P62334, P47757, Q9Z2U0, Q9JJZ2, O09061, Q9CQV8, Q9CX56, P70195, Q60692, P61082, P46935, Q99JI4, Q9CQC9, Q9WTZ1, Q9QUM9, P49722, Q8R016, P83940, P62869, Q11011	174	657	8501	2.75142	1.46875e-05	1.45705e-07	1.06379e-07
REACTOME_PATHWAY	R-MMU-449147~Signaling by Interleukins	22	8.11808	8.93583e-08	O70435, P99026, P70195, Q9CX56, Q9JMA1, Q9R1P0, Q9WTX5, Q9WTX6, Q8VDM4, Q9R1P3, Q9WVJ2, Q60692, Q9D7X3, Q99JI4, O55234, Q9Z2U1, Q9QUM9, P62878, P49722, P62334, O09061, Q9Z2U0	174	266	8501	4.04075	4.59291e-05	4.46792e-07	3.26201e-07
REACTOME_PATHWAY	R-MMU-1280215~Cytokine Signaling in Immune system	27	9.9631	9.50505e-08	O70435, P99026, Q9R1P0, Q9WTX5, Q9WTX6, Q8VDM4, Q9R1P3, Q9WVJ2, O55234, Q9Z2U1, P62878, P62334, Q9Z2U0, O09061, Q9CX56, Q9JMA1, P70195, Q60692, P61082, Q9D7X3, P46935, Q99JI4, Q9WTZ1, Q9QUM9, P49722, P83940, P62869	174	395	8501	3.33955	4.88548e-05	4.70683e-07	3.43644e-07
REACTOME_PATHWAY	R-MMU-5673001~RAF/MAP kinase cascade	20	7.38007	1.40799e-06	O70435, Q9CQV8, P99026, P70195, Q9CX56, Q9R1P0, Q8VDM4, P63260, Q9R1P3, Q9WVJ2, Q60692, Q99JI4, O55234, Q9Z2U1, Q9QUM9, P62878, P49722, P62334, O09061, Q9Z2U0	174	262	8501	3.72949	0.000723447	6.90587e-06	5.04196e-06
REACTOME_PATHWAY	R-MMU-8878171~Transcriptional regulation by RUNX1	17	6.27306	1.76964e-06	O70435, P99026, P70195, Q9CX56, Q9R1P0, Q8VDM4, Q9R1P3, Q9WVJ2, Q60692, Q99JI4, O55234, Q9Z2U1, Q9QUM9, P49722, P62334, O09061, Q9Z2U0	174	193	8501	4.30341	0.00090918	8.59776e-06	6.2772e-06
REACTOME_PATHWAY	R-MMU-5684996~MAPK1/MAPK3 signaling	20	7.38007	1.97751e-06	O70435, Q9CQV8, P99026, P70195, Q9CX56, Q9R1P0, Q8VDM4, P63260, Q9R1P3, Q9WVJ2, Q60692, Q99JI4, O55234, Q9Z2U1, Q9QUM9, P62878, P49722, P62334, O09061, Q9Z2U0	174	268	8501	3.64599	0.00101592	9.51792e-06	6.949e-06
REACTOME_PATHWAY	R-MMU-168249~Innate Immune System	41	15.1292	2.88952e-06	P10518, Q8C7E7, O70435, P99026, Q9R1P0, Q9WTX5, Q9WTX6, Q8VDM4, P50516, Q9R1P3, P19157, Q9WVJ2, P50518, O55234, P61021, Q9Z2U1, P62334, Q9Z2U0, O09061, P80314, Q9CX56, Q9JMA1, P70195, Q9CX34, Q8CI94, P11499, P63260, Q60692, P61082, O08997, Q9D7X3, Q8BY89, Q99JI4, P42932, O88746, P05063, Q60935, Q9QUM9, P05064, P49722, Q9JHW2	174	931	8501	2.15157	0.00148411	1.37787e-05	1.00598e-05
REACTOME_PATHWAY	R-MMU-168256~Immune System	58	21.4022	3.31528e-06	Q8K0L0, P10518, Q8C7E7, Q8C1A5, Q9WTX5, Q9D0M5, Q9WTX6, Q01405, P61021, Q9Z2U1, P62878, P47757, Q9Z2U0, Q9JJZ2, Q9CX56, P11499, P63260, P61082, O08997, P46935, P42932, Q9CQC9, P05063, Q9WTZ1, P05064, Q9QUM9, P49722, Q8R016, O70435, P99026, Q9R1P0, Q8VDM4, P50516, P19157, Q9WVJ2, Q9R1P3, P68037, P50518, O55234, P62932, P62334, O09061, P80314, Q9CQV8, Q9JMA1, P70195, Q9CX34, Q8CI94, Q60692, Q9D7X3,…	174	1575	8501	1.79915	0.00170261	1.56639e-05	1.14362e-05
REACTOME_PATHWAY	R-MMU-69620~Cell Cycle Checkpoints	20	7.38007	3.40564e-06	O70435, Q9CQV8, P99026, P70195, Q9CX56, Q9R1P0, Q9D0M5, Q8VDM4, Q9R1P3, Q9WVJ2, Q60692, Q61166, Q99JI4, O55234, Q9Z2U1, Q9QUM9, P49722, P62334, O09061, Q9Z2U0	174	278	8501	3.51484	0.00174897	1.59446e-05	1.16411e-05
REACTOME_PATHWAY	R-MMU-1257604~PIP3 activates AKT signaling	18	6.64207	3.80597e-06	O70435, P99026, P70195, Q9CX56, Q9R1P0, Q8VDM4, Q9R1P3, Q9WVJ2, Q60692, P46935, Q99JI4, O55234, Q9Z2U1, Q9QUM9, P49722, P62334, O09061, Q9Z2U0	174	229	8501	3.84023	0.00195436	1.76583e-05	1.28923e-05
REACTOME_PATHWAY	R-MMU-5683057~MAPK family signaling cascades	20	7.38007	6.63893e-06	O70435, Q9CQV8, P99026, P70195, Q9CX56, Q9R1P0, Q8VDM4, P63260, Q9R1P3, Q9WVJ2, Q60692, Q99JI4, O55234, Q9Z2U1, Q9QUM9, P62878, P49722, P62334, O09061, Q9Z2U0	174	291	8501	3.35782	0.00340661	3.02571e-05	2.20906e-05
REACTOME_PATHWAY	R-MMU-8953854~Metabolism of RNA	28	10.3321	1.29063e-05	O70435, P99026, Q9R1P0, Q8VDM4, P62082, Q9R1P3, Q9WVJ2, Q9WV35, O55234, Q9Z2U1, P62911, P25444, P62334, Q9Z2U0, O09061, P51410, Q9CQV8, Q9CX56, P70195, Q9D0T1, P14206, Q60692, Q8R081, Q99JI4, Q8R050, Q9QUM9, P49722, P60867	174	544	8501	2.51466	0.00661194	5.77979e-05	4.21981e-05
REACTOME_PATHWAY	R-MMU-9006925~Intracellular signaling by second messengers	18	6.64207	1.59331e-05	O70435, P99026, P70195, Q9CX56, Q9R1P0, Q8VDM4, Q9R1P3, Q9WVJ2, Q60692, P46935, Q99JI4, O55234, Q9Z2U1, Q9QUM9, P49722, P62334, O09061, Q9Z2U0	174	255	8501	3.44868	0.00815623	7.07374e-05	5.16452e-05
REACTOME_PATHWAY	R-MMU-69278~Cell Cycle, Mitotic	26	9.5941	2.40037e-05	O70435, P99026, Q9R1P0, Q9WTX5, Q9D0M5, Q9WTX6, Q8VDM4, Q8VDQ8, Q9R1P3, Q9WVJ2, O55234, Q9Z2U1, P62878, P62334, Q9DB34, Q9Z2U0, Q9JJZ2, O09061, Q9CX56, P70195, P11499, Q60692, Q61166, Q99JI4, Q9QUM9, P49722	174	499	8501	2.54562	0.0122622	0.000103016	7.52115e-05
REACTOME_PATHWAY	R-MMU-68886~M Phase	22	8.11808	3.09532e-05	O70435, P99026, P70195, Q9CX56, Q9R1P0, Q9D0M5, Q8VDM4, Q8VDQ8, Q9R1P3, Q9WVJ2, Q60692, Q61166, Q99JI4, O55234, Q9Z2U1, Q9QUM9, P49722, P62334, Q9DB34, Q9JJZ2, O09061, Q9Z2U0	174	383	8501	2.80637	0.0157843	0.000131743	9.61851e-05
REACTOME_PATHWAY	R-MMU-1640170~Cell Cycle	27	9.9631	0.000119467	O70435, P99026, Q9R1P0, Q9WTX5, Q9D0M5, Q9WTX6, Q8VDM4, Q8VDQ8, Q9R1P3, Q9WVJ2, O55234, Q9Z2U1, P62878, P62334, Q9DB34, Q9Z2U0, Q9JJZ2, O09061, Q9CQV8, Q9CX56, P70195, P11499, Q60692, Q61166, Q99JI4, Q9QUM9, P49722	174	584	8501	2.25877	0.0595619	0.000488296	0.000356504
REACTOME_PATHWAY	R-MMU-382551~Transport of small molecules	26	9.5941	0.00125804	O70435, Q9Z0N1, P99026, Q9R1P0, Q9WTX5, Q9WTX6, Q8VDM4, P50516, Q9R1P3, Q9WVJ2, P50518, O55234, Q9Z2U1, P62334, Q9Z2U0, O09061, Q9CX56, P70195, P06728, Q60692, Q8BY89, Q99JI4, Q9CQC9, Q9QUM9, P09103, P49722	174	644	8501	1.97246	0.476407	0.00494574	0.00361087
REACTOME_PATHWAY	R-MMU-212436~Generic Transcription Pathway	26	9.5941	0.0204645	O70435, P99026, Q9R1P0, Q9WTX5, Q9WTX6, Q8VDM4, Q9R1P3, Q9WVJ2, O55234, Q9Z2U1, P62878, P62334, Q9Z2U0, O09061, Q9CQV8, Q9CX56, P70195, P47791, P70398, Q60692, Q99JI4, Q07813, Q9QUM9, P49722, P83940, P62869	174	803	8501	1.5819	0.999976	0.0697963	0.0509581
REACTOME_PATHWAY	R-MMU-73857~RNA Polymerase II Transcription	26	9.5941	0.0812662	O70435, P99026, Q9R1P0, Q9WTX5, Q9WTX6, Q8VDM4, Q9R1P3, Q9WVJ2, O55234, Q9Z2U1, P62878, P62334, Q9Z2U0, O09061, Q9CQV8, Q9CX56, P70195, P47791, P70398, Q60692, Q99JI4, Q07813, Q9QUM9, P49722, P83940, P62869	174	921	8501	1.37922	1	0.252121	0.184073
REACTOME_PATHWAY	R-MMU-74160~Gene expression (Transcription)	27	9.9631	0.130156	O70435, P99026, Q9R1P0, Q9WTX5, Q9WTX6, Q8VDM4, Q9R1P3, Q9WVJ2, O55234, Q9Z2U1, P62878, P62334, Q9Z2U0, O09061, Q9CQV8, Q9CX56, P70195, P47791, P70398, P63260, Q60692, Q99JI4, Q07813, Q9QUM9, P49722, P83940, P62869	174	1018	8501	1.2958	1	0.394297	0.287875
REACTOME_PATHWAY	R-MMU-162582~Signal Transduction	45	16.6052	0.497915	Q8C7E7, O70435, Q9CZ44, P99026, Q9R1P0, Q9WTX5, Q9D0M5, Q9WTX6, Q8VDM4, P50516, Q9R1P3, Q9WVJ2, P97927, P50518, P68037, O55234, Q9Z2U1, P62878, Q9JJV2, P62334, P47757, P62137, Q9Z2U0, Q9JJZ2, O09061, P80314, Q9CQV8, Q9CX56, P70195, P70398, P11499, P63260, Q60692, P61082, Q61166, Q9D7X3, Q9DBG5, P46935, Q9Z1Z2, Q99JI4, Q9QUM9, P09103, P49722, P40336, P62962	174	2140	8501	1.02735	1	1	0.731518
Annotation Cluster 2	Enrichment Score: 3.2940478787910275
Category	Term	Count	%	PValue	Genes	List Total	Pop Hits	Pop Total	Fold Enrichment	Bonferroni	Benjamini	FDR
GOTERM_BP_DIRECT	GO:0005977~glycogen metabolic process	7	2.58303	9.5092e-06	Q8C7E7, P07934, Q9WUB3, P18826, Q8CI94, Q7TSH2, P62137	252	40	20136	13.9833	0.0127742	0.00142744	0.00139997
REACTOME_PATHWAY	R-MMU-70221~Glycogen breakdown (glycogenolysis)	4	1.47601	0.00255586	P07934, Q9WUB3, P18826, Q7TSH2	174	14	8501	13.9589	0.731631	0.00982288	0.00717165
REACTOME_PATHWAY	R-MMU-8982491~Glycogen metabolism	4	1.47601	0.00539729	P07934, Q9WUB3, P18826, Q7TSH2	174	18	8501	10.857	0.938068	0.0198543	0.0144956
Annotation Cluster 3	Enrichment Score: 3.25854432061982
Category	Term	Count	%	PValue	Genes	List Total	Pop Hits	Pop Total	Fold Enrichment	Bonferroni	Benjamini	FDR
GOTERM_BP_DIRECT	GO:0006412~translation	22	8.11808	4.68093e-10	O89086, P51410, Q9Z0N1, Q3THG9, P62082, Q922B2, P14206, Q8R1B4, Q9D0R2, Q68FL6, Q9WUA2, Q8R050, Q8BML9, Q8R010, P63242, P23116, P62911, Q9CQJ6, Q8QZY1, P25444, P60867, P60229	252	314	20136	5.59842	6.32862e-07	1.26479e-07	1.24045e-07
REACTOME_PATHWAY	R-MMU-72695~Formation of the ternary complex, and subsequently, the 43S complex	9	3.32103	7.55495e-06	Q9Z0N1, P23116, P62082, P14206, Q8QZY1, Q8R1B4, P25444, P60867, P60229	174	51	8501	8.6217	0.00387573	3.41298e-05	2.49181e-05
REACTOME_PATHWAY	R-MMU-72649~Translation initiation complex formation	9	3.32103	2.01462e-05	Q9Z0N1, P23116, P62082, P14206, Q8QZY1, Q8R1B4, P25444, P60867, P60229	174	58	8501	7.58115	0.0103018	8.79264e-05	6.41948e-05
REACTOME_PATHWAY	R-MMU-72702~Ribosomal scanning and start codon recognition	9	3.32103	2.01462e-05	Q9Z0N1, P23116, P62082, P14206, Q8QZY1, Q8R1B4, P25444, P60867, P60229	174	58	8501	7.58115	0.0103018	8.79264e-05	6.41948e-05
REACTOME_PATHWAY	R-MMU-72662~Activation of the mRNA upon binding of the cap-binding complex and eIFs, and subsequent binding to 43S	9	3.32103	2.29066e-05	Q9Z0N1, P23116, P62082, P14206, Q8QZY1, Q8R1B4, P25444, P60867, P60229	174	59	8501	7.45266	0.0117051	9.91337e-05	7.23772e-05
REACTOME_PATHWAY	R-MMU-156827~L13a-mediated translational silencing of Ceruloplasmin expression	11	4.05904	6.01237e-05	P51410, Q9Z0N1, P23116, P62911, P62082, P14206, Q8QZY1, Q8R1B4, P25444, P60867, P60229	174	107	8501	5.02261	0.0304318	0.000253801	0.000185299
REACTOME_PATHWAY	R-MMU-72706~GTP hydrolysis and joining of the 60S ribosomal subunit	11	4.05904	6.51095e-05	P51410, Q9Z0N1, P23116, P62911, P62082, P14206, Q8QZY1, Q8R1B4, P25444, P60867, P60229	174	108	8501	4.97611	0.0329135	0.000272613	0.000199034
REACTOME_PATHWAY	R-MMU-72613~Eukaryotic Translation Initiation	11	4.05904	0.000110891	P51410, Q9Z0N1, P23116, P62911, P62082, P14206, Q8QZY1, Q8R1B4, P25444, P60867, P60229	174	115	8501	4.67321	0.0554072	0.000456873	0.000333562
REACTOME_PATHWAY	R-MMU-72737~Cap-dependent Translation Initiation	11	4.05904	0.000110891	P51410, Q9Z0N1, P23116, P62911, P62082, P14206, Q8QZY1, Q8R1B4, P25444, P60867, P60229	174	115	8501	4.67321	0.0554072	0.000456873	0.000333562
REACTOME_PATHWAY	R-MMU-72689~Formation of a pool of free 40S subunits	10	3.69004	0.000149525	P51410, P23116, P62911, P62082, P14206, Q8QZY1, Q8R1B4, P25444, P60867, P60229	174	97	8501	5.03673	0.0739821	0.000606343	0.000442689
GOTERM_BP_DIRECT	GO:0001732~formation of cytoplasmic translation initiation complex	4	1.47601	0.000950451	P23116, Q8QZY1, Q8R1B4, P60229	252	16	20136	19.9762	0.723521	0.0513624	0.0503739
GOTERM_BP_DIRECT	GO:0006413~translational initiation	6	2.21402	0.00129917	Q9Z0N1, P23116, Q9CQJ6, Q8QZY1, Q8R1B4, P60229	252	65	20136	7.37582	0.827545	0.0650065	0.0637555
GOTERM_BP_DIRECT	GO:0002181~cytoplasmic translation	6	2.21402	0.00466037	P51410, P62911, P62082, P14206, P25444, P60867	252	87	20136	5.51067	0.998192	0.185181	0.181617
REACTOME_PATHWAY	R-MMU-72766~Translation	12	4.42804	0.00521313	P51410, Q8R050, Q9Z0N1, P23116, P62911, P62082, P14206, Q8QZY1, Q8R1B4, P25444, P60867, P60229	174	220	8501	2.66489	0.931885	0.0194548	0.0142039
REACTOME_PATHWAY	R-MMU-975956~Nonsense Mediated Decay (NMD) independent of the Exon Junction Complex (EJC)	7	2.58303	0.00990894	P51410, Q8R050, P62911, P62082, P14206, P25444, P60867	174	90	8501	3.79994	0.994016	0.0354382	0.0258733
REACTOME_PATHWAY	R-MMU-927802~Nonsense-Mediated Decay (NMD)	7	2.58303	0.0245171	P51410, Q8R050, P62911, P62082, P14206, P25444, P60867	174	110	8501	3.10904	0.999997	0.0825249	0.0602512
REACTOME_PATHWAY	R-MMU-975957~Nonsense Mediated Decay (NMD) enhanced by the Exon Junction Complex (EJC)	7	2.58303	0.0245171	P51410, Q8R050, P62911, P62082, P14206, P25444, P60867	174	110	8501	3.10904	0.999997	0.0825249	0.0602512
REACTOME_PATHWAY	R-MMU-1799339~SRP-dependent cotranslational protein targeting to membrane	6	2.21402	0.0333285	P51410, P62911, P62082, P14206, P25444, P60867	174	88	8501	3.33111	1	0.111456	0.0813736
REACTOME_PATHWAY	R-MMU-72312~rRNA processing	7	2.58303	0.138204	P51410, P62911, P62082, Q9D0T1, P14206, P25444, P60867	174	172	8501	1.98834	1	0.406714	0.296941
REACTOME_PATHWAY	R-MMU-8868773~rRNA processing in the nucleus and cytosol	7	2.58303	0.138204	P51410, P62911, P62082, Q9D0T1, P14206, P25444, P60867	174	172	8501	1.98834	1	0.406714	0.296941
REACTOME_PATHWAY	R-MMU-6791226~Major pathway of rRNA processing in the nucleolus and cytosol	7	2.58303	0.138204	P51410, P62911, P62082, Q9D0T1, P14206, P25444, P60867	174	172	8501	1.98834	1	0.406714	0.296941
Annotation Cluster 4	Enrichment Score: 2.8548409177444403
Category	Term	Count	%	PValue	Genes	List Total	Pop Hits	Pop Total	Fold Enrichment	Bonferroni	Benjamini	FDR
GOTERM_BP_DIRECT	GO:0050821~protein stabilization	13	4.79705	6.79768e-06	P80314, Q99LX0, Q9CX34, P70398, P11983, P11499, P62082, Q8BVF2, P42932, Q9JJV2, Q9JLV1, P62962, P80316	252	196	20136	5.29981	0.00914839	0.00114796	0.00112587
GOTERM_BP_DIRECT	GO:0061077~chaperone-mediated protein folding	6	2.21402	9.09956e-05	P80314, P42932, Q8CGY6, P11983, Q8BVF2, P80316	252	37	20136	12.9575	0.115764	0.00887927	0.00870839
GOTERM_BP_DIRECT	GO:0006457~protein folding	9	3.32103	9.20131e-05	P80314, P42932, Q9QYJ0, Q9D9A7, P09103, P11499, P11983, Q8BVF2, P80316	252	114	20136	6.30827	0.11698	0.00887927	0.00870839
GOTERM_BP_DIRECT	GO:1904851~positive regulation of establishment of protein localization to telomere	4	1.47601	0.000215265	P80314, P42932, P11983, P80316	252	10	20136	31.9619	0.252536	0.0171072	0.016778
GOTERM_BP_DIRECT	GO:0007339~binding of sperm to zona pellucida	6	2.21402	0.000425534	P80314, P42932, P05064, P11983, Q80X50, P80316	252	51	20136	9.40056	0.437545	0.0302577	0.0296754
REACTOME_PATHWAY	R-MMU-390471~Association of TriC/CCT with target proteins during biosynthesis	4	1.47601	0.000894678	P80314, P42932, P11983, P80316	174	10	8501	19.5425	0.368761	0.0035443	0.00258768
GOTERM_BP_DIRECT	GO:0032212~positive regulation of telomere maintenance via telomerase	4	1.47601	0.00792417	P80314, P42932, P11983, P80316	252	33	20136	9.68543	0.999979	0.267639	0.262488
GOTERM_BP_DIRECT	GO:1901998~toxin transport	4	1.47601	0.0195929	P80314, P42932, P11983, P80316	252	46	20136	6.94824	1	0.50904	0.499243
REACTOME_PATHWAY	R-MMU-6814122~Cooperation of PDCL (PhLP1) and TRiC/CCT in G-protein beta folding	4	1.47601	0.0362006	P80314, P42932, P11983, P80316	174	36	8501	5.42848	1	0.120279	0.0878157
REACTOME_PATHWAY	R-MMU-390466~Chaperonin-mediated protein folding	4	1.47601	0.0388229	P80314, P42932, P11983, P80316	174	37	8501	5.28176	1	0.127349	0.0929772
REACTOME_PATHWAY	R-MMU-391251~Protein folding	4	1.47601	0.0388229	P80314, P42932, P11983, P80316	174	37	8501	5.28176	1	0.127349	0.0929772
Annotation Cluster 5	Enrichment Score: 2.7775603327192853
Category	Term	Count	%	PValue	Genes	List Total	Pop Hits	Pop Total	Fold Enrichment	Bonferroni	Benjamini	FDR
REACTOME_PATHWAY	R-MMU-1614635~Sulfur amino acid metabolism	5	1.84502	0.00128023	Q6PDY2, Q9CQT1, Q8BGB7, Q9CQ65, Q99J99	174	24	8501	10.1784	0.482353	0.00499485	0.00364672
GOTERM_BP_DIRECT	GO:0019509~L-methionine salvage from methylthioadenosine	3	1.10701	0.00150978	Q9CQT1, Q8BGB7, Q9CQ65	252	5	20136	47.9429	0.87033	0.0703349	0.0689813
REACTOME_PATHWAY	R-MMU-1237112~Methionine salvage pathway	3	1.10701	0.00240501	Q9CQT1, Q8BGB7, Q9CQ65	174	4	8501	36.6422	0.709939	0.00931263	0.00679913
Annotation Cluster 6	Enrichment Score: 2.6268460100722573
Category	Term	Count	%	PValue	Genes	List Total	Pop Hits	Pop Total	Fold Enrichment	Bonferroni	Benjamini	FDR
GOTERM_BP_DIRECT	GO:0006096~glycolytic process	6	2.21402	0.000133244	P05063, P05064, P21550, P17182, P15327, P47857	252	40	20136	11.9857	0.164862	0.0120009	0.0117699
GOTERM_BP_DIRECT	GO:0030388~fructose 1,6-bisphosphate metabolic process	4	1.47601	0.000293266	P70695, P05063, P05064, P47857	252	11	20136	29.0563	0.327366	0.0220112	0.0215876
GOTERM_BP_DIRECT	GO:0061621~canonical glycolysis	4	1.47601	0.00114354	P05064, P21550, P17182, P47857	252	17	20136	18.8011	0.787104	0.05942	0.0582765
REACTOME_PATHWAY	R-MMU-70263~Gluconeogenesis	5	1.84502	0.0047709	P70695, P05063, P05064, P21550, P17182	174	34	8501	7.18475	0.914403	0.0179344	0.0130938
REACTOME_PATHWAY	R-MMU-70326~Glucose metabolism	7	2.58303	0.00530887	P70695, P05063, P05064, P21550, P17182, P15327, P47857	174	79	8501	4.32904	0.935173	0.0196696	0.0143607
REACTOME_PATHWAY	R-MMU-71387~Metabolism of carbohydrates	13	4.79705	0.00672697	P07934, P70695, Q7TSH2, P97328, P15327, Q9WUB3, P18826, P05063, P05064, P17182, P21550, P47857, Q9D7G0	174	260	8501	2.44282	0.968863	0.0245702	0.0179386
REACTOME_PATHWAY	R-MMU-70171~Glycolysis	6	2.21402	0.00729367	P05063, P05064, P21550, P17182, P15327, P47857	174	60	8501	4.88563	0.976779	0.0264524	0.0193128
GOTERM_BP_DIRECT	GO:0006094~gluconeogenesis	4	1.47601	0.0174062	P70695, P05063, P17182, Q64521	252	44	20136	7.26407	1	0.470315	0.461264
Annotation Cluster 7	Enrichment Score: 2.4297442543231558
Category	Term	Count	%	PValue	Genes	List Total	Pop Hits	Pop Total	Fold Enrichment	Bonferroni	Benjamini	FDR
GOTERM_BP_DIRECT	GO:0006749~glutathione metabolic process	8	2.95203	3.47863e-05	P10649, P24472, Q8R5I6, P47791, P15626, P48774, P19157, Q9CPU0	252	73	20136	8.75669	0.045943	0.00427239	0.00419017
REACTOME_PATHWAY	R-MMU-156590~Glutathione conjugation	6	2.21402	0.000847167	P10649, Q8R5I6, Q9R0P3, P15626, P48774, P19157	174	37	8501	7.92265	0.353142	0.0033821	0.00246926
GOTERM_BP_DIRECT	GO:0018916~nitrobenzene metabolic process	3	1.10701	0.000913383	Q8R5I6, P15626, P48774	252	4	20136	59.9286	0.709298	0.0513624	0.0503739
GOTERM_BP_DIRECT	GO:1901687~glutathione derivative biosynthetic process	3	1.10701	0.00150978	P10649, P15626, P19157	252	5	20136	47.9429	0.87033	0.0703349	0.0689813
GOTERM_BP_DIRECT	GO:0042178~xenobiotic catabolic process	4	1.47601	0.00606029	P10649, Q8R5I6, P15626, P48774	252	30	20136	10.654	0.99973	0.221283	0.217024
GOTERM_BP_DIRECT	GO:0051122~hepoxilin biosynthetic process	3	1.10701	0.00940679	P10649, P15626, P19157	252	12	20136	19.9762	0.999997	0.276273	0.270956
GOTERM_BP_DIRECT	GO:0006693~prostaglandin metabolic process	4	1.47601	0.0117072	P10649, P15626, Q9DB60, P19157	252	38	20136	8.41103	1	0.322784	0.316572
REACTOME_PATHWAY	R-MMU-156580~Phase II - Conjugation of compounds	6	2.21402	0.0440856	P10649, Q8R5I6, Q9R0P3, P15626, P48774, P19157	174	95	8501	3.08566	1	0.1419	0.103601
REACTOME_PATHWAY	R-MMU-211859~Biological oxidations	8	2.95203	0.113416	P10649, Q8R1G2, Q8R5I6, Q9R0P3, P11499, P15626, P48774, P19157	174	201	8501	1.94453	1	0.347674	0.253836
Annotation Cluster 8	Enrichment Score: 2.4253383203772794
Category	Term	Count	%	PValue	Genes	List Total	Pop Hits	Pop Total	Fold Enrichment	Bonferroni	Benjamini	FDR
GOTERM_BP_DIRECT	GO:0030043~actin filament fragmentation	3	1.10701	0.000913383	P45591, P18760, O88342	252	4	20136	59.9286	0.709298	0.0513624	0.0503739
GOTERM_BP_DIRECT	GO:0030836~positive regulation of actin filament depolymerization	3	1.10701	0.00525895	P45591, P18760, O88342	252	9	20136	26.6349	0.999198	0.197357	0.193559
GOTERM_BP_DIRECT	GO:0030042~actin filament depolymerization	3	1.10701	0.0110264	P45591, P18760, O88342	252	13	20136	18.4396	1	0.310347	0.304374
Annotation Cluster 9	Enrichment Score: 2.2218161247590977
Category	Term	Count	%	PValue	Genes	List Total	Pop Hits	Pop Total	Fold Enrichment	Bonferroni	Benjamini	FDR
REACTOME_PATHWAY	R-MMU-5696394~DNA Damage Recognition in GG-NER	8	2.95203	4.33203e-06	Q8VBV7, O35864, Q9CZ04, P62878, O88545, P63260, P54726, Q3TCH7	174	34	8501	11.4956	0.00222419	1.99196e-05	1.45433e-05
GOTERM_BP_DIRECT	GO:0000338~protein deneddylation	4	1.47601	0.000215265	Q8VBV7, O35864, Q9CZ04, O88545	252	10	20136	31.9619	0.252536	0.0171072	0.016778
REACTOME_PATHWAY	R-MMU-5696399~Global Genome Nucleotide Excision Repair (GG-NER)	8	2.95203	0.000731541	Q8VBV7, O35864, Q9CZ04, P62878, O88545, P63260, P54726, Q3TCH7	174	74	8501	5.28176	0.3135	0.00294331	0.0021489
REACTOME_PATHWAY	R-MMU-6781823~Formation of TC-NER Pre-Incision Complex	6	2.21402	0.00363144	Q8VBV7, O35864, Q9CZ04, P62878, O88545, Q3TCH7	174	51	8501	5.7478	0.84587	0.0138533	0.0101142
REACTOME_PATHWAY	R-MMU-5696398~Nucleotide Excision Repair	8	2.95203	0.0041876	Q8VBV7, O35864, Q9CZ04, P62878, O88545, P63260, P54726, Q3TCH7	174	100	8501	3.90851	0.884322	0.0158575	0.0115775
REACTOME_PATHWAY	R-MMU-6781827~Transcription-Coupled Nucleotide Excision Repair (TC-NER)	6	2.21402	0.0145531	Q8VBV7, O35864, Q9CZ04, P62878, O88545, Q3TCH7	174	71	8501	4.1287	0.999466	0.0513347	0.0374793
REACTOME_PATHWAY	R-MMU-8856828~Clathrin-mediated endocytosis	8	2.95203	0.0186869	Q8VBV7, O35864, P61021, Q9CZ04, O08539, Q99JB8, O88545, P63260	174	133	8501	2.93873	0.999938	0.0654679	0.0477979
REACTOME_PATHWAY	R-MMU-5696395~Formation of Incision Complex in GG-NER	3	1.10701	0.19537	P62878, P54726, Q3TCH7	174	40	8501	3.66422	1	0.552833	0.403622
REACTOME_PATHWAY	R-MMU-8856825~Cargo recognition for clathrin-mediated endocytosis	4	1.47601	0.316129	Q8VBV7, O35864, Q9CZ04, O88545	174	97	8501	2.01469	1	0.782724	0.571464
REACTOME_PATHWAY	R-MMU-73894~DNA Repair	8	2.95203	0.347275	Q8VBV7, O35864, Q9CZ04, P62878, O88545, P63260, P54726, Q3TCH7	174	281	8501	1.39093	1	0.839655	0.61303

## Sheet: Supplementary Table 2c
Proteome
mTG untrained sedentary (compared to WT untrained sedentary) --> Annotation clusters with Enrichement Score > 2
Upregulated proteins															Downregulated proteins
Annotation Cluster 1	Enrichment Score: 53.450621155739796														Annotation Cluster 1	Enrichment Score: 12.81502583717869
Category	Term	Count	%	PValue	Genes	List Total	Pop Hits	Pop Total	Fold Enrichment	Bonferroni	Benjamini	FDR			Category	Term	Count	%	PValue	Genes	List Total	Pop Hits	Pop Total	Fold Enrichment	Bonferroni	Benjamini	FDR
REACTOME_PATHWAY	R-MMU-1428517~The citric acid (TCA) cycle and respiratory electron transport	105	15.625	4.47053e-94	Q9CR68, Q9CR61, Q99LY9, Q8JZN5, Q9WVL0, Q9JKL4, Q3UV70, P56480, Q60597, Q921G7, P12787, Q03265, P35486, Q9CXZ1, Q8VCL2, Q9CQC7, A2APY7, Q9CZU6, P54071, Q3UIU2, Q9DB20, Q91YP0, P03888, P03921, P56135, Q9CPQ8, Q91WD5, Q8K2B3, Q9D3D9, P56382, Q9D6J6, P62897, Q91VR2, Q9D6J5, Q9DCT2, Q9CQJ8, Q9CPP6, P97450, Q9D6R2, P03930, Q9CQZ6, Q9CQZ5, Q9WUM5, Q9D051, P52503, P17665, Q9CQA3, Q9CQ91, Q9DCS9, P56391,…	457	163	8501	11.9827	3.26349e-91	3.26796e-91	3.07572e-91			GOTERM_BP_DIRECT	GO:0006936~muscle contraction	20	3.35008	9.49697e-16	P26883, Q9JLH8, P05977, Q5SX39, E9QA62, P97457, P58774, A2ASS6, P13412, Q9Z0J4, Q62234, Q5XKE0, P13541, P13542, P21107, Q9QZ47, P58771, E9PZQ0, P49813, O88990	572	58	20136	12.1389	2.76479e-12	1.31343e-12	1.28352e-12
GOTERM_BP_DIRECT	GO:0042776~mitochondrial ATP synthesis coupled proton transport	55	8.18452	1.89835e-71	Q06185, Q8BK30, P0DN34, Q8K3J1, Q9CQQ7, Q9DCJ5, Q9CR61, Q7TMF3, Q9CR21, Q99LY9, Q9CZB0, Q9CQH3, P56480, P03911, Q03265, Q9CQ75, Q9CXZ1, Q9CQC7, Q3UIU2, Q99LC3, Q9DB20, Q9Z1P6, P03888, P03921, P56135, Q9CPQ8, Q9ERS2, Q9CPU2, Q91WD5, Q8K2B3, Q9D8B4, Q9D3D9, Q9DCX2, Q9DC70, P56382, Q9D6J6, Q91VR2, Q9D6J5, Q9DCT2, Q99JB2, Q9CQJ8, Q91YT0, Q9CPP6, P97450, P03930, Q9CQZ6, Q9CQZ5, P52503, Q9CQ54, Q9DC69,…	643	64	20136	26.9119	5.05151e-68	5.04962e-68	4.89395e-68			REACTOME_PATHWAY	R-MMU-397014~Muscle contraction	33	5.52764	1.49653e-13	Q6PHZ2, Q8R429, Q9JLH8, P58774, Q9Z0J4, P13541, Q5XKE0, P13542, P21107, O09165, P68134, E9PZQ0, P05132, Q923T9, P49813, O88990, Q8VCT4, P28652, Q64518, P05977, P68033, P97457, P11798, Q8VDN2, P13412, Q8R3Z5, P20801, P14231, O55143, Q9QZ47, P58771, P0DP26, Q6P069	384	153	8501	4.77487	1.37536e-10	1.96687e-11	1.46446e-11
REACTOME_PATHWAY	R-MMU-163200~Respiratory electron transport, ATP synthesis by chemiosmotic coupling, and heat production by uncoupling proteins.	74	11.0119	9.30922e-65	Q9D0M3, Q06185, Q8BK30, Q9CR68, Q8K3J1, Q9CQQ7, Q9DCJ5, Q9CR61, Q7TMF3, Q9CR21, Q99LY9, Q8JZN5, Q9JKL4, Q9CZ13, Q9CQH3, P56480, Q9DB77, Q8R1I1, Q9D7J4, Q921G7, P03911, P12787, Q03265, P19783, Q8VCL2, Q9CQ75, Q9CXZ1, Q9CQC7, A2APY7, Q9CRA7, Q99LC5, Q3UIU2, Q99LC3, Q9DB20, Q9Z1P6, Q9CQ69, Q62425, P03888, P03921, P56135, P99028, Q9CPQ8, Q9ERS2, Q9CPU2, Q91WD5, P00405, Q9D3D9, Q8K0Z7, Q9DCX2, Q9DC70,…	457	116	8501	11.8666	6.79573e-62	2.26835e-62	2.13492e-62			REACTOME_PATHWAY	R-MMU-390522~Striated Muscle Contraction	15	2.51256	2.52494e-11	Q9JLH8, P05977, P68033, P58774, P13412, Q5XKE0, P13541, P13542, P20801, P21107, Q9QZ47, P68134, P58771, P49813, O88990	384	32	8501	10.3772	2.32043e-08	9.67895e-10	7.20661e-10
REACTOME_PATHWAY	R-MMU-611105~Respiratory electron transport	60	8.92857	1.45243e-52	Q9D0M3, Q8BK30, Q9CR68, Q8K3J1, Q9DCJ5, Q9CR61, Q7TMF3, Q9CR21, Q99LY9, Q8JZN5, Q9JKL4, Q9CZ13, Q9CQH3, Q9DB77, Q8R1I1, Q9D7J4, Q921G7, P03911, P12787, P19783, Q8VCL2, Q9CQ75, Q9CXZ1, Q9CQC7, A2APY7, Q99LC5, Q3UIU2, Q99LC3, Q9Z1P6, Q9CQ69, Q62425, P03888, P03921, P99028, Q9ERS2, Q9CPU2, Q91WD5, P00405, Q8K0Z7, Q9DC70, Q9D6J6, P62897, Q9D6J5, Q9DCT2, Q9CQJ8, Q91YT0, Q9CPP6, Q6PB66, Q9CQZ6, Q9CQZ5,…	457	93	8501	12.0011	1.06027e-49	2.65431e-50	2.49818e-50
GOTERM_BP_DIRECT	GO:0009060~aerobic respiration	47	6.99405	9.73386e-51	Q9Z1P6, Q8BK30, P0DN34, P03888, P03921, Q8K3J1, P99028, Q9ERS2, Q9DCJ5, Q9CR61, Q9CPU2, Q7TMF3, Q91WD5, Q99LY9, Q9CR21, O35943, Q9D8B4, Q9D3D9, Q9CQH3, Q9DC70, Q9D6J6, P08249, Q8R1I1, Q9D6J5, Q9DCT2, Q91YT0, Q9CQJ8, Q9CPP6, P24270, P03911, Q9D855, Q9CQZ6, Q9CQZ5, P52503, Q9CQ54, Q9CQ75, Q9CXZ1, Q9CQC7, Q9DC69, Q91VD9, Q9CQA3, O09111, Q9CQ91, Q9DCS9, Q9CWE0, Q99LC3, Q3UIU2	643	73	20136	20.1622	2.59018e-47	1.2946e-47	1.2547e-47			Annotation Cluster 2	Enrichment Score: 11.659409545464218
GOTERM_BP_DIRECT	GO:0032981~mitochondrial respiratory chain complex I assembly	38	5.65476	4.38687e-40	P0DN34, P03888, P03921, Q8K3J1, Q9ERS2, Q9DCJ5, Q9CR61, Q9CPU2, Q7TMF3, Q91WD5, Q99LY9, Q9CR21, Q8JZN5, Q9JKL4, Q9D8B4, Q9CQH3, Q9DC70, Q9D6J5, Q9DCT2, Q9CQJ8, Q9CPP6, P03911, Q9CQZ6, Q9CQZ5, P52503, Q9CQ54, Q9CQ75, Q9CXZ1, Q9CQC7, Q9DC69, Q91VD9, Q9Z0X1, O09111, A2APY7, Q9CQ91, Q9DCS9, Q99LC3, Q3UIU2	643	61	20136	19.5081	1.16735e-36	3.88969e-37	3.76978e-37			Category	Term	Count	%	PValue	Genes	List Total	Pop Hits	Pop Total	Fold Enrichment	Bonferroni	Benjamini	FDR
REACTOME_PATHWAY	R-MMU-6799198~Complex I biogenesis	39	5.80357	3.37166e-36	Q9Z1P6, Q8BK30, P03888, P03921, Q8K3J1, Q9ERS2, Q9DCJ5, Q9CR61, Q9CPU2, Q7TMF3, Q91WD5, Q99LY9, Q9CR21, Q8JZN5, Q9JKL4, Q9CQH3, Q9DC70, Q9D6J6, Q9D6J5, Q9DCT2, Q91YT0, Q9CQJ8, Q9CPP6, P03911, Q9CQZ6, Q9CQZ5, P52503, Q9CQ54, Q9CQ75, Q9CXZ1, Q9CQC7, Q9DC69, Q91VD9, O09111, A2APY7, Q9CQ91, Q9DCS9, Q99LC3, Q3UIU2	457	55	8501	13.1903	2.46131e-33	4.92937e-34	4.6394e-34			REACTOME_PATHWAY	R-MMU-168256~Immune System	135	22.6131	3.65093e-15	Q8C7E7, P07901, P48453, Q8C1A5, Q9WTX5, P17427, P68181, Q9DCN2, Q9JM76, P61021, Q9JLV5, P63328, P47754, Q9Z2U1, P47757, Q923T9, Q9JJZ2, P05213, Q60631, P03953, Q9CR51, Q06138, Q6NZJ6, Q9Z1K5, P18654, P46935, P84096, P14211, P24527, Q8BMK4, Q9WTZ1, O54734, Q9QUM9, P05064, O88685, Q60960, Q9D1Q6, Q9D8W5, Q9WV54, P26883, Q9WV55, Q8VDM4, P35235, P19157, P63073, A2AN08, Q9Z0J4, P63101, P61164, P62932,…	384	1575	8501	1.89754	3.36697e-12	1.11962e-12	8.33629e-13
GOTERM_BP_DIRECT	GO:0006120~mitochondrial electron transport, NADH to ubiquinone	20	2.97619	1.50315e-23	Q9Z1P6, P03888, P03921, P03911, Q8K3J1, O08749, Q9DCJ5, Q91WD5, P52503, Q9CQ54, Q91VD9, Q8K1Z0, Q9DC70, Q9D6J6, Q99LC3, Q3UIU2, Q9D6J5, Q9DCT2, Q91YT0, Q9CQJ8	643	26	20136	24.089	3.99989e-20	6.66398e-21	6.45855e-21			REACTOME_PATHWAY	R-MMU-168249~Innate Immune System	92	15.4104	2.04315e-13	Q61598, Q63810, P54775, Q3UHX2, Q8C7E7, P07901, Q9EQK5, P48453, P46471, Q9WTX5, Q8BG32, P17427, Q62167, P68181, Q99JY9, Q9DCN2, P63085, Q9JM76, P61021, P63328, P47754, P52480, Q9Z2U1, P05132, Q60631, P06745, P03953, Q9CR51, P11499, Q06138, O08997, P18654, O08911, P49290, P84096, P42932, P61079, P24527, Q8BMK4, O54734, P05064, Q9QUM9, O88685, P63017, Q9D1Q6, Q9D8W5, Q9CZY3, Q9WV54, Q9WV55, O08807,…	384	931	8501	2.18765	1.87734e-10	2.08856e-11	1.55507e-11
															REACTOME_PATHWAY	R-MMU-6798695~Neutrophil degranulation	54	9.04523	1.4095e-08	Q61598, Q3UHX2, Q8C7E7, P07901, Q9EQK5, P46471, Q8BG32, P17427, Q62167, Q9DCN2, P63085, P61021, P52480, Q9Z2U1, P06745, P03953, P11499, Q06138, P49290, P84096, P42932, P24527, Q8BMK4, O54734, P05064, O88685, P63017, Q9D1Q6, Q9D8W5, Q9WV54, Q9WV55, O08807, Q8VDM4, P19157, O35350, Q9WVJ2, A2AN08, P26516, Q9D0F9, P47811, P80314, Q9R062, Q3TXS7, Q60854, P68372, P17742, Q01853, P13020, Q8BY89, Q99JI4,…	384	522	8501	2.29014	1.29533e-05	1.69298e-07	1.26054e-07
Annotation Cluster 2	Enrichment Score: 23.145119449881904
Category	Term	Count	%	PValue	Genes	List Total	Pop Hits	Pop Total	Fold Enrichment	Bonferroni	Benjamini	FDR			Annotation Cluster 3	Enrichment Score: 8.143351477702979
REACTOME_PATHWAY	R-MMU-71406~Pyruvate metabolism and Citric Acid (TCA) cycle	31	4.6131	3.46887e-27	Q91YP0, Q8BKZ9, Q99KB8, O08749, O70571, P70404, Q8K2B3, Q9WVL0, P16125, P97807, Q3UV70, Q8BMF3, Q9CZB0, P08249, Q60597, Q9D6R2, Q8R0F8, Q60932, Q9WUM5, Q9Z2I8, Q7TSQ8, P35486, Q9D051, Q8BMF4, Q9CQA3, Q9Z2I9, Q99KI0, Q9JK42, Q9D2G2, Q9CZU6, P54071	457	47	8501	12.2692	2.53227e-24	4.22623e-25	3.97763e-25			Category	Term	Count	%	PValue	Genes	List Total	Pop Hits	Pop Total	Fold Enrichment	Bonferroni	Benjamini	FDR
GOTERM_BP_DIRECT	GO:0006099~tricarboxylic acid cycle	23	3.42262	1.15467e-25	Q60597, Q9D6R2, P28271, Q9WUM5, Q9Z2I8, P35486, Q9D051, Q8BMF4, Q9CQX8, P70404, Q8K2B3, Q9CXZ1, P97807, Q9CQA3, P14152, Q9Z2I9, Q9CZB0, Q99KI0, O88844, Q9D2G2, Q9CZU6, P08249, P54071	643	33	20136	21.8261	3.07258e-22	6.14285e-23	5.95349e-23			REACTOME_PATHWAY	R-MMU-2262752~Cellular responses to stress	73	12.2278	5.82483e-23	P54775, P07901, Q60864, P46471, Q922F4, Q9WTX5, Q9D0M5, Q8BG32, Q99L47, Q99L45, F6ZDS4, P63085, Q9JLV5, P47754, Q9Z2U1, P47757, Q923T9, Q9JJZ2, P05213, P28652, P47791, Q9CR51, P11499, Q9R0Q7, P18654, P61079, P09103, Q9QUM9, P46412, O88685, O88487, Q6ZWX6, P63017, Q9D8W5, Q61699, Q6PHZ2, Q9Z0N1, P70362, Q8VDM4, P19157, Q9WVJ2, Q9R1P3, O35226, P50518, P60670, P61164, Q9QYJ0, P26516, P62814, P62334,…	384	439	8501	3.68127	5.35302e-20	4.06459e-20	3.02635e-20
REACTOME_PATHWAY	R-MMU-71403~Citric acid cycle (TCA cycle)	18	2.67857	9.16212e-19	Q60597, Q9D6R2, Q8R0F8, O08749, Q9WUM5, Q9Z2I8, P70404, Q8K2B3, P97807, Q9CQA3, Q8BMF3, Q9Z2I9, Q9CZB0, Q99KI0, Q9D2G2, Q9CZU6, P08249, P54071	457	21	8501	15.9444	6.68835e-16	8.37188e-17	7.87942e-17			REACTOME_PATHWAY	R-MMU-8953897~Cellular responses to stimuli	73	12.2278	8.83607e-23	P54775, P07901, Q60864, P46471, Q922F4, Q9WTX5, Q9D0M5, Q8BG32, Q99L47, Q99L45, F6ZDS4, P63085, Q9JLV5, P47754, Q9Z2U1, P47757, Q923T9, Q9JJZ2, P05213, P28652, P47791, Q9CR51, P11499, Q9R0Q7, P18654, P61079, P09103, Q9QUM9, P46412, O88685, O88487, Q6ZWX6, P63017, Q9D8W5, Q61699, Q6PHZ2, Q9Z0N1, P70362, Q8VDM4, P19157, Q9WVJ2, Q9R1P3, O35226, P50518, P60670, P61164, Q9QYJ0, P26516, P62814, P62334,…	384	442	8501	3.65628	8.12035e-20	4.06459e-20	3.02635e-20
															REACTOME_PATHWAY	R-MMU-9755511~KEAP1-NFE2L2 pathway	25	4.1876	7.48866e-15	Q9D8W5, P54775, P46471, Q9WTX5, Q8BG32, P70362, Q8VDM4, Q9R1P3, Q9WVJ2, O35226, P60670, Q9JLV5, Q9Z2U1, P26516, P62334, Q64337, Q3TXS7, Q9WV60, P62192, P35700, Q01853, Q99JI4, Q9QUM9, O88685, P62983	384	75	8501	7.37934	6.83598e-12	1.37791e-12	1.02595e-12
Annotation Cluster 3	Enrichment Score: 17.180943493872437														REACTOME_PATHWAY	R-MMU-8852276~The role of GTSE1 in G2/M progression after G2 checkpoint	25	4.1876	7.48866e-15	Q9D8W5, P54775, P07901, P46471, Q922F4, Q8BG32, Q8VDM4, Q9R1P3, Q9WVJ2, O35226, Q9Z2U1, P26516, P62334, Q9JJZ2, P05213, Q3TXS7, P11499, P68372, P62192, Q99JI4, P68369, P68368, Q9QUM9, O88685, P62983	384	75	8501	7.37934	6.83598e-12	1.37791e-12	1.02595e-12
Category	Term	Count	%	PValue	Genes	List Total	Pop Hits	Pop Total	Fold Enrichment	Bonferroni	Benjamini	FDR			REACTOME_PATHWAY	R-MMU-8951664~Neddylation	41	6.86767	1.72169e-14	Q9D8W5, P54775, P29595, P46471, Q3U1J4, Q9WTX5, Q8BG32, P70362, Q8VBW6, Q8VDM4, Q9R1P3, Q9WVJ2, Q3TCH7, A2AUC9, O35864, O35226, P60670, Q9JLV5, P62932, Q9Z2U1, P26516, P62334, Q8BZJ7, Q9D5V5, Q3TXS7, Q8N7N5, P62192, Q01853, Q99JI4, P61079, O88544, Q9CZ04, Q9WTZ1, Q9QUM9, O88545, P83940, O88685, O88543, P62869, P62983, Q9DC22	384	220	8501	4.12572	1.58146e-11	2.63993e-12	1.9656e-12
GOTERM_BP_DIRECT	GO:0006631~fatty acid metabolic process	48	7.14286	8.3107e-27	P51660, Q9WUR2, P04117, Q921H8, P50171, Q8BH95, P11404, Q99JY0, Q9D404, Q9CQ62, P97823, Q9CR21, Q9R0H0, Q9DBL1, P42125, P11152, Q8BWT1, Q9QYR9, Q08857, Q924X2, P45952, P41216, Q91V12, P47934, Q91VT4, Q61425, Q8R3F5, Q5SWU9, Q60714, P51174, E9Q4Z2, P52825, Q99J39, O08756, Q91WC3, P52503, P50544, Q3TLP5, O35459, Q8BWM0, O54950, Q07417, P56395, O09174, P01027, Q9DCS3, Q8BMS1, Q8QZT1	643	208	20136	7.2267	2.21148e-23	5.52662e-24	5.35625e-24			REACTOME_PATHWAY	R-MMU-5610785~GLI3 is processed to GLI3R by the proteasome	21	3.51759	1.90181e-13	Q9D8W5, P54775, Q3TXS7, P46471, Q9WV60, Q9WTX5, Q8BG32, Q8VDM4, P62192, Q9R1P3, Q9WVJ2, P68181, Q99JI4, O35226, Q9Z2U1, Q9QUM9, O88685, P26516, P05132, P62334, P62983	384	57	8501	8.15611	1.74777e-10	2.08856e-11	1.55507e-11
REACTOME_PATHWAY	R-MMU-77289~Mitochondrial Fatty Acid Beta-Oxidation	23	3.42262	1.24968e-19	Q61425, Q9R0X4, Q9CQR4, Q8R3F5, Q8BH95, Q99JY0, P51174, Q9CQ62, Q9CR21, P50544, Q91ZA3, Q99MN9, P42125, P16332, Q07417, Q8BWT1, Q9QYR9, Q8K370, Q9D1I5, P45952, Q9DCS3, Q8BMS1, Q91V12	457	36	8501	11.8845	9.12268e-17	1.30503e-17	1.22826e-17			REACTOME_PATHWAY	R-MMU-5610787~Hedgehog 'off' state	27	4.52261	6.22151e-13	Q9D8W5, P54775, P46471, Q922F4, Q9WTX5, Q8BG32, Q8VDM4, Q9R1P3, Q9WVJ2, P68181, O35226, Q9Z2U1, P26516, P05132, P62334, P05213, Q9DBC7, Q3TXS7, Q9WV60, P68372, P62192, Q99JI4, P68369, P68368, Q9QUM9, O88685, P62983	384	106	8501	5.63893	5.71773e-10	5.72379e-11	4.26174e-11
GOTERM_BP_DIRECT	GO:0006629~lipid metabolic process	75	11.1607	5.43526e-19	P51660, Q921H8, O08709, P50171, Q8BH95, Q99JY0, Q9D404, P97823, Q9CR21, Q9R0H0, Q8BLF1, Q9DBL1, Q05920, Q9D7B6, Q8BWT1, Q9DB73, P56480, P41216, Q8BVZ1, Q91VT4, P34914, Q9D517, Q61207, Q5SWU9, Q60714, Q03265, Q99J39, O08756, P50544, Q8BGC4, Q07417, Q00623, Q80XN0, P32020, P47941, P01027, Q8BMS1, P48758, Q8BP40, Q8QZT1, Q8VDQ1, Q3U0B3, Q9D0K2, Q9D0S9, Q9Z0J0, Q9CQ62, Q9EP69, P53986, Q91ZA3, P42125,…	643	728	20136	3.22621	1.44632e-15	2.0654e-16	2.00173e-16			REACTOME_PATHWAY	R-MMU-1168372~Downstream signaling events of B Cell Receptor (BCR)	23	3.8526	7.62221e-13	Q63810, Q9D8W5, P54775, P26883, Q3TXS7, P48453, P46471, Q9WTX5, Q8BG32, Q8VDM4, P62192, Q9R1P3, Q9WVJ2, Q99JI4, O35226, P63328, P0DP26, Q9Z2U1, Q9QUM9, O88685, P26516, P62334, P62983	384	75	8501	6.78899	7.00432e-10	6.37494e-11	4.74656e-11
REACTOME_PATHWAY	R-MMU-8978868~Fatty acid metabolism	43	6.39881	2.67028e-18	P51660, Q9WUR2, Q9R0X4, P50171, Q8BH95, Q99JY0, Q9CQ62, Q9CR21, Q9R0H0, Q91ZA3, Q99MN9, P42125, Q8BWT1, Q9QYR9, Q924X2, Q8K370, P49138, P45952, P41216, Q91V12, P47934, Q91VT4, P34914, Q61425, Q9CQR4, Q8R3F5, Q5SWU9, P51174, E9Q4Z2, P52825, Q99J39, Q91WC3, P50544, P16332, Q8BWM0, Q07417, P32020, Q9Z2Z6, Q9D1I5, O09174, Q9DCS3, P48758, Q8BMS1	457	163	8501	4.90721	1.94931e-15	2.16886e-16	2.04128e-16			REACTOME_PATHWAY	R-MMU-69275~G2/M Transition	34	5.69514	1.33929e-12	Q6P1F6, Q9D8W5, P54775, P07901, P46471, Q922F4, Q9WTX5, Q8BG32, Q8VDM4, Q9R1P3, Q9WVJ2, O35226, P61164, Q9Z2U1, P61982, P26516, P05132, P62334, P63005, Q9JJZ2, P62259, P05213, Q3TXS7, P11499, P68372, P62192, Q76MZ3, Q99JI4, P68369, P68368, Q9QUM9, O88685, O88487, P62983	384	175	8501	4.3011	1.23078e-09	1.02679e-10	7.6451e-11
REACTOME_PATHWAY	R-MMU-556833~Metabolism of lipids	58	8.63095	8.26166e-06	P51660, Q9WUR2, Q9R0X4, P04117, P50171, Q8BH95, P11404, Q99JY0, Q9CR21, Q9R0H0, Q99MN9, Q8BWT1, P49138, P41216, Q91VT4, P34914, Q9D517, Q61207, Q5SWU9, Q99J39, P50544, Q07417, Q80XN0, P32020, Q9Z2Z6, Q9D1I5, O09174, Q8BMS1, P48758, Q8BP40, Q8QZT1, Q9D0K2, Q9CQ62, Q9EP69, Q91ZA3, P42125, Q9QYR9, Q924X2, Q8K370, P45952, Q91V12, P47934, P21300, Q61425, Q9CQR4, Q8R3F5, P51174, E9Q4Z2, P52825, Q8R2H9,…	457	591	8501	1.82555	0.00601289	0.000274513	0.000258365			REACTOME_PATHWAY	R-MMU-9711123~Cellular response to chemical stress	32	5.36013	1.55104e-12	Q9D8W5, P54775, P46471, Q9WTX5, Q8BG32, P70362, Q8VDM4, Q9R1P3, P19157, Q9WVJ2, O35226, P60670, Q9JLV5, Q9Z2U1, P26516, P62334, P56380, Q64337, P08228, Q3TXS7, Q9WV60, P47791, P62192, P11352, P35700, Q01853, Q99JI4, Q9QUM9, P09103, O88685, P46412, P62983	384	156	8501	4.54113	1.42545e-09	1.09453e-10	8.1495e-11
															REACTOME_PATHWAY	R-MMU-453274~Mitotic G2-G2/M phases	34	5.69514	1.8652e-12	Q6P1F6, Q9D8W5, P54775, P07901, P46471, Q922F4, Q9WTX5, Q8BG32, Q8VDM4, Q9R1P3, Q9WVJ2, O35226, P61164, Q9Z2U1, P61982, P26516, P05132, P62334, P63005, Q9JJZ2, P62259, P05213, Q3TXS7, P11499, P68372, P62192, Q76MZ3, Q99JI4, P68369, P68368, Q9QUM9, O88685, O88487, P62983	384	177	8501	4.2525	1.7141e-09	1.10099e-10	8.19758e-11
Annotation Cluster 4	Enrichment Score: 10.2457753312449														REACTOME_PATHWAY	R-MMU-5358351~Signaling by Hedgehog	30	5.02513	1.91476e-12	Q9D8W5, P54775, P46471, Q922F4, Q9WTX5, Q8BG32, Q8VDM4, Q9R1P3, Q9WVJ2, P68181, O35226, Q9JLV5, Q9Z2U1, P26516, P05132, P62334, P05213, Q9DBC7, Q3TXS7, Q9WV60, P68372, P62192, Q01853, Q99JI4, P68369, P68368, Q9QUM9, P09103, O88685, P62983	384	138	8501	4.81261	1.7597e-09	1.10099e-10	8.19758e-11
Category	Term	Count	%	PValue	Genes	List Total	Pop Hits	Pop Total	Fold Enrichment	Bonferroni	Benjamini	FDR			REACTOME_PATHWAY	R-MMU-9762114~GSK3B and BTRC:CUL1-mediated-degradation of NFE2L2	19	3.18258	2.80569e-12	Q9D8W5, P54775, Q3TXS7, P46471, Q9WV60, Q9WTX5, Q8BG32, Q8VDM4, P62192, Q9R1P3, Q9WVJ2, Q99JI4, O35226, Q9Z2U1, Q9QUM9, O88685, P26516, P62334, P62983	384	51	8501	8.2475	2.57839e-09	1.51837e-10	1.13053e-10
REACTOME_PATHWAY	R-MMU-1592230~Mitochondrial biogenesis	19	2.82738	2.84891e-17	P97450, Q06185, P26443, P03930, P56135, Q9CPQ8, Q9CQQ7, Q03265, Q8K2C6, P09671, Q9CRA7, Q9D3D9, Q9DCX2, P56382, P56480, P54071, P62897, Q91VR2, Q9DB20	457	27	8501	13.0901	2.0797e-14	2.08255e-15	1.96005e-15			REACTOME_PATHWAY	R-MMU-9759194~Nuclear events mediated by NFE2L2	19	3.18258	4.11615e-12	Q9D8W5, P54775, Q3TXS7, P46471, Q9WV60, Q9WTX5, Q8BG32, Q8VDM4, P62192, Q9R1P3, Q9WVJ2, Q99JI4, O35226, Q9Z2U1, Q9QUM9, O88685, P26516, P62334, P62983	384	52	8501	8.08889	3.78274e-09	2.10381e-10	1.56643e-10
REACTOME_PATHWAY	R-MMU-8949613~Cristae formation	14	2.08333	5.04234e-14	P97450, Q06185, P03930, P56135, Q9CPQ8, Q9CQQ7, Q03265, Q9CRA7, Q9D3D9, Q9DCX2, P56382, P56480, Q91VR2, Q9DB20	457	17	8501	15.3191	3.6795e-11	2.83535e-12	2.66856e-12			REACTOME_PATHWAY	R-MMU-1280215~Cytokine Signaling in Immune system	52	8.71022	4.9248e-12	P54775, P46471, Q9WTX5, Q8BG32, P63085, P61222, Q9Z2U1, P05132, Q923T9, Q60631, P28652, Q9D5V5, Q6NZJ6, Q9Z1K5, P18654, P46935, P61079, Q9WTZ1, Q9QUM9, O88685, Q60960, Q9D8W5, Q9CZY3, Q6PHZ2, Q8VDM4, P35235, Q9WVJ2, Q9R1P3, P63073, P63101, O35226, P61089, P26516, P62334, P47811, Q64337, Q3TXS7, Q9JMA1, P62192, P11798, Q9D7X3, P70236, Q76MZ3, Q99JI4, P47809, P42232, O09110, P08113, P83940, P62869,…	384	395	8501	2.91437	4.52593e-09	2.38464e-10	1.77552e-10
REACTOME_PATHWAY	R-MMU-163210~Formation of ATP by chemiosmotic coupling	14	2.08333	5.04234e-14	P97450, Q06185, P03930, P56135, Q9CPQ8, Q9CQQ7, Q03265, Q9CRA7, Q9D3D9, Q9DCX2, P56382, P56480, Q91VR2, Q9DB20	457	17	8501	15.3191	3.6795e-11	2.83535e-12	2.66856e-12			REACTOME_PATHWAY	R-MMU-5607764~CLEC7A (Dectin-1) signaling	24	4.0201	5.53739e-12	Q63810, Q9D8W5, P54775, Q9CZY3, Q3TXS7, P48453, P46471, Q9WTX5, Q8BG32, Q8VDM4, P62192, Q9R1P3, Q9WVJ2, Q99JI4, O35226, P61089, P63328, P0DP26, Q9Z2U1, Q9QUM9, O88685, P26516, P62334, P62983	384	90	8501	5.90347	5.08882e-09	2.5472e-10	1.89656e-10
GOTERM_BP_DIRECT	GO:0015986~ATP synthesis coupled proton transport	12	1.78571	8.26227e-13	P97450, Q06185, P03930, Q9CPQ8, Q9D3D9, Q9CQQ7, Q03265, Q9DCX2, P56382, P56480, Q91VR2, Q9DB20	643	18	20136	20.8771	2.19859e-09	2.00306e-10	1.94131e-10			REACTOME_PATHWAY	R-MMU-5621481~C-type lectin receptors (CLRs)	26	4.35511	7.06229e-12	Q63810, Q9D8W5, P54775, Q9CZY3, P48453, P46471, Q9WTX5, Q8BG32, Q8VDM4, Q9R1P3, Q9WVJ2, P68181, O35226, P61089, P63328, Q9Z2U1, P26516, P05132, P62334, Q3TXS7, P62192, Q99JI4, P0DP26, Q9QUM9, O88685, P62983	384	108	8501	5.32952	6.4902e-09	3.09395e-10	2.30365e-10
GOTERM_BP_DIRECT	GO:0046034~ATP metabolic process	17	2.52976	8.28332e-13	P97450, Q06185, P56135, Q9CPQ8, Q9WTP7, Q03265, Q9WUR9, Q9WTP6, Q91VD9, P14094, Q9D3D9, Q6PIE5, Q9DCX2, P56382, P56480, Q91VR2, Q9DB20	643	48	20136	11.091	2.20421e-09	2.00306e-10	1.94131e-10			REACTOME_PATHWAY	R-MMU-2454202~Fc epsilon receptor (FCERI) signaling	27	4.52261	8.88244e-12	Q63810, Q9D8W5, P54775, Q9CZY3, P48453, P46471, Q9WTX5, Q8BG32, Q8VDM4, Q9R1P3, Q9WVJ2, O35226, P63085, P61089, P63328, Q9Z2U1, P26516, P62334, Q60631, Q3TXS7, P62192, Q99JI4, P47809, P0DP26, Q9QUM9, O88685, P62983	384	118	8501	5.06548	8.16297e-09	3.71448e-10	2.76567e-10
GOTERM_BP_DIRECT	GO:0006754~ATP biosynthetic process	13	1.93452	3.54694e-12	Q06185, P03930, P56135, Q9CPQ8, Q03265, Q9CRA7, Q7TNG8, Q9D3D9, P56382, P56480, Q91VR2, Q8K2T4, Q9DB20	643	25	20136	16.2842	9.43841e-09	7.86239e-10	7.62002e-10			REACTOME_PATHWAY	R-MMU-450408~AUF1 (hnRNP D0) binds and destabilizes mRNA	19	3.18258	1.73423e-11	Q9D8W5, P54775, Q3TXS7, P46471, Q8BG32, Q8VDM4, P62192, Q6NZJ6, Q9R1P3, Q9WVJ2, Q99JI4, O35226, Q9Z2U1, Q9QUM9, O88685, P26516, P62334, P62983, P63017	384	56	8501	7.51111	1.59376e-08	6.93693e-10	5.165e-10
GOTERM_BP_DIRECT	GO:0006811~ion transport	30	4.46429	0.0172422	Q9QYA2, Q06185, P56135, Q9CPQ8, Q9CQQ7, Q61792, P70302, P04919, O35943, Q3UMR5, Q9D3D9, Q6PIE5, Q9DCX2, G5E829, P56382, P56480, Q9CXJ4, Q91VR2, P97450, Q9Z2I0, P03930, Q60930, Q60931, Q60932, Q03265, Q7M729, Q9CRA7, P14094, Q91V61, Q9DB20	643	599	20136	1.5684	1	0.350109	0.339317			REACTOME_PATHWAY	R-MMU-1234176~Oxygen-dependent proline hydroxylation of Hypoxia-inducible Factor Alpha	20	3.35008	4.17854e-11	Q9D8W5, P54775, Q3TXS7, P46471, Q8BG32, Q8VDM4, P62192, Q9R1P3, Q9WVJ2, Q99JI4, O35226, P61079, Q9Z2U1, Q9QUM9, O88685, P83940, P26516, P62869, P62334, P62983	384	66	8501	6.70849	3.84008e-08	1.5377e-09	1.14492e-09
REACTOME_PATHWAY	R-MMU-1852241~Organelle biogenesis and maintenance	19	2.82738	0.0356535	P97450, Q06185, P26443, P03930, P56135, Q9CPQ8, Q9CQQ7, Q03265, Q8K2C6, P09671, Q9CRA7, Q9D3D9, Q9DCX2, P56382, P56480, P54071, P62897, Q91VR2, Q9DB20	457	212	8501	1.66714	1	0.352199	0.331481			REACTOME_PATHWAY	R-MMU-8939902~Regulation of RUNX2 expression and activity	18	3.01508	4.7122e-11	Q9D8W5, P54775, Q3TXS7, P46471, Q9WTX5, Q8BG32, Q8VDM4, P62192, Q9R1P3, Q9WVJ2, Q99JI4, O35226, Q9Z2U1, Q9QUM9, O88685, P26516, P62334, P62983	384	52	8501	7.66316	4.33051e-08	1.66739e-09	1.24148e-09
															REACTOME_PATHWAY	R-MMU-983705~Signaling by the B Cell Receptor (BCR)	24	4.0201	5.7623e-11	Q63810, Q60631, Q9D8W5, P54775, P26883, Q3TXS7, P48453, P46471, Q9WTX5, Q8BG32, Q8VDM4, P62192, Q9R1P3, Q9WVJ2, Q99JI4, O35226, P63328, P0DP26, Q9Z2U1, Q9QUM9, O88685, P26516, P62334, P62983	384	100	8501	5.31313	5.29556e-08	1.96345e-09	1.46192e-09
Annotation Cluster 5	Enrichment Score: 5.355688292158865														REACTOME_PATHWAY	R-MMU-8854050~FBXL7 down-regulates AURKA during mitotic entry and in early mitosis	18	3.01508	9.3175e-11	Q9D8W5, P54775, Q3TXS7, P46471, Q9WTX5, Q8BG32, Q8VDM4, P62192, Q9R1P3, Q9WVJ2, Q99JI4, O35226, Q9Z2U1, Q9QUM9, O88685, P26516, P62334, P62983	384	54	8501	7.37934	8.56278e-08	3.06146e-09	2.27946e-09
Category	Term	Count	%	PValue	Genes	List Total	Pop Hits	Pop Total	Fold Enrichment	Bonferroni	Benjamini	FDR			GOTERM_BP_DIRECT	GO:0043161~proteasome-mediated ubiquitin-dependent protein catabolic process	28	4.69012	1.23026e-10	Q9D8W5, P54775, Q1XH17, Q9CZ44, P46471, Q3U1J4, Q8VDM4, Q9R1P3, Q61990, Q9D783, Q3TCH7, O35226, Q9JLV5, Q9Z2U1, P26516, P62334, Q3TXS7, Q9JMA1, Q9WV60, P54728, P62192, P54726, P46935, Q01853, Q99JI4, P61079, Q9QUM9, O88685	572	217	20136	4.5423	3.40413e-07	4.86129e-08	4.75056e-08
REACTOME_PATHWAY	R-MMU-70268~Pyruvate metabolism	13	1.93452	7.38503e-10	Q8BKZ9, Q60932, Q99KB8, O08749, P35486, Q9D051, O70571, Q7TSQ8, Q8BMF4, Q9WVL0, P16125, Q3UV70, Q9JK42	457	24	8501	10.0759	5.39107e-07	3.17556e-08	2.98876e-08			REACTOME_PATHWAY	R-MMU-1234174~Cellular response to hypoxia	20	3.35008	1.29805e-10	Q9D8W5, P54775, Q3TXS7, P46471, Q8BG32, Q8VDM4, P62192, Q9R1P3, Q9WVJ2, Q99JI4, O35226, P61079, Q9Z2U1, Q9QUM9, O88685, P83940, P26516, P62869, P62334, P62983	384	70	8501	6.32515	1.19291e-07	4.11796e-09	3.06609e-09
GOTERM_BP_DIRECT	GO:0061732~mitochondrial acetyl-CoA biosynthetic process from pyruvate	7	1.04167	2.72167e-08	Q8BKZ9, P63030, O08749, P35486, Q9D051, Q8BMF4, Q9D023	643	8	20136	27.4012	7.24211e-05	3.29075e-06	3.18931e-06			REACTOME_PATHWAY	R-MMU-5358346~Hedgehog ligand biogenesis	19	3.18258	1.58036e-10	Q9D8W5, P54775, Q3TXS7, P46471, Q8BG32, Q8VDM4, P62192, Q9R1P3, Q9WVJ2, Q01853, Q99JI4, O35226, Q9Z2U1, Q9QUM9, P09103, O88685, P26516, P62334, P62983	384	63	8501	6.67655	1.45235e-07	4.84645e-09	3.6085e-09
REACTOME_PATHWAY	R-MMU-204174~Regulation of pyruvate dehydrogenase (PDH) complex	10	1.4881	2.7788e-08	Q3UV70, Q8BKZ9, O08749, Q9JK42, P35486, Q9D051, O70571, Q7TSQ8, Q8BMF4, Q9WVL0	457	16	8501	11.6261	2.0285e-05	1.1285e-06	1.06212e-06			REACTOME_PATHWAY	R-MMU-5610780~Degradation of GLI1 by the proteasome	18	3.01508	1.78203e-10	Q9D8W5, P54775, Q3TXS7, P46471, Q9WTX5, Q8BG32, Q8VDM4, P62192, Q9R1P3, Q9WVJ2, Q99JI4, O35226, Q9Z2U1, Q9QUM9, O88685, P26516, P62334, P62983	384	56	8501	7.11579	1.63769e-07	5.28861e-09	3.93772e-09
REACTOME_PATHWAY	R-MMU-389661~Glyoxylate metabolism and glycine degradation	12	1.78571	1.34727e-07	Q60597, Q8BKZ9, Q8CHT0, P53395, O08749, Q9D2G2, Q91WK5, P35486, Q9D051, Q8BMF4, Q9CR21, P05202	457	29	8501	7.69728	9.83461e-05	5.18345e-06	4.87855e-06			REACTOME_PATHWAY	R-MMU-4641258~Degradation of DVL	18	3.01508	2.43606e-10	Q9D8W5, P54775, Q3TXS7, P46471, Q8BG32, Q8VDM4, P62192, Q9R1P3, Q9WVJ2, Q99JI4, O35226, Q9JLV5, Q9Z2U1, Q9QUM9, O88685, P26516, P62334, P62983	384	57	8501	6.99095	2.23874e-07	6.16312e-09	4.58884e-09
GOTERM_BP_DIRECT	GO:0006086~acetyl-CoA biosynthetic process from pyruvate	5	0.744048	1.45918e-05	Q8BKZ9, O08749, P35486, Q9D051, Q8BMF4	643	6	20136	26.0964	0.0380848	0.000946687	0.000917503			REACTOME_PATHWAY	R-MMU-5607761~Dectin-1 mediated noncanonical NF-kB signaling	18	3.01508	2.43606e-10	Q9D8W5, P54775, Q3TXS7, P46471, Q9WTX5, Q8BG32, Q8VDM4, P62192, Q9R1P3, Q9WVJ2, Q99JI4, O35226, Q9Z2U1, Q9QUM9, O88685, P26516, P62334, P62983	384	57	8501	6.99095	2.23874e-07	6.16312e-09	4.58884e-09
REACTOME_PATHWAY	R-MMU-5362517~Signaling by Retinoic Acid	11	1.6369	5.56622e-05	Q05816, Q8BKZ9, P00329, Q924X2, O08749, Q9JK42, P35486, Q9D051, O70571, Q8BMF4, Q99LB2	457	42	8501	4.87189	0.03982	0.0013563	0.00127652			REACTOME_PATHWAY	R-MMU-5676590~NIK-->noncanonical NF-kB signaling	18	3.01508	2.43606e-10	Q9D8W5, P54775, Q3TXS7, P46471, Q9WTX5, Q8BG32, Q8VDM4, P62192, Q9R1P3, Q9WVJ2, Q99JI4, O35226, Q9Z2U1, Q9QUM9, O88685, P26516, P62334, P62983	384	57	8501	6.99095	2.23874e-07	6.16312e-09	4.58884e-09
GOTERM_BP_DIRECT	GO:0006006~glucose metabolic process	8	1.19048	0.0156811	Q60994, Q05816, Q9JK42, Q6P549, P35486, Q9D051, O70571, Q8BMF4	643	82	20136	3.05519	1	0.32404	0.314051			REACTOME_PATHWAY	R-MMU-75815~Ubiquitin-dependent degradation of Cyclin D	17	2.84757	3.56778e-10	Q9D8W5, P54775, Q3TXS7, P46471, Q8BG32, Q8VDM4, P62192, Q9R1P3, Q9WVJ2, Q99JI4, O35226, Q9Z2U1, Q9QUM9, O88685, P26516, P62334, P62983	384	51	8501	7.37934	3.27879e-07	8.00575e-09	5.9608e-09
REACTOME_PATHWAY	R-MMU-9006931~Signaling by Nuclear Receptors	16	2.38095	0.148918	Q8BKZ9, O08749, P35486, Q9D051, O70571, Q8BMF4, P49817, Q05816, P00329, Q924X2, Q6ZWY9, Q9JK42, Q99LB2, P08752	457	208	8501	1.4309	1	1	0.942466			REACTOME_PATHWAY	R-MMU-350562~Regulation of ornithine decarboxylase (ODC)	17	2.84757	3.56778e-10	Q9D8W5, P54775, Q64669, Q3TXS7, P46471, Q8BG32, Q8VDM4, P62192, Q9R1P3, Q9WVJ2, Q99JI4, O35226, Q9Z2U1, Q9QUM9, O88685, P26516, P62334	384	51	8501	7.37934	3.27879e-07	8.00575e-09	5.9608e-09
															REACTOME_PATHWAY	R-MMU-351202~Metabolism of polyamines	18	3.01508	4.45506e-10	Q9D8W5, P54775, Q64669, Q3TXS7, P46471, P97355, Q8BG32, Q8VDM4, P62192, Q9R1P3, Q9WVJ2, Q99JI4, O35226, Q9Z2U1, Q9QUM9, O88685, P26516, P62334	384	59	8501	6.75397	4.0942e-07	9.53175e-09	7.09701e-09
Annotation Cluster 6	Enrichment Score: 4.606038083028165														REACTOME_PATHWAY	R-MMU-69601~Ubiquitin Mediated Degradation of Phosphorylated Cdc25A	17	2.84757	4.94403e-10	Q9D8W5, P54775, Q3TXS7, P46471, Q8BG32, Q8VDM4, P62192, Q9R1P3, Q9WVJ2, Q99JI4, O35226, Q9Z2U1, Q9QUM9, O88685, P26516, P62334, P62983	384	52	8501	7.23743	4.54356e-07	9.67767e-09	7.20566e-09
Category	Term	Count	%	PValue	Genes	List Total	Pop Hits	Pop Total	Fold Enrichment	Bonferroni	Benjamini	FDR			REACTOME_PATHWAY	R-MMU-69610~p53-Independent DNA Damage Response	17	2.84757	4.94403e-10	Q9D8W5, P54775, Q3TXS7, P46471, Q8BG32, Q8VDM4, P62192, Q9R1P3, Q9WVJ2, Q99JI4, O35226, Q9Z2U1, Q9QUM9, O88685, P26516, P62334, P62983	384	52	8501	7.23743	4.54356e-07	9.67767e-09	7.20566e-09
REACTOME_PATHWAY	R-MMU-77286~mitochondrial fatty acid beta-oxidation of saturated fatty acids	9	1.33929	5.54576e-10	Q61425, Q07417, Q8BH95, Q99JY0, P51174, P45952, Q9DCS3, Q8BMS1, P50544	457	9	8501	18.6018	4.04841e-07	2.53372e-08	2.38468e-08			REACTOME_PATHWAY	R-MMU-69613~p53-Independent G1/S DNA damage checkpoint	17	2.84757	4.94403e-10	Q9D8W5, P54775, Q3TXS7, P46471, Q8BG32, Q8VDM4, P62192, Q9R1P3, Q9WVJ2, Q99JI4, O35226, Q9Z2U1, Q9QUM9, O88685, P26516, P62334, P62983	384	52	8501	7.23743	4.54356e-07	9.67767e-09	7.20566e-09
REACTOME_PATHWAY	R-MMU-77346~Beta oxidation of decanoyl-CoA to octanoyl-CoA-CoA	6	0.892857	2.4942e-06	Q61425, Q8BH95, Q99JY0, P45952, Q9DCS3, Q8BMS1	457	6	8501	18.6018	0.00181911	8.68219e-05	8.17147e-05			REACTOME_PATHWAY	R-MMU-349425~Autodegradation of the E3 ubiquitin ligase COP1	17	2.84757	4.94403e-10	Q9D8W5, P54775, Q3TXS7, P46471, Q8BG32, Q8VDM4, P62192, Q9R1P3, Q9WVJ2, Q99JI4, O35226, Q9Z2U1, Q9QUM9, O88685, P26516, P62334, P62983	384	52	8501	7.23743	4.54356e-07	9.67767e-09	7.20566e-09
REACTOME_PATHWAY	R-MMU-77310~Beta oxidation of lauroyl-CoA to decanoyl-CoA-CoA	5	0.744048	3.91417e-05	Q61425, Q8BH95, Q99JY0, P51174, Q8BMS1	457	5	8501	18.6018	0.0281697	0.00110048	0.00103575			REACTOME_PATHWAY	R-MMU-9020702~Interleukin-1 signaling	23	3.8526	5.73262e-10	Q64337, Q9D8W5, P54775, Q9CZY3, Q3TXS7, P46471, Q9JMA1, Q9WTX5, Q8BG32, Q8VDM4, P62192, Q9R1P3, Q9WVJ2, P70236, Q99JI4, O35226, P61089, Q9Z2U1, Q9QUM9, O88685, P26516, P62334, P62983	384	102	8501	4.99191	5.26827e-07	1.09875e-08	8.18092e-09
REACTOME_PATHWAY	R-MMU-77348~Beta oxidation of octanoyl-CoA to hexanoyl-CoA	5	0.744048	3.91417e-05	Q61425, Q8BH95, Q99JY0, P45952, Q8BMS1	457	5	8501	18.6018	0.0281697	0.00110048	0.00103575			REACTOME_PATHWAY	R-MMU-8941858~Regulation of RUNX3 expression and activity	17	2.84757	6.7942e-10	Q9D8W5, P54775, Q3TXS7, P46471, Q8BG32, Q8VDM4, P62192, Q9R1P3, Q9WVJ2, Q99JI4, O35226, Q9Z2U1, Q9QUM9, O88685, P26516, P62334, P62983	384	53	8501	7.10087	6.24387e-07	1.27565e-08	9.49802e-09
REACTOME_PATHWAY	R-MMU-77350~Beta oxidation of hexanoyl-CoA to butanoyl-CoA	5	0.744048	3.91417e-05	Q61425, Q07417, Q8BH95, Q99JY0, Q8BMS1	457	5	8501	18.6018	0.0281697	0.00110048	0.00103575			REACTOME_PATHWAY	R-MMU-195253~Degradation of beta-catenin by the destruction complex	20	3.35008	7.75873e-10	Q9D8W5, P54775, Q3TXS7, P46471, Q9WV60, Q9WTX5, Q8BG32, Q8VDM4, P62192, Q9R1P3, Q9WVJ2, Q76MZ3, Q99JI4, O35226, Q9Z2U1, Q9QUM9, O88685, P26516, P62334, P62983	384	77	8501	5.75014	7.13027e-07	1.39961e-08	1.0421e-08
REACTOME_PATHWAY	R-MMU-77352~Beta oxidation of butanoyl-CoA to acetyl-CoA	3	0.446429	0.00830731	Q61425, Q07417, Q8BH95	457	3	8501	18.6018	0.997734	0.112456	0.105841			REACTOME_PATHWAY	R-MMU-2871837~FCERI mediated NF-kB activation	20	3.35008	7.75873e-10	Q9D8W5, P54775, Q9CZY3, Q3TXS7, P46471, Q9WTX5, Q8BG32, Q8VDM4, P62192, Q9R1P3, Q9WVJ2, Q99JI4, O35226, P61089, Q9Z2U1, Q9QUM9, O88685, P26516, P62334, P62983	384	77	8501	5.75014	7.13027e-07	1.39961e-08	1.0421e-08
REACTOME_PATHWAY	R-MMU-77285~Beta oxidation of myristoyl-CoA to lauroyl-CoA	3	0.446429	0.00830731	Q99JY0, P51174, Q8BMS1	457	3	8501	18.6018	0.997734	0.112456	0.105841			REACTOME_PATHWAY	R-MMU-187577~SCF(Skp2)-mediated degradation of p27/p21	18	3.01508	7.93113e-10	Q9D8W5, P54775, Q3TXS7, P46471, Q9WTX5, Q8BG32, Q8VDM4, P62192, Q9R1P3, Q9WVJ2, Q99JI4, O35226, Q9Z2U1, Q9QUM9, O88685, P26516, P62334, P62983	384	61	8501	6.53253	7.28871e-07	1.4032e-08	1.04477e-08
															REACTOME_PATHWAY	R-MMU-5689603~UCH proteinases	22	3.68509	1.08169e-09	Q9D8W5, P54775, Q3TXS7, P46471, P29595, Q8BG32, Q8VDM4, Q9WUP7, P62192, Q9R1P3, Q9WVJ2, Q9R0P9, Q9Z2N8, Q99JI4, O35226, Q9Z2U1, Q9QUM9, O88685, Q9JKV1, P26516, P62334, P62983	384	96	8501	5.0733	9.94068e-07	1.87764e-08	1.39803e-08
Annotation Cluster 7	Enrichment Score: 3.219411015447633														REACTOME_PATHWAY	R-MMU-4641257~Degradation of AXIN	17	2.84757	1.25319e-09	Q9D8W5, P54775, Q3TXS7, P46471, Q8BG32, Q8VDM4, P62192, Q9R1P3, Q9WVJ2, Q99JI4, O35226, Q9Z2U1, Q9QUM9, O88685, P26516, P62334, P62983	384	55	8501	6.84266	1.15168e-06	2.13506e-08	1.58969e-08
Category	Term	Count	%	PValue	Genes	List Total	Pop Hits	Pop Total	Fold Enrichment	Bonferroni	Benjamini	FDR			REACTOME_PATHWAY	R-MMU-1169091~Activation of NF-kappaB in B cells	18	3.01508	1.37728e-09	Q9D8W5, P54775, Q3TXS7, P46471, Q9WTX5, Q8BG32, Q8VDM4, P62192, Q9R1P3, Q9WVJ2, Q99JI4, O35226, Q9Z2U1, Q9QUM9, O88685, P26516, P62334, P62983	384	63	8501	6.32515	1.26572e-06	2.26267e-08	1.68471e-08
GOTERM_BP_DIRECT	GO:0032543~mitochondrial translation	15	2.23214	1.83933e-06	Q9Z1P6, Q9CXW2, Q8VE22, Q3TBW2, Q9D338, Q9ER88, Q8VDT9, Q9DB15, Q9DCU6, Q80ZS3, Q8BIJ6, Q921S7, Q8R2Q4, Q9D7N3, Q9D1N9	643	95	20136	4.94459	0.00488249	0.000148261	0.00014369			REACTOME_PATHWAY	R-MMU-8878166~Transcriptional regulation by RUNX2	18	3.01508	1.37728e-09	Q9D8W5, P54775, Q3TXS7, P46471, Q9WTX5, Q8BG32, Q8VDM4, P62192, Q9R1P3, Q9WVJ2, Q99JI4, O35226, Q9Z2U1, Q9QUM9, O88685, P26516, P62334, P62983	384	63	8501	6.32515	1.26572e-06	2.26267e-08	1.68471e-08
REACTOME_PATHWAY	R-MMU-5368287~Mitochondrial translation	15	2.23214	0.000172838	Q9CXW2, Q8VE22, Q3TBW2, Q9D338, Q9ER88, Q9CQX8, Q8K0D5, Q8VDT9, Q9DB15, Q9DCU6, Q80ZS3, Q921S7, Q8R2Q4, Q9D7N3, Q9D1N9	457	86	8501	3.24449	0.118546	0.00350957	0.00330312			REACTOME_PATHWAY	R-MMU-69541~Stabilization of p53	17	2.84757	1.68318e-09	Q9D8W5, P54775, Q3TXS7, P46471, Q8BG32, Q8VDM4, P62192, Q9R1P3, Q9WVJ2, Q99JI4, O35226, Q9Z2U1, Q9QUM9, O88685, P26516, P62334, P62983	384	56	8501	6.72047	1.54684e-06	2.71672e-08	2.02277e-08
REACTOME_PATHWAY	R-MMU-5389840~Mitochondrial translation elongation	14	2.08333	0.000432585	Q9CXW2, Q8VE22, Q3TBW2, Q9D338, Q9ER88, Q9CQX8, Q8K0D5, Q8VDT9, Q9DB15, Q9DCU6, Q80ZS3, Q921S7, Q9D7N3, Q9D1N9	457	83	8501	3.13764	0.270835	0.00771267	0.00725898			REACTOME_PATHWAY	R-MMU-1280218~Adaptive Immune System	65	10.8878	1.86389e-09	Q63810, P54775, P48453, Q8C1A5, P46471, Q922F4, Q9WTX5, Q9D0M5, Q8BG32, P17427, P68181, Q91XL9, Q9JLV5, P63328, P47754, Q9Z2U1, P08121, P05132, P47757, Q9JJZ2, P05213, Q60631, Q9D5V5, Q61768, P46935, P14211, P61079, Q8VDI7, Q9WTZ1, Q9QUM9, O88685, O88487, P27773, Q9D8W5, Q61335, P26883, Q9CZY3, Q9CQW9, Q8VDM4, P35235, Q9WVJ2, Q9R1P3, A2AN08, A2AUC9, P63101, O35226, P68037, P61089, P61164, P62932,…	384	657	8501	2.19022	1.71291e-06	2.94367e-08	2.19176e-08
REACTOME_PATHWAY	R-MMU-5419276~Mitochondrial translation termination	14	2.08333	0.000547925	Q9CXW2, Q8VE22, Q3TBW2, Q9D338, Q9ER88, Q9CQX8, Q8VDT9, Q9DB15, Q9DCU6, Q80ZS3, Q921S7, Q8R2Q4, Q9D7N3, Q9D1N9	457	85	8501	3.06382	0.329744	0.0095365	0.00897553			REACTOME_PATHWAY	R-MMU-1236978~Cross-presentation of soluble exogenous antigens (endosomes)	16	2.68007	1.88779e-09	Q9D8W5, P54775, Q3TXS7, P46471, Q8BG32, Q8VDM4, P62192, Q9R1P3, Q9WVJ2, Q99JI4, O35226, Q9Z2U1, Q9QUM9, O88685, P26516, P62334	384	49	8501	7.22874	1.73488e-06	2.94367e-08	2.19176e-08
REACTOME_PATHWAY	R-MMU-72766~Translation	21	3.125	0.0143399	Q9CXW2, Q8VE22, Q3TBW2, Q9D338, Q9ER88, O70251, Q91VM9, Q9CQX8, Q8K0D5, Q8VDT9, Q9DB15, Q6ZWN5, Q9DCU6, Q80ZS3, Q921S7, Q8R2Q4, P27659, Q8BWY3, Q9D7N3, Q9D1N9, Q9D819	457	220	8501	1.77562	0.999974	0.171844	0.161735			REACTOME_PATHWAY	R-MMU-382556~ABC-family proteins mediated transport	22	3.68509	1.96829e-09	Q9D8W5, P54775, Q3TXS7, Q9Z0N1, P46471, Q8BFZ9, Q8BG32, Q8VDM4, Q99L45, P62192, Q9R1P3, Q9WVJ2, Q01853, Q99JI4, O35226, Q9Z2U1, Q9QUM9, O88685, Q6ZWX6, P26516, P62334, P62983	384	99	8501	4.91956	1.80886e-06	3.01804e-08	2.24713e-08
GOTERM_BP_DIRECT	GO:0006412~translation	17	2.52976	0.0446579	P53026, Q8BFR5, Q8VE22, Q3TBW2, Q9D338, O70251, Q9DB15, Q6ZWN5, Q9DCU6, Q8BIJ6, Q921S7, Q8R2Q4, P27659, Q8BWY3, Q9D7N3, Q9D1N9, Q9CZR8	643	314	20136	1.69544	1	0.656298	0.636066			REACTOME_PATHWAY	R-MMU-5687128~MAPK6/MAPK4 signaling	19	3.18258	2.21519e-09	Q9D8W5, P54775, Q3TXS7, P46471, Q8BG32, Q8VDM4, P62192, Q9R1P3, Q9WVJ2, P68181, Q99JI4, O35226, Q9Z2U1, Q9QUM9, O88685, P26516, P05132, P62334, P62983	384	73	8501	5.76195	2.03576e-06	3.34094e-08	2.48755e-08
															REACTOME_PATHWAY	R-MMU-5658442~Regulation of RAS by GAPs	18	3.01508	3.88232e-09	Q9D8W5, P54775, Q3TXS7, P46471, Q8BG32, Q8VDM4, P62192, Q9R1P3, Q9WVJ2, Q99JI4, O35226, Q9JLV5, Q9Z2U1, Q9QUM9, O88685, P26516, P62334, P62983	384	67	8501	5.94753	3.56785e-06	5.58083e-08	4.1553e-08
Annotation Cluster 8	Enrichment Score: 2.796144413629773														REACTOME_PATHWAY	R-MMU-450531~Regulation of mRNA stability by proteins that bind AU-rich elements	20	3.35008	4.66064e-09	Q9D8W5, P54775, Q3TXS7, P46471, Q8BG32, Q8VDM4, P62192, Q6NZJ6, Q9R1P3, Q9WVJ2, P63101, Q99JI4, O35226, Q9Z2U1, Q9QUM9, O88685, P26516, P62334, P62983, P63017	384	85	8501	5.20895	4.28312e-06	6.49665e-08	4.83718e-08
Category	Term	Count	%	PValue	Genes	List Total	Pop Hits	Pop Total	Fold Enrichment	Bonferroni	Benjamini	FDR			REACTOME_PATHWAY	R-MMU-202424~Downstream TCR signaling	20	3.35008	4.66064e-09	Q9D8W5, P54775, Q9CZY3, Q3TXS7, P46471, Q9WTX5, Q8BG32, Q8VDM4, P62192, Q9R1P3, Q9WVJ2, Q99JI4, O35226, P61089, Q9Z2U1, Q9QUM9, O88685, P26516, P62334, P62983	384	85	8501	5.20895	4.28312e-06	6.49665e-08	4.83718e-08
REACTOME_PATHWAY	R-MMU-114608~Platelet degranulation	19	2.82738	4.09952e-05	Q9JI91, P48036, Q61207, Q8BND5, P20918, Q8VCM7, Q8K0E8, Q01339, A6X935, P57780, Q00623, Q08857, Q9DB73, Q78IK4, P20065, E9PV24, Q9ESB3, Q9WVA4, P26039	457	116	8501	3.04684	0.0294837	0.00110991	0.00104462			REACTOME_PATHWAY	R-MMU-8948751~Regulation of PTEN stability and activity	18	3.01508	4.9659e-09	Q9D8W5, P54775, Q3TXS7, P46471, Q8BG32, Q8VDM4, P62192, Q9R1P3, Q9WVJ2, P46935, Q99JI4, O35226, Q9Z2U1, Q9QUM9, O88685, P26516, P62334, P62983	384	68	8501	5.86006	4.56365e-06	6.81885e-08	5.07708e-08
REACTOME_PATHWAY	R-MMU-76005~Response to elevated platelet cytosolic Ca2+	19	2.82738	7.25899e-05	Q9JI91, P48036, Q61207, Q8BND5, P20918, Q8VCM7, Q8K0E8, Q01339, A6X935, P57780, Q00623, Q08857, Q9DB73, Q78IK4, P20065, E9PV24, Q9ESB3, Q9WVA4, P26039	457	121	8501	2.92094	0.0516129	0.00171172	0.00161103			REACTOME_PATHWAY	R-MMU-3858494~Beta-catenin independent WNT signaling	24	4.0201	6.1976e-09	Q63810, Q9D8W5, P54775, Q3TXS7, P48453, P46471, Q8BG32, Q8VDM4, P62192, P11798, Q9R1P3, Q9WVJ2, P17427, Q99JI4, O35226, P63328, P0DP26, Q9Z2U1, Q9QUM9, O88685, P26516, P62334, P62983, Q6IRU5	384	125	8501	4.2505	5.69558e-06	8.3729e-08	6.23417e-08
REACTOME_PATHWAY	R-MMU-76002~Platelet activation, signaling and aggregation	23	3.42262	0.0115719	Q9JI91, P48036, Q61207, Q8BND5, P20918, P19221, Q8VCM7, Q8K0E8, Q01339, A6X935, P57780, P41241, Q00623, Q08857, Q9DB73, P62835, Q78IK4, P20065, E9PV24, Q9ESB3, Q9WVA4, P08752, P26039	457	244	8501	1.75344	0.999796	0.145846	0.137267			REACTOME_PATHWAY	R-MMU-446652~Interleukin-1 family signaling	23	3.8526	6.27968e-09	Q64337, Q9D8W5, P54775, Q9CZY3, Q3TXS7, P46471, Q9JMA1, Q9WTX5, Q8BG32, Q8VDM4, P62192, Q9R1P3, Q9WVJ2, P70236, Q99JI4, O35226, P61089, Q9Z2U1, Q9QUM9, O88685, P26516, P62334, P62983	384	115	8501	4.4276	5.771e-06	8.3729e-08	6.23417e-08
REACTOME_PATHWAY	R-MMU-109582~Hemostasis	32	4.7619	0.189849	Q811U4, P48036, Q9WTP7, P20918, P34884, Q8VCM7, A6X935, Q08857, Q9DB73, P62835, G5E829, E9PV24, Q9ESB3, P26039, Q9JI91, P01592, Q61207, Q8BH64, Q8BND5, P19221, O08715, Q6PD03, Q8K0E8, Q9WVK4, Q01339, Q00623, P57780, P41241, Q78IK4, P20065, P08752, Q9WVA4	457	490	8501	1.21481	1	1	0.942466			REACTOME_PATHWAY	R-MMU-68949~Orc1 removal from chromatin	18	3.01508	8.00949e-09	Q9D8W5, P54775, Q3TXS7, P46471, Q9WTX5, Q8BG32, Q8VDM4, P62192, Q9R1P3, Q9WVJ2, Q99JI4, O35226, Q9Z2U1, Q9QUM9, O88685, P26516, P62334, P62983	384	70	8501	5.69263	7.36069e-06	1.05268e-07	7.83786e-08
															REACTOME_PATHWAY	R-MMU-449147~Signaling by Interleukins	36	6.03015	8.45013e-09	Q9D8W5, P54775, Q9CZY3, P46471, Q9WTX5, Q8BG32, Q8VDM4, P35235, Q9R1P3, Q9WVJ2, P63101, O35226, P63085, P61089, Q9Z2U1, P26516, P05132, P62334, P47811, Q60631, Q64337, Q3TXS7, Q9JMA1, P62192, Q9D7X3, P70236, P18654, Q76MZ3, Q99JI4, P47809, P42232, O09110, P08113, Q9QUM9, O88685, P62983	384	266	8501	2.99612	7.76564e-06	1.09495e-07	8.15259e-08
Annotation Cluster 9	Enrichment Score: 2.6719350747704764														REACTOME_PATHWAY	R-MMU-4608870~Asymmetric localization of PCP proteins	17	2.84757	8.61354e-09	Q9D8W5, P54775, Q3TXS7, P46471, Q8BG32, Q8VDM4, P62192, Q9R1P3, Q9WVJ2, Q99JI4, O35226, Q9Z2U1, Q9QUM9, O88685, P26516, P62334, P62983	384	62	8501	6.0701	7.91581e-06	1.10062e-07	8.19483e-08
Category	Term	Count	%	PValue	Genes	List Total	Pop Hits	Pop Total	Fold Enrichment	Bonferroni	Benjamini	FDR			REACTOME_PATHWAY	R-MMU-68882~Mitotic Anaphase	32	5.36013	9.85116e-09	Q6P1F6, Q9D8W5, P54775, Q922J3, P46471, Q922F4, Q9D0M5, Q8BG32, Q8VDM4, Q9R1P3, Q9WVJ2, O35226, O54962, Q9Z2U1, P26516, P62334, P63005, Q9JJZ2, P05213, Q3TXS7, P62827, P68372, P62192, Q76MZ3, Q99JI4, P68369, P68368, P48678, Q9QUM9, O88685, O88487, P62983	384	218	8501	3.24962	9.05318e-06	1.24152e-07	9.2439e-08
GOTERM_BP_DIRECT	GO:0000266~mitochondrial fission	7	1.04167	6.51362e-05	P58281, Q9CQ92, P39054, Q8K1M6, Q9CRB8, Q6PCP5, Q9CWE0	643	23	20136	9.53087	0.159143	0.00346525	0.00335842			REACTOME_PATHWAY	R-MMU-69202~Cyclin E associated events during G1/S transition	18	3.01508	1.01028e-08	Q9D8W5, P54775, Q3TXS7, P46471, Q9WTX5, Q8BG32, Q8VDM4, P62192, Q9R1P3, Q9WVJ2, Q99JI4, O35226, Q9Z2U1, Q9QUM9, O88685, P26516, P62334, P62983	384	71	8501	5.61246	9.2844e-06	1.25602e-07	9.35189e-08
GOTERM_BP_DIRECT	GO:0016559~peroxisome fission	5	0.744048	0.000282492	Q9CQ92, Q8VCI5, Q8K1M6, Q6PCP5, Q9R0H0	643	11	20136	14.2344	0.528492	0.0121653	0.0117903			REACTOME_PATHWAY	R-MMU-2555396~Mitotic Metaphase and Anaphase	32	5.36013	1.10094e-08	Q6P1F6, Q9D8W5, P54775, Q922J3, P46471, Q922F4, Q9D0M5, Q8BG32, Q8VDM4, Q9R1P3, Q9WVJ2, O35226, O54962, Q9Z2U1, P26516, P62334, P63005, Q9JJZ2, P05213, Q3TXS7, P62827, P68372, P62192, Q76MZ3, Q99JI4, P68369, P68368, P48678, Q9QUM9, O88685, O88487, P62983	384	219	8501	3.23478	1.01176e-05	1.35049e-07	1.00553e-07
GOTERM_BP_DIRECT	GO:0090141~positive regulation of mitochondrial fission	5	0.744048	0.00397587	Q3UMR5, Q9EQH3, Q9CQ92, Q8K1M6, Q6PCP5	643	21	20136	7.45612	0.999975	0.110165	0.106769			REACTOME_PATHWAY	R-MMU-174084~Autodegradation of Cdh1 by Cdh1:APC/C	17	2.84757	1.41695e-08	Q9D8W5, P54775, Q3TXS7, P46471, Q8BG32, Q8VDM4, P62192, Q9R1P3, Q9WVJ2, Q99JI4, O35226, Q9Z2U1, Q9QUM9, O88685, P26516, P62334, P62983	384	64	8501	5.88041	1.30217e-05	1.69298e-07	1.26054e-07
GOTERM_BP_DIRECT	GO:0001836~release of cytochrome c from mitochondria	5	0.744048	0.00559351	Q9CQ92, P09671, Q8K1M6, Q6PCP5, Q9D880	643	23	20136	6.80776	1	0.145057	0.140585			REACTOME_PATHWAY	R-MMU-69656~Cyclin A:Cdk2-associated events at S phase entry	18	3.01508	1.58668e-08	Q9D8W5, P54775, Q3TXS7, P46471, Q9WTX5, Q8BG32, Q8VDM4, P62192, Q9R1P3, Q9WVJ2, Q99JI4, O35226, Q9Z2U1, Q9QUM9, O88685, P26516, P62334, P62983	384	73	8501	5.45869	1.45815e-05	1.87147e-07	1.39343e-07
GOTERM_BP_DIRECT	GO:0043653~mitochondrial fragmentation involved in apoptotic process	4	0.595238	0.0057225	Q9EQH3, Q9CQ92, Q8K1M6, Q6PCP5	643	12	20136	10.4386	1	0.145057	0.140585			REACTOME_PATHWAY	R-MMU-69563~p53-Dependent G1 DNA Damage Response	17	2.84757	1.80331e-08	Q9D8W5, P54775, Q3TXS7, P46471, Q8BG32, Q8VDM4, P62192, Q9R1P3, Q9WVJ2, Q99JI4, O35226, Q9Z2U1, Q9QUM9, O88685, P26516, P62334, P62983	384	65	8501	5.78994	1.65723e-05	2.07381e-07	1.54409e-07
GOTERM_BP_DIRECT	GO:0010821~regulation of mitochondrion organization	4	0.595238	0.0397062	Q9EQH3, Q9CQ92, Q8K1M6, Q6PCP5	643	24	20136	5.21928	1	0.593362	0.57507			REACTOME_PATHWAY	R-MMU-69580~p53-Dependent G1/S DNA damage checkpoint	17	2.84757	1.80331e-08	Q9D8W5, P54775, Q3TXS7, P46471, Q8BG32, Q8VDM4, P62192, Q9R1P3, Q9WVJ2, Q99JI4, O35226, Q9Z2U1, Q9QUM9, O88685, P26516, P62334, P62983	384	65	8501	5.78994	1.65723e-05	2.07381e-07	1.54409e-07
															REACTOME_PATHWAY	R-MMU-8939236~RUNX1 regulates transcription of genes involved in differentiation of HSCs	17	2.84757	2.28373e-08	Q9D8W5, P54775, Q3TXS7, P46471, Q8BG32, Q8VDM4, P62192, Q9R1P3, Q9WVJ2, Q99JI4, O35226, Q9Z2U1, Q9QUM9, O88685, P26516, P62334, P62983	384	66	8501	5.70222	2.09873e-05	2.59387e-07	1.9313e-07
Annotation Cluster 10	Enrichment Score: 2.662740398899047														REACTOME_PATHWAY	R-MMU-69615~G1/S DNA Damage Checkpoints	17	2.84757	2.8784e-08	Q9D8W5, P54775, Q3TXS7, P46471, Q8BG32, Q8VDM4, P62192, Q9R1P3, Q9WVJ2, Q99JI4, O35226, Q9Z2U1, Q9QUM9, O88685, P26516, P62334, P62983	384	67	8501	5.61711	2.64521e-05	3.22942e-07	2.40452e-07
Category	Term	Count	%	PValue	Genes	List Total	Pop Hits	Pop Total	Fold Enrichment	Bonferroni	Benjamini	FDR			REACTOME_PATHWAY	R-MMU-8878159~Transcriptional regulation by RUNX3	18	3.01508	3.02948e-08	Q9CSN1, Q9D8W5, P54775, Q3TXS7, P46471, Q8BG32, Q8VDM4, P62192, Q9R1P3, Q9WVJ2, Q99JI4, O35226, Q9Z2U1, Q9QUM9, O88685, P26516, P62334, P62983	384	76	8501	5.24322	2.78405e-05	3.35797e-07	2.50023e-07
GOTERM_BP_DIRECT	GO:0015909~long-chain fatty acid transport	7	1.04167	1.45449e-06	Q05816, P04117, P11404, Q08857, Q60714, Q924X2, P08226	643	13	20136	16.8623	0.00386291	0.000120904	0.000117177			REACTOME_PATHWAY	R-MMU-174154~APC/C:Cdc20 mediated degradation of Securin	17	2.84757	3.61126e-08	Q9D8W5, P54775, Q3TXS7, P46471, Q8BG32, Q8VDM4, P62192, Q9R1P3, Q9WVJ2, Q99JI4, O35226, Q9Z2U1, Q9QUM9, O88685, P26516, P62334, P62983	384	68	8501	5.53451	3.3187e-05	3.95519e-07	2.9449e-07
GOTERM_BP_DIRECT	GO:0015908~fatty acid transport	8	1.19048	8.23194e-05	Q05816, P04117, P11404, Q08857, Q60714, Q91WC3, P41216, P05202	643	34	20136	7.3684	0.196727	0.0041315	0.00400414			REACTOME_PATHWAY	R-MMU-2467813~Separation of Sister Chromatids	28	4.69012	3.7141e-08	Q9D8W5, P54775, Q922J3, P46471, Q922F4, Q9D0M5, Q8BG32, Q8VDM4, Q9R1P3, Q9WVJ2, O35226, Q9Z2U1, P26516, P62334, P63005, Q9JJZ2, P05213, Q3TXS7, P68372, P62192, Q76MZ3, Q99JI4, P68369, P68368, Q9QUM9, O88685, O88487, P62983	384	182	8501	3.40585	3.4132e-05	4.01997e-07	2.99313e-07
GOTERM_BP_DIRECT	GO:1990379~lipid transport across blood brain barrier	3	0.446429	0.00952	Q05816, Q08857, Q60714	643	5	20136	18.7894	1	0.211027	0.204521			REACTOME_PATHWAY	R-MMU-4086400~PCP/CE pathway	19	3.18258	4.33137e-08	Q9D8W5, P54775, Q3TXS7, P46471, Q8BG32, Q8VDM4, P62192, Q9R1P3, Q9WVJ2, P17427, Q99JI4, O35226, Q9Z2U1, Q9QUM9, O88685, P26516, P62334, P62983, Q6IRU5	384	87	8501	4.83474	3.98045e-05	4.5803e-07	3.41033e-07
REACTOME_PATHWAY	R-MMU-163560~Triglyceride catabolism	3	0.446429	0.11465	Q05816, P04117, P11404	457	11	8501	5.0732	1	0.941678	0.886285			REACTOME_PATHWAY	R-MMU-5632684~Hedgehog 'on' state	18	3.01508	8.27295e-08	Q9D8W5, P54775, Q3TXS7, P46471, Q8BG32, Q8VDM4, P62192, Q9R1P3, Q9WVJ2, Q99JI4, O35226, Q9JLV5, Q9Z2U1, Q9QUM9, O88685, P26516, P62334, P62983	384	81	8501	4.91956	7.60255e-05	8.64899e-07	6.43974e-07
REACTOME_PATHWAY	R-MMU-8979227~Triglyceride metabolism	3	0.446429	0.371599	Q05816, P04117, P11404	457	24	8501	2.32522	1	1	0.942466			REACTOME_PATHWAY	R-MMU-68867~Assembly of the pre-replicative complex	18	3.01508	1.00125e-07	Q60960, Q9D8W5, P54775, Q3TXS7, P46471, Q8BG32, Q8VDM4, P62192, Q9R1P3, Q9WVJ2, Q99JI4, O35226, Q9Z2U1, Q9QUM9, O88685, P26516, P62334, P62983	384	82	8501	4.85957	9.2011e-05	1.0235e-06	7.62065e-07
															REACTOME_PATHWAY	R-MMU-69017~CDK-mediated phosphorylation and removal of Cdc6	17	2.84757	1.05308e-07	Q9D8W5, P54775, Q3TXS7, P46471, Q8BG32, Q8VDM4, P62192, Q9R1P3, Q9WVJ2, Q99JI4, O35226, Q9Z2U1, Q9QUM9, O88685, P26516, P62334, P62983	384	73	8501	5.15543	9.6773e-05	1.05308e-06	7.84084e-07
Annotation Cluster 11	Enrichment Score: 2.650743486562483														REACTOME_PATHWAY	R-MMU-174184~Cdc20:Phospho-APC/C mediated degradation of Cyclin A	17	2.84757	1.05308e-07	Q9D8W5, P54775, Q3TXS7, P46471, Q8BG32, Q8VDM4, P62192, Q9R1P3, Q9WVJ2, Q99JI4, O35226, Q9Z2U1, Q9QUM9, O88685, P26516, P62334, P62983	384	73	8501	5.15543	9.6773e-05	1.05308e-06	7.84084e-07
Category	Term	Count	%	PValue	Genes	List Total	Pop Hits	Pop Total	Fold Enrichment	Bonferroni	Benjamini	FDR			REACTOME_PATHWAY	R-MMU-202403~TCR signaling	20	3.35008	1.08226e-07	Q9D8W5, P54775, Q9CZY3, Q3TXS7, P46471, Q9WTX5, Q8BG32, Q8VDM4, P62192, Q9R1P3, Q9WVJ2, Q99JI4, O35226, P61089, Q9Z2U1, Q9QUM9, O88685, P26516, P62334, P62983	384	102	8501	4.34079	9.94549e-05	1.07062e-06	7.97149e-07
REACTOME_PATHWAY	R-MMU-8949664~Processing of SMDT1	7	1.04167	0.000116401	P67778, O35129, Q3UMR5, Q8JZQ2, Q9DC61, Q9CXT8, Q99JB2	457	16	8501	8.13827	0.0814673	0.00250262	0.00235541			REACTOME_PATHWAY	R-MMU-174178~APC/C:Cdh1 mediated degradation of Cdc20 and other APC/C:Cdh1 targeted proteins in late mitosis/early G1	17	2.84757	1.28906e-07	Q9D8W5, P54775, Q3TXS7, P46471, Q8BG32, Q8VDM4, P62192, Q9R1P3, Q9WVJ2, Q99JI4, O35226, Q9Z2U1, Q9QUM9, O88685, P26516, P62334, P62983	384	74	8501	5.08576	0.000118458	1.24836e-06	9.29484e-07
REACTOME_PATHWAY	R-MMU-8949215~Mitochondrial calcium ion transport	7	1.04167	0.000171801	P67778, O35129, Q3UMR5, Q8JZQ2, Q9DC61, Q9CXT8, Q99JB2	457	17	8501	7.65954	0.117878	0.00350957	0.00330312			REACTOME_PATHWAY	R-MMU-179419~APC:Cdc20 mediated degradation of cell cycle proteins prior to satisfation of the cell cycle checkpoint	17	2.84757	1.28906e-07	Q9D8W5, P54775, Q3TXS7, P46471, Q8BG32, Q8VDM4, P62192, Q9R1P3, Q9WVJ2, Q99JI4, O35226, Q9Z2U1, Q9QUM9, O88685, P26516, P62334, P62983	384	74	8501	5.08576	0.000118458	1.24836e-06	9.29484e-07
GOTERM_BP_DIRECT	GO:0016485~protein processing	4	0.595238	0.558197	Q8K411, Q8JZQ2, Q9DC61, Q9CXT8	643	91	20136	1.37651	1	1	0.969537			REACTOME_PATHWAY	R-MMU-5688426~Deubiquitination	32	5.36013	1.69929e-07	Q9D8W5, P54775, P56399, P29595, P46471, Q8BG32, P70362, Q8VDM4, Q9WUP7, Q9R1P3, Q9WVJ2, Q9R0P9, Q9Z2N8, O35226, Q9Z2U1, Q99LB6, Q9JKV1, P26516, P62334, Q3TXS7, Q9JMA1, P54728, P62192, P54726, P35123, Q7TQI3, Q01853, Q8BY87, Q99JI4, Q9QUM9, O88685, P62983	384	246	8501	2.87974	0.000156152	1.62848e-06	1.21251e-06
															REACTOME_PATHWAY	R-MMU-176409~APC/C:Cdc20 mediated degradation of mitotic proteins	17	2.84757	1.91062e-07	Q9D8W5, P54775, Q3TXS7, P46471, Q8BG32, Q8VDM4, P62192, Q9R1P3, Q9WVJ2, Q99JI4, O35226, Q9Z2U1, Q9QUM9, O88685, P26516, P62334, P62983	384	76	8501	4.95193	0.00017557	1.81213e-06	1.34925e-06
Annotation Cluster 12	Enrichment Score: 2.2287354302287388														REACTOME_PATHWAY	R-MMU-176814~Activation of APC/C and APC/C:Cdc20 mediated degradation of mitotic proteins	17	2.84757	2.31393e-07	Q9D8W5, P54775, Q3TXS7, P46471, Q8BG32, Q8VDM4, P62192, Q9R1P3, Q9WVJ2, Q99JI4, O35226, Q9Z2U1, Q9QUM9, O88685, P26516, P62334, P62983	384	77	8501	4.88761	0.000212628	2.17226e-06	1.61739e-06
Category	Term	Count	%	PValue	Genes	List Total	Pop Hits	Pop Total	Fold Enrichment	Bonferroni	Benjamini	FDR			REACTOME_PATHWAY	R-MMU-453276~Regulation of mitotic cell cycle	18	3.01508	2.48427e-07	Q9D8W5, P54775, Q3TXS7, P46471, Q9WTX5, Q8BG32, Q8VDM4, P62192, Q9R1P3, Q9WVJ2, Q99JI4, O35226, Q9Z2U1, Q9QUM9, O88685, P26516, P62334, P62983	384	87	8501	4.58028	0.000228278	2.28552e-06	1.70172e-06
GOTERM_BP_DIRECT	GO:0000038~very long-chain fatty acid metabolic process	6	0.892857	0.000544091	P51660, Q921H8, Q9QYR9, Q91WC3, P41216, Q9R0H0	643	22	20136	8.54065	0.765012	0.0212835	0.0206274			REACTOME_PATHWAY	R-MMU-174143~APC/C-mediated degradation of cell cycle proteins	18	3.01508	2.48427e-07	Q9D8W5, P54775, Q3TXS7, P46471, Q9WTX5, Q8BG32, Q8VDM4, P62192, Q9R1P3, Q9WVJ2, Q99JI4, O35226, Q9Z2U1, Q9QUM9, O88685, P26516, P62334, P62983	384	87	8501	4.58028	0.000228278	2.28552e-06	1.70172e-06
REACTOME_PATHWAY	R-MMU-390918~Peroxisomal lipid metabolism	7	1.04167	0.00260027	P51660, Q9WUR2, P32020, Q99J39, O09174, P47934, Q9R0H0	457	27	8501	4.82268	0.850531	0.0422399	0.0397552			REACTOME_PATHWAY	R-MMU-5683057~MAPK family signaling cascades	35	5.86265	2.67823e-07	Q9D8W5, P54775, Q6PHZ2, Q63932, P46471, Q8BG32, Q8VDM4, P35235, Q9R1P3, Q9WVJ2, P68181, O35226, P63085, Q9JLV5, Q9Z2U1, P31938, P26516, P05132, P62334, Q923T9, Q60631, P28652, Q3TXS7, P70296, P62192, P11798, P11276, Q76MZ3, O08911, Q99JI4, P0DP26, Q9QUM9, O88685, P08551, P62983	384	291	8501	2.66265	0.000246099	2.43957e-06	1.81642e-06
REACTOME_PATHWAY	R-MMU-2046104~alpha-linolenic (omega3) and linoleic (omega6) acid metabolism	4	0.595238	0.0293214	P51660, P32020, P41216, Q9R0H0	457	13	8501	5.72362	1	0.293616	0.276344			REACTOME_PATHWAY	R-MMU-195721~Signaling by WNT	30	5.02513	3.21724e-07	Q63810, Q9D8W5, P54775, P48453, P46471, Q9WTX5, Q8BG32, Q8VDM4, Q9R1P3, Q9WVJ2, P17427, P63101, O35226, Q9JLV5, P63328, Q9Z2U1, P26516, P62334, Q3TXS7, Q9WV60, P62192, P11798, Q76MZ3, Q9QZ88, Q99JI4, P0DP26, Q9QUM9, O88685, P62983, Q6IRU5	384	227	8501	2.92573	0.000295621	2.90183e-06	2.1606e-06
REACTOME_PATHWAY	R-MMU-2046106~alpha-linolenic acid (ALA) metabolism	4	0.595238	0.0293214	P51660, P32020, P41216, Q9R0H0	457	13	8501	5.72362	1	0.293616	0.276344			REACTOME_PATHWAY	R-MMU-5684996~MAPK1/MAPK3 signaling	33	5.52764	3.72703e-07	Q9D8W5, P54775, Q6PHZ2, Q63932, P46471, Q8BG32, Q8VDM4, P35235, Q9R1P3, Q9WVJ2, O35226, P63085, Q9JLV5, Q9Z2U1, P31938, P26516, P62334, Q923T9, Q60631, P28652, Q3TXS7, P70296, P62192, P11798, P11276, Q76MZ3, O08911, Q99JI4, P0DP26, Q9QUM9, O88685, P08551, P62983	384	268	8501	2.72595	0.000342455	3.329e-06	2.47866e-06
															REACTOME_PATHWAY	R-MMU-69052~Switching of origins to a post-replicative state	18	3.01508	4.88855e-07	Q9D8W5, P54775, Q3TXS7, P46471, Q9WTX5, Q8BG32, Q8VDM4, P62192, Q9R1P3, Q9WVJ2, Q99JI4, O35226, Q9Z2U1, Q9QUM9, O88685, P26516, P62334, P62983	384	91	8501	4.37895	0.000449157	4.28313e-06	3.18907e-06
Annotation Cluster 13	Enrichment Score: 2.15366518841475														REACTOME_PATHWAY	R-MMU-983168~Antigen processing: Ubiquitination & Proteasome degradation	34	5.69514	4.93491e-07	Q9D8W5, P54775, Q9CZY3, P46471, Q8C1A5, Q9WTX5, Q8BG32, Q8VDM4, Q9R1P3, Q9WVJ2, A2AN08, A2AUC9, O35226, P68037, P61089, Q9JLV5, P62932, Q9Z2U1, P26516, P62334, Q9D5V5, Q3TXS7, P62192, P46935, Q99JI4, P61079, Q8VDI7, Q9WTZ1, Q9QUM9, P83940, O88685, P62869, P62983, Q11011	384	285	8501	2.64103	0.000453416	4.28313e-06	3.18907e-06
Category	Term	Count	%	PValue	Genes	List Total	Pop Hits	Pop Total	Fold Enrichment	Bonferroni	Benjamini	FDR			REACTOME_PATHWAY	R-MMU-1236975~Antigen processing-Cross presentation	18	3.01508	5.75311e-07	P27773, Q9D8W5, P54775, Q3TXS7, P46471, Q8BG32, Q8VDM4, P62192, Q9R1P3, Q9WVJ2, P14211, Q99JI4, O35226, Q9Z2U1, Q9QUM9, O88685, P26516, P62334	384	92	8501	4.33135	0.000528571	4.9008e-06	3.64896e-06
GOTERM_BP_DIRECT	GO:0000266~mitochondrial fission	7	1.04167	6.51362e-05	P58281, Q9CQ92, P39054, Q8K1M6, Q9CRB8, Q6PCP5, Q9CWE0	643	23	20136	9.53087	0.159143	0.00346525	0.00335842			REACTOME_PATHWAY	R-MMU-983169~Class I MHC mediated antigen processing & presentation	38	6.36516	5.93632e-07	P27773, Q9D8W5, Q61335, P54775, Q9CZY3, P46471, Q8C1A5, Q9WTX5, Q8BG32, Q8VDM4, Q9R1P3, Q9WVJ2, A2AN08, A2AUC9, O35226, P68037, P61089, Q9JLV5, P62932, Q9Z2U1, P26516, P62334, Q9D5V5, Q3TXS7, P62192, P46935, P14211, Q99JI4, P20029, P61079, Q8VDI7, Q9WTZ1, Q9QUM9, P83940, O88685, P62869, P62983, Q11011	384	343	8501	2.45261	0.000545399	5.01047e-06	3.73062e-06
GOTERM_BP_DIRECT	GO:0003374~dynamin family protein polymerization involved in mitochondrial fission	3	0.446429	0.0250145	P58281, P39054, Q8K1M6	643	8	20136	11.7434	1	0.429281	0.416048			REACTOME_PATHWAY	R-MMU-5673001~RAF/MAP kinase cascade	32	5.36013	7.01165e-07	Q9D8W5, P54775, Q6PHZ2, Q63932, P46471, Q8BG32, Q8VDM4, Q9R1P3, Q9WVJ2, O35226, P63085, Q9JLV5, Q9Z2U1, P31938, P26516, P62334, Q923T9, Q60631, P28652, Q3TXS7, P70296, P62192, P11798, P11276, Q76MZ3, O08911, Q99JI4, P0DP26, Q9QUM9, O88685, P08551, P62983	384	262	8501	2.70388	0.000644164	5.86429e-06	4.36635e-06
GOTERM_BP_DIRECT	GO:0061025~membrane fusion	3	0.446429	0.21232	P58281, P39054, Q8K1M6	643	27	20136	3.47952	1	1	0.969537			REACTOME_PATHWAY	R-MMU-69206~G1/S Transition	19	3.18258	7.37975e-07	Q9D8W5, P54775, Q3TXS7, P46471, Q9WTX5, Q8BG32, Q8VDM4, P62192, Q9R1P3, Q9WVJ2, Q76MZ3, Q99JI4, O35226, Q9Z2U1, Q9QUM9, O88685, P26516, P62334, P62983	384	104	8501	4.04445	0.00067797	6.11655e-06	4.55417e-06
															REACTOME_PATHWAY	R-MMU-5668541~TNFR2 non-canonical NF-kB pathway	18	3.01508	1.25362e-06	Q9D8W5, P54775, Q3TXS7, P46471, Q9WTX5, Q8BG32, Q8VDM4, P62192, Q9R1P3, Q9WVJ2, Q99JI4, O35226, Q9Z2U1, Q9QUM9, O88685, P26516, P62334, P62983	384	97	8501	4.10809	0.00115141	1.01383e-05	7.5486e-06
															REACTOME_PATHWAY	R-MMU-69002~DNA Replication Pre-Initiation	18	3.01508	1.25362e-06	Q60960, Q9D8W5, P54775, Q3TXS7, P46471, Q8BG32, Q8VDM4, P62192, Q9R1P3, Q9WVJ2, Q99JI4, O35226, Q9Z2U1, Q9QUM9, O88685, P26516, P62334, P62983	384	97	8501	4.10809	0.00115141	1.01383e-05	7.5486e-06
															REACTOME_PATHWAY	R-MMU-68886~M Phase	40	6.70017	1.25626e-06	Q6P1F6, Q9D8W5, P54775, P07901, Q922J3, P56212, P46471, Q922F4, Q9D0M5, Q8BG32, Q8VDM4, Q9R1P3, Q9WVJ2, F6ZDS4, O35226, P63085, O54962, P61164, Q9Z2U1, P61982, P26516, P05132, P62334, P63005, Q9JJZ2, P62259, P05213, Q3TXS7, P62827, P68372, P62192, Q76MZ3, Q99JI4, P68369, P68368, P48678, Q9QUM9, O88685, O88487, P62983	384	383	8501	2.31206	0.00115384	1.01383e-05	7.5486e-06
															REACTOME_PATHWAY	R-MMU-5689880~Ub-specific processing proteases	25	4.1876	1.76067e-06	Q9D8W5, P54775, P56399, P46471, Q8BG32, P70362, Q8VDM4, Q9R1P3, Q9WVJ2, O35226, Q9Z2U1, Q99LB6, Q9JKV1, P26516, P62334, Q3TXS7, Q9JMA1, P62192, P35123, Q7TQI3, Q8BY87, Q99JI4, Q9QUM9, O88685, P62983	384	181	8501	3.05774	0.00161675	1.3964e-05	1.03971e-05
															REACTOME_PATHWAY	R-MMU-71291~Metabolism of amino acids and derivatives	30	5.02513	2.05785e-06	Q9D8W5, P54775, Q64669, P46471, Q8BG32, Q8VDM4, Q9R112, Q9DBF1, Q8BVI4, Q9R1P3, Q9WVJ2, Q8C0M9, Q9CQ65, O35226, Q9Z2U1, P07310, P26516, Q91Z53, P62334, O35969, P52760, Q3TXS7, P97355, Q9CQT1, P62192, P50247, Q99J99, Q99JI4, Q9QUM9, O88685	384	248	8501	2.67799	0.00188937	1.59094e-05	1.18456e-05
															REACTOME_PATHWAY	R-MMU-453279~Mitotic G1 phase and G1/S transition	20	3.35008	3.57511e-06	Q6P1F6, Q9D8W5, P54775, Q3TXS7, P46471, Q9WTX5, Q8BG32, Q8VDM4, P62192, Q9R1P3, Q9WVJ2, Q76MZ3, Q99JI4, O35226, Q9Z2U1, Q9QUM9, O88685, P26516, P62334, P62983	384	127	8501	3.4863	0.00328014	2.74092e-05	2.04079e-05
															REACTOME_PATHWAY	R-MMU-6807070~PTEN Regulation	18	3.01508	8.46877e-06	Q9D8W5, P54775, Q3TXS7, P46471, Q8BG32, Q8VDM4, P62192, Q9R1P3, Q9WVJ2, P46935, Q99JI4, O35226, Q9Z2U1, Q9QUM9, O88685, P26516, P62334, P62983	384	111	8501	3.58995	0.00775263	6.13486e-05	4.5678e-05
															REACTOME_PATHWAY	R-MMU-69306~DNA Replication	19	3.18258	8.86681e-06	Q60960, Q9D8W5, P54775, Q3TXS7, P46471, Q9WTX5, Q8BG32, Q8VDM4, P62192, Q9R1P3, Q9WVJ2, Q99JI4, O35226, Q9Z2U1, Q9QUM9, O88685, P26516, P62334, P62983	384	123	8501	3.41969	0.00811553	6.37302e-05	4.74513e-05
															REACTOME_PATHWAY	R-MMU-201681~TCF dependent signaling in response to WNT	21	3.51759	1.07638e-05	Q9D8W5, P54775, Q3TXS7, P46471, Q9WV60, Q8BG32, Q8VDM4, P62192, Q9R1P3, Q9WVJ2, Q76MZ3, P63101, Q99JI4, O35226, Q9JLV5, Q9Z2U1, Q9QUM9, O88685, P26516, P62334, P62983	384	149	8501	3.12012	0.00984324	7.67652e-05	5.71567e-05
															REACTOME_PATHWAY	R-MMU-69239~Synthesis of DNA	18	3.01508	1.54419e-05	Q9D8W5, P54775, Q3TXS7, P46471, Q9WTX5, Q8BG32, Q8VDM4, P62192, Q9R1P3, Q9WVJ2, Q99JI4, O35226, Q9Z2U1, Q9QUM9, O88685, P26516, P62334, P62983	384	116	8501	3.43521	0.014091	0.000107626	8.01343e-05
															REACTOME_PATHWAY	R-MMU-69481~G2/M Checkpoints	21	3.51759	2.84405e-05	Q9D8W5, P54775, Q3TXS7, P46471, Q8BG32, Q8VDM4, P62192, Q9R1P3, Q9WVJ2, P63101, Q99JI4, O35226, P61089, Q9Z2U1, Q9QUM9, O88685, P61982, P26516, P62334, P62983, P62259	384	159	8501	2.92389	0.0257986	0.000185569	0.000138168
															REACTOME_PATHWAY	R-MMU-8953854~Metabolism of RNA	46	7.70519	4.67452e-05	Q6P1F6, P97461, Q9D8W5, P54775, P46471, Q8BG32, Q8VDM4, Q9R1P3, P63073, Q9WVJ2, Q61990, Q9DBF7, Q640M1, Q9WV35, F6ZDS4, P63101, P62751, O35226, P62274, P62855, P60335, Q9Z2U1, P62911, P26516, P62334, P62852, P62830, Q9CSN1, P97351, Q3TXS7, P62192, Q6NZJ6, Q8BGD9, Q76MZ3, P62264, Q99JI4, Q8R050, P61255, P84099, Q9D8E6, Q9QUM9, P62889, O88685, P62983, P63017, P60843	384	544	8501	1.87196	0.0420502	0.000292555	0.000217826
															REACTOME_PATHWAY	R-MMU-9006925~Intracellular signaling by second messengers	27	4.52261	7.79129e-05	Q9D8W5, P54775, P46471, Q8BG32, Q8VDM4, P35235, Q9R1P3, Q9WVJ2, P68181, O35226, P63085, Q9Z2U1, P26516, P05132, P62334, Q60631, Q9DBC7, Q3TXS7, P62192, Q76MZ3, P46935, P84096, Q99JI4, P0DP26, Q9QUM9, O88685, P62983	384	255	8501	2.34403	0.0691012	0.000474701	0.000353446
															REACTOME_PATHWAY	R-MMU-69278~Cell Cycle, Mitotic	42	7.03518	0.000120619	Q6P1F6, Q9D8W5, P54775, P07901, Q922J3, P56212, P46471, Q922F4, Q9WTX5, Q9D0M5, Q8BG32, Q8VDM4, Q9R1P3, Q9WVJ2, F6ZDS4, O35226, P63085, O54962, P61164, Q9Z2U1, P61982, P26516, P05132, P62334, P63005, Q9JJZ2, P62259, P05213, Q3TXS7, P62827, P11499, P68372, P62192, Q76MZ3, Q99JI4, P68369, P68368, P48678, Q9QUM9, O88685, O88487, P62983	384	499	8501	1.86332	0.104932	0.000711344	0.000529642
															REACTOME_PATHWAY	R-MMU-69242~S Phase	18	3.01508	0.000246168	Q9D8W5, P54775, Q3TXS7, P46471, Q9WTX5, Q8BG32, Q8VDM4, P62192, Q9R1P3, Q9WVJ2, Q99JI4, O35226, Q9Z2U1, Q9QUM9, O88685, P26516, P62334, P62983	384	144	8501	2.76725	0.202486	0.00130158	0.000969109
															REACTOME_PATHWAY	R-MMU-1640170~Cell Cycle	45	7.53769	0.000474026	Q6P1F6, Q9D8W5, P54775, P07901, Q922J3, P56212, P46471, Q922F4, Q9WTX5, Q9D0M5, Q8BG32, Q8VDM4, Q9R1P3, Q9WVJ2, F6ZDS4, P63101, O35226, P63085, P61089, O54962, P61164, Q9Z2U1, P61982, P26516, P05132, P62334, P63005, Q9CRB2, Q9JJZ2, P62259, P05213, Q3TXS7, P62827, P11499, P68372, P62192, Q76MZ3, Q99JI4, P68369, P68368, P48678, Q9QUM9, O88685, O88487, P62983	384	584	8501	1.70584	0.35321	0.00237013	0.00176472
															REACTOME_PATHWAY	R-MMU-382551~Transport of small molecules	48	8.0402	0.000615952	Q9D8W5, P54775, Q6PHZ2, Q8R429, Q9Z0N1, P29595, P46471, Q8BFZ9, Q9WTX5, Q8BG32, Q8VDM4, Q99L45, Q9R1P3, Q9WVJ2, P17427, P68181, O35226, P50518, O09165, Q9Z2U1, E9PZQ0, P26516, P05132, P62814, P62334, Q923T9, Q9DBC7, Q9QYB5, P28652, Q64518, Q3TXS7, Q9CR51, P62192, P11798, Q8VDN2, Q01853, Q8BY89, Q99JI4, P14231, O55143, P55065, P0DP26, Q9QUM9, P09103, O88685, Q6ZWX6, P62983, Q6P069	384	644	8501	1.65004	0.432341	0.00298251	0.00222067
															REACTOME_PATHWAY	R-MMU-1257604~PIP3 activates AKT signaling	23	3.8526	0.000630393	Q60631, Q9D8W5, P54775, Q3TXS7, P46471, Q8BG32, Q8VDM4, P35235, P62192, Q9R1P3, Q9WVJ2, Q76MZ3, P46935, P84096, Q99JI4, O35226, P63085, Q9Z2U1, Q9QUM9, O88685, P26516, P62334, P62983	384	229	8501	2.22347	0.43983	0.00303645	0.00226084
															REACTOME_PATHWAY	R-MMU-69620~Cell Cycle Checkpoints	26	4.35511	0.000735164	Q9D8W5, P54775, Q922J3, P46471, Q9D0M5, Q8BG32, Q8VDM4, Q9R1P3, Q9WVJ2, P63101, O35226, P61089, Q9Z2U1, P61982, P26516, P62334, P63005, P62259, Q3TXS7, P62192, Q76MZ3, Q99JI4, Q9QUM9, O88685, O88487, P62983	384	278	8501	2.07046	0.491283	0.00346847	0.0025825
															REACTOME_PATHWAY	R-MMU-8878171~Transcriptional regulation by RUNX1	20	3.35008	0.00108994	Q9D8W5, P54775, Q3TXS7, P46471, Q8BG32, Q8VDM4, P35235, P62192, Q9R1P3, Q9WVJ2, Q9Z2N8, Q9JIF0, Q99JI4, O35226, Q9Z2U1, Q9QUM9, O88685, P26516, P62334, P62983	384	193	8501	2.2941	0.632931	0.00493965	0.00367789
															REACTOME_PATHWAY	R-MMU-212436~Generic Transcription Pathway	37	6.19765	0.539579	Q9D8W5, P54775, P46471, Q9WTX5, Q8BG32, Q8VDM4, P35235, Q9R1P3, Q9WVJ2, Q9Z2N8, Q9JIF0, P63101, O35226, P63085, Q9Z2U1, Q8BZA9, P61982, P26516, P62334, P62259, P47811, Q9CSN1, P06745, Q3TXS7, P47791, P62192, P70236, P35700, Q6PAM0, Q76MZ3, Q99JI4, P61079, Q9QUM9, P83940, O88685, P62869, P62983	384	803	8501	1.02006	1	1	0.745064
															REACTOME_PATHWAY	R-MMU-73857~RNA Polymerase II Transcription	37	6.19765	0.84361	Q9D8W5, P54775, P46471, Q9WTX5, Q8BG32, Q8VDM4, P35235, Q9R1P3, Q9WVJ2, Q9Z2N8, Q9JIF0, P63101, O35226, P63085, Q9Z2U1, Q8BZA9, P61982, P26516, P62334, P62259, P47811, Q9CSN1, P06745, Q3TXS7, P47791, P62192, P70236, P35700, Q6PAM0, Q76MZ3, Q99JI4, P61079, Q9QUM9, P83940, O88685, P62869, P62983	384	921	8501	0.889367	1	1	0.84361
															REACTOME_PATHWAY	R-MMU-74160~Gene expression (Transcription)	41	6.86767	0.847683	Q9D8W5, P54775, P46471, Q9WTX5, Q8BG32, Q8VDM4, P35235, Q9R1P3, Q9WVJ2, F6ZDS4, Q9Z2N8, Q9JIF0, P63101, O35226, P63085, Q9Z2U1, Q8CJG0, Q8BZA9, P61982, P26516, P62334, P62259, P47811, Q9CSN1, P06745, Q3TXS7, P62827, Q9WV60, P47791, P62192, P70236, P35700, Q6PAM0, Q76MZ3, Q99JI4, P61079, Q9QUM9, P83940, O88685, P62869, P62983	384	1018	8501	0.89161	1	1	0.847683
															Annotation Cluster 4	Enrichment Score: 6.942877937815914
															Category	Term	Count	%	PValue	Genes	List Total	Pop Hits	Pop Total	Fold Enrichment	Bonferroni	Benjamini	FDR
															GOTERM_BP_DIRECT	GO:0006412~translation	49	8.20771	8.21626e-22	P97461, Q8C0C7, Q922B2, Q8BML9, P62751, P63323, O55135, P63242, P62274, P62911, Q8BU30, Q8QZY1, P62631, P62830, P97351, Q91WQ3, Q8BLY2, Q6NZJ6, Q9ER72, P57776, Q9DB27, Q68FL6, Q8R050, Q8BP47, P84099, Q8R010, Q6ZWX6, P60229, P32921, Q9Z0N1, P31230, P63073, Q8CGC7, Q9CZD3, P62855, Q9CQJ6, Q9Z1Q9, Q9QZD9, Q8BGD9, Q9D0R2, P62264, Q9WUA2, P58252, P61255, Q9D8E6, P62983, Q8BGQ7, P60843, Q9D0I9	572	314	20136	5.49343	2.27344e-18	2.27262e-18	2.22086e-18
															REACTOME_PATHWAY	R-MMU-72737~Cap-dependent Translation Initiation	25	4.1876	1.92003e-10	P97461, Q9Z0N1, Q3UGC7, Q99L45, P63073, P62751, P62274, P62855, P62911, Q8QZY1, P62852, P62830, P97351, Q60876, Q9QZD9, Q6NZJ6, Q8BGD9, P62264, P61255, P84099, Q9D8E6, P62889, Q6ZWX6, P60229, P60843	384	115	8501	4.81261	1.76451e-07	5.35282e-09	3.98552e-09
															REACTOME_PATHWAY	R-MMU-72613~Eukaryotic Translation Initiation	25	4.1876	1.92003e-10	P97461, Q9Z0N1, Q3UGC7, Q99L45, P63073, P62751, P62274, P62855, P62911, Q8QZY1, P62852, P62830, P97351, Q60876, Q9QZD9, Q6NZJ6, Q8BGD9, P62264, P61255, P84099, Q9D8E6, P62889, Q6ZWX6, P60229, P60843	384	115	8501	4.81261	1.76451e-07	5.35282e-09	3.98552e-09
															REACTOME_PATHWAY	R-MMU-156827~L13a-mediated translational silencing of Ceruloplasmin expression	24	4.0201	2.47865e-10	P97461, P97351, Q9Z0N1, Q3UGC7, Q9QZD9, Q99L45, Q6NZJ6, P63073, Q8BGD9, P62264, P62751, P61255, P84099, Q9D8E6, P62274, P62855, P62889, P62911, Q6ZWX6, Q8QZY1, P60229, P62852, P62830, P60843	384	107	8501	4.96554	2.27788e-07	6.16312e-09	4.58884e-09
															REACTOME_PATHWAY	R-MMU-72706~GTP hydrolysis and joining of the 60S ribosomal subunit	24	4.0201	3.02089e-10	P97461, P97351, Q9Z0N1, Q3UGC7, Q9QZD9, Q99L45, Q6NZJ6, P63073, Q8BGD9, P62264, P62751, P61255, P84099, Q9D8E6, P62274, P62855, P62889, P62911, Q6ZWX6, Q8QZY1, P60229, P62852, P62830, P60843	384	108	8501	4.91956	2.7762e-07	7.31373e-09	5.44555e-09
															REACTOME_PATHWAY	R-MMU-72662~Activation of the mRNA upon binding of the cap-binding complex and eIFs, and subsequent binding to 43S	18	3.01508	4.45506e-10	P97461, P97351, Q60876, Q9Z0N1, Q3UGC7, Q9QZD9, Q99L45, Q6NZJ6, P63073, Q8BGD9, P62264, P62274, P62855, Q6ZWX6, Q8QZY1, P60229, P62852, P60843	384	59	8501	6.75397	4.0942e-07	9.53175e-09	7.09701e-09
															REACTOME_PATHWAY	R-MMU-72649~Translation initiation complex formation	17	2.84757	2.97426e-09	P97461, P97351, Q9Z0N1, Q3UGC7, Q9QZD9, Q99L45, Q6NZJ6, P63073, Q8BGD9, P62264, P62274, P62855, Q6ZWX6, Q8QZY1, P60229, P62852, P60843	384	58	8501	6.48873	2.73334e-06	4.34336e-08	3.23391e-08
															REACTOME_PATHWAY	R-MMU-72702~Ribosomal scanning and start codon recognition	17	2.84757	2.97426e-09	P97461, P97351, Q9Z0N1, Q3UGC7, Q9QZD9, Q99L45, Q6NZJ6, P63073, Q8BGD9, P62264, P62274, P62855, Q6ZWX6, Q8QZY1, P60229, P62852, P60843	384	58	8501	6.48873	2.73334e-06	4.34336e-08	3.23391e-08
															GOTERM_BP_DIRECT	GO:0006413~translational initiation	14	2.34506	2.84646e-08	Q9Z0N1, Q9QZD9, Q6NZJ6, P63073, Q62167, Q8BGD9, Q9DB27, P61222, O55135, Q9CQJ6, Q6ZWX6, Q8QZY1, P60229, P60843	572	65	20136	7.58214	7.87584e-05	7.87331e-06	7.69398e-06
															GOTERM_BP_DIRECT	GO:0002181~cytoplasmic translation	15	2.51256	1.49686e-07	P97461, P97351, P62264, P62751, P63323, P61255, P84099, Q9D8E6, P62274, P62855, P62889, P62911, P62983, P62852, P62830	572	87	20136	6.06945	0.000414097	2.76022e-05	2.69735e-05
															REACTOME_PATHWAY	R-MMU-72766~Translation	29	4.85762	5.6094e-07	P97461, Q9Z0N1, Q3UGC7, Q99L45, P63073, Q8BMA6, P62751, P62274, P62855, P62911, Q8QZY1, P62852, P62830, P97351, Q60876, Q9QZD9, Q6NZJ6, P57776, Q8BGD9, P62264, Q8R050, P61255, P58252, P84099, Q9D8E6, P62889, Q6ZWX6, P60229, P60843	384	220	8501	2.91819	0.000515371	4.82304e-06	3.59106e-06
															REACTOME_PATHWAY	R-MMU-72695~Formation of the ternary complex, and subsequently, the 43S complex	13	2.17755	1.89649e-06	P97461, P97351, Q9Z0N1, Q3UGC7, Q9QZD9, Q99L45, P62264, P62274, P62855, Q6ZWX6, Q8QZY1, P60229, P62852	384	51	8501	5.64302	0.00174135	1.47862e-05	1.10093e-05
															REACTOME_PATHWAY	R-MMU-72689~Formation of a pool of free 40S subunits	17	2.84757	5.86878e-06	P97461, P97351, Q3UGC7, Q9QZD9, P62264, P62751, P61255, P84099, Q9D8E6, P62274, P62855, P62889, P62911, Q8QZY1, P60229, P62852, P62830	384	97	8501	3.87986	0.0053789	4.46221e-05	3.32241e-05
															REACTOME_PATHWAY	R-MMU-927802~Nonsense-Mediated Decay (NMD)	17	2.84757	3.02005e-05	Q6P1F6, P97461, P97351, Q6NZJ6, Q76MZ3, P62264, Q8R050, P62751, P61255, P84099, Q9D8E6, P62274, P62855, P62889, P62911, P62852, P62830	384	110	8501	3.42133	0.0273731	0.000194297	0.000144667
															REACTOME_PATHWAY	R-MMU-975957~Nonsense Mediated Decay (NMD) enhanced by the Exon Junction Complex (EJC)	17	2.84757	3.02005e-05	Q6P1F6, P97461, P97351, Q6NZJ6, Q76MZ3, P62264, Q8R050, P62751, P61255, P84099, Q9D8E6, P62274, P62855, P62889, P62911, P62852, P62830	384	110	8501	3.42133	0.0273731	0.000194297	0.000144667
															REACTOME_PATHWAY	R-MMU-975956~Nonsense Mediated Decay (NMD) independent of the Exon Junction Complex (EJC)	15	2.51256	4.43344e-05	P97461, P97351, Q6NZJ6, P62264, Q8R050, P62751, P61255, P84099, Q9D8E6, P62274, P62855, P62889, P62911, P62852, P62830	384	90	8501	3.68967	0.0399253	0.000281294	0.000209442
															REACTOME_PATHWAY	R-MMU-1799339~SRP-dependent cotranslational protein targeting to membrane	14	2.34506	0.000142444	P97461, P97351, Q8BMA6, P62264, P62751, P61255, P84099, Q9D8E6, P62274, P62855, P62889, P62911, P62852, P62830	384	88	8501	3.52196	0.122708	0.000808943	0.000602311
															REACTOME_PATHWAY	R-MMU-8868773~rRNA processing in the nucleus and cytosol	14	2.34506	0.0466256	P97461, P97351, Q640M1, P62264, P62751, P61255, P84099, Q9D8E6, P62274, P62855, P62889, P62911, P62852, P62830	384	172	8501	1.80193	1	0.143945	0.107176
															REACTOME_PATHWAY	R-MMU-6791226~Major pathway of rRNA processing in the nucleolus and cytosol	14	2.34506	0.0466256	P97461, P97351, Q640M1, P62264, P62751, P61255, P84099, Q9D8E6, P62274, P62855, P62889, P62911, P62852, P62830	384	172	8501	1.80193	1	0.143945	0.107176
															REACTOME_PATHWAY	R-MMU-72312~rRNA processing	14	2.34506	0.0466256	P97461, P97351, Q640M1, P62264, P62751, P61255, P84099, Q9D8E6, P62274, P62855, P62889, P62911, P62852, P62830	384	172	8501	1.80193	1	0.143945	0.107176
															Annotation Cluster 5	Enrichment Score: 6.062280222719543
															Category	Term	Count	%	PValue	Genes	List Total	Pop Hits	Pop Total	Fold Enrichment	Bonferroni	Benjamini	FDR
															REACTOME_PATHWAY	R-MMU-397014~Muscle contraction	33	5.52764	1.49653e-13	Q6PHZ2, Q8R429, Q9JLH8, P58774, Q9Z0J4, P13541, Q5XKE0, P13542, P21107, O09165, P68134, E9PZQ0, P05132, Q923T9, P49813, O88990, Q8VCT4, P28652, Q64518, P05977, P68033, P97457, P11798, Q8VDN2, P13412, Q8R3Z5, P20801, P14231, O55143, Q9QZ47, P58771, P0DP26, Q6P069	384	153	8501	4.77487	1.37536e-10	1.96687e-11	1.46446e-11
															REACTOME_PATHWAY	R-MMU-5578775~Ion homeostasis	15	2.51256	4.14634e-08	Q8R429, P28652, Q6PHZ2, Q64518, P11798, Q8VDN2, Q9Z0J4, O55143, P14231, O09165, P0DP26, E9PZQ0, P05132, Q923T9, Q6P069	384	52	8501	6.38597	3.81041e-05	4.43562e-07	3.30261e-07
															REACTOME_PATHWAY	R-MMU-5576891~Cardiac conduction	17	2.84757	6.72997e-06	Q8VCT4, Q8R429, P28652, Q6PHZ2, Q64518, P11798, Q8VDN2, Q9Z0J4, Q8R3Z5, O55143, P14231, O09165, P0DP26, E9PZQ0, P05132, Q923T9, Q6P069	384	98	8501	3.84027	0.00616578	5.00072e-05	3.72337e-05
															GOTERM_BP_DIRECT	GO:0006816~calcium ion transport	16	2.68007	2.0976e-05	O89053, Q8R429, P28652, Q6PHZ2, Q64518, P54285, P14824, P11798, Q9Z0J4, O08532, Q8R3Z5, O55143, P63328, E9PZQ0, Q923T9, Q6P069	572	148	20136	3.80571	0.056389	0.00223153	0.0021807
															REACTOME_PATHWAY	R-MMU-936837~Ion transport by P-type ATPases	11	1.84255	0.000123868	Q8R429, O55143, P28652, Q6PHZ2, P14231, Q64518, P0DP26, P11798, Q8VDN2, Q923T9, Q6P069	384	54	8501	4.5096	0.107601	0.000725849	0.000540442
															REACTOME_PATHWAY	R-MMU-983712~Ion channel transport	17	2.84757	0.00389829	Q8R429, P28652, Q6PHZ2, Q64518, Q9CR51, P11798, Q8VDN2, O55143, P14231, P50518, O09165, P0DP26, E9PZQ0, P62814, P62983, Q923T9, Q6P069	384	169	8501	2.2269	0.972389	0.0160826	0.0119746
															Annotation Cluster 6	Enrichment Score: 5.937044535942383
															Category	Term	Count	%	PValue	Genes	List Total	Pop Hits	Pop Total	Fold Enrichment	Bonferroni	Benjamini	FDR
															GOTERM_BP_DIRECT	GO:0061621~canonical glycolysis	11	1.84255	5.059e-12	P06745, P16858, P52480, P05064, O70250, P09411, P17183, P21550, P17182, P47857, P17751	572	17	20136	22.7783	1.39981e-08	3.4983e-09	3.41862e-09
															GOTERM_BP_DIRECT	GO:0006096~glycolytic process	12	2.01005	9.49685e-09	P06745, P16858, P52480, P05064, O70250, P09411, P17183, P21550, Q8BZA9, P17182, P47857, P17751	572	40	20136	10.5608	2.62774e-05	2.9187e-06	2.85222e-06
															GOTERM_BP_DIRECT	GO:0006094~gluconeogenesis	10	1.67504	3.2544e-06	P13707, P06745, P70695, P16858, O70250, P09411, P17183, P17182, Q00724, P17751	572	44	20136	8.00064	0.00896452	0.000450084	0.000439832
															REACTOME_PATHWAY	R-MMU-70263~Gluconeogenesis	10	1.67504	1.33874e-05	P06745, P70695, P16858, P05064, O70250, P09411, P17183, P21550, P17182, P17751	384	34	8501	6.51118	0.0122278	9.40186e-05	7.0003e-05
															REACTOME_PATHWAY	R-MMU-70171~Glycolysis	12	2.01005	6.28065e-05	P06745, P16858, P52480, P05064, O70250, P09411, P17183, P21550, P17182, P47857, P17751, F6ZDS4	384	60	8501	4.4276	0.0560867	0.000387799	0.000288741
															REACTOME_PATHWAY	R-MMU-71387~Metabolism of carbohydrates	27	4.52261	0.000107425	Q9DCD0, Q7TSH2, O70250, P16858, P17751, F6ZDS4, Q91ZJ5, Q9WUB3, P45376, P09411, P52480, Q9D0F9, P47857, P28654, P07934, Q9R062, P06745, P70695, Q9JII6, P24549, P18826, P0DP26, P05064, P17183, P17182, P21550, Q9D7G0	384	260	8501	2.29895	0.0940116	0.000637618	0.000474749
															REACTOME_PATHWAY	R-MMU-70326~Glucose metabolism	13	2.17755	0.000195329	P06745, P70695, P16858, O70250, P17751, F6ZDS4, P17183, P52480, P05064, P09411, P17182, P21550, P47857	384	79	8501	3.64297	0.164333	0.00105089	0.000782458
															Annotation Cluster 7	Enrichment Score: 4.029399234882348
															Category	Term	Count	%	PValue	Genes	List Total	Pop Hits	Pop Total	Fold Enrichment	Bonferroni	Benjamini	FDR
															REACTOME_PATHWAY	R-MMU-8982491~Glycogen metabolism	8	1.34003	7.37553e-06	P07934, Q9R062, Q9WUB3, P18826, P0DP26, Q7TSH2, Q9D0F9, Q91ZJ5	384	18	8501	9.83912	0.00675522	5.38531e-05	4.00971e-05
															REACTOME_PATHWAY	R-MMU-70221~Glycogen breakdown (glycogenolysis)	7	1.17253	1.77507e-05	P07934, Q9R062, Q9WUB3, P18826, P0DP26, Q7TSH2, Q9D0F9	384	14	8501	11.069	0.0161807	0.000121871	9.07405e-05
															GOTERM_BP_DIRECT	GO:0005980~glycogen catabolic process	5	0.837521	0.000680748	Q8C7E7, P07934, Q9WUB3, Q9D0F9, P47857	572	15	20136	11.7343	0.84806	0.0362106	0.0353858
															GOTERM_BP_DIRECT	GO:0005977~glycogen metabolic process	7	1.17253	0.000855869	Q8C7E7, P07934, Q9WUB3, P18826, Q9WV60, Q7TSH2, Q91ZJ5	572	40	20136	6.16049	0.906445	0.0416037	0.0406561
															Annotation Cluster 8	Enrichment Score: 3.679073767140107
															Category	Term	Count	%	PValue	Genes	List Total	Pop Hits	Pop Total	Fold Enrichment	Bonferroni	Benjamini	FDR
															REACTOME_PATHWAY	R-MMU-9013418~RHOBTB2 GTPase cycle	8	1.34003	1.66099e-05	P80314, P80313, Q7TPR4, P07901, Q9JLV5, Q920Q6, P11499, Q8CDN6	384	20	8501	8.85521	0.0151487	0.000114895	8.5547e-05
															REACTOME_PATHWAY	R-MMU-9706574~RHOBTB GTPase Cycle	9	1.50754	4.99233e-05	P80314, P80313, Q7TPR4, P07901, Q9JLV5, Q920Q6, O88544, P11499, Q8CDN6	384	31	8501	6.42717	0.0448441	0.000310334	0.000231064
															REACTOME_PATHWAY	R-MMU-9013422~RHOBTB1 GTPase cycle	5	0.837521	0.011069	P80314, P80313, Q9JLV5, O88544, Q8CDN6	384	20	8501	5.53451	0.999964	0.0422552	0.0314617
															Annotation Cluster 9	Enrichment Score: 3.4210649542105958
															Category	Term	Count	%	PValue	Genes	List Total	Pop Hits	Pop Total	Fold Enrichment	Bonferroni	Benjamini	FDR
															REACTOME_PATHWAY	R-MMU-422475~Axon guidance	29	4.85762	6.6497e-06	P07901, Q63932, Q3TJD7, Q922F4, P26043, P35235, P17427, P68181, Q99JY9, Q04857, P63085, Q9JM76, Q02357, P31938, Q9JJV2, P08121, P05132, Q9JJZ2, P47811, P05213, Q60631, Q9WV60, P11499, P68372, O08911, Q02788, P68369, P68368, P62983	384	249	8501	2.57832	0.00609246	5.00072e-05	3.72337e-05
															REACTOME_PATHWAY	R-MMU-9675108~Nervous system development	29	4.85762	7.18598e-06	P07901, Q63932, Q3TJD7, Q922F4, P26043, P35235, P17427, P68181, Q99JY9, Q04857, P63085, Q9JM76, Q02357, P31938, Q9JJV2, P08121, P05132, Q9JJZ2, P47811, P05213, Q60631, Q9WV60, P11499, P68372, O08911, Q02788, P68369, P68368, P62983	384	250	8501	2.56801	0.00658218	5.28888e-05	3.93792e-05
															REACTOME_PATHWAY	R-MMU-373760~L1CAM interactions	12	2.01005	9.99416e-05	P68369, Q63932, P63085, P68368, Q922F4, P26043, Q02357, P31938, P68372, P17427, Q9JJZ2, P05213	384	63	8501	4.21677	0.0877588	0.000597054	0.000444545
															REACTOME_PATHWAY	R-MMU-1266738~Developmental Biology	30	5.02513	0.030319	P07901, Q63932, Q3TJD7, Q922F4, P26043, P35235, P17427, P68181, Q99JY9, Q04857, P63085, Q9JM76, Q02357, P31938, Q9JJV2, P08121, P05132, Q9JJZ2, P47811, P05213, Q60631, Q9WV60, P11499, P68372, O08911, Q02788, Q58A65, P68369, P68368, P62983	384	447	8501	1.48577	1	0.101801	0.0757975
															REACTOME_PATHWAY	R-MMU-9006934~Signaling by Receptor Tyrosine Kinases	26	4.35511	0.0541909	P07901, Q63932, P35235, P17427, P68181, Q04857, P50518, P63085, P31938, P08121, P05132, P62814, P47811, Q60631, Q9D5V5, Q9CR51, P11276, Q9D7X3, P18654, Q76MZ3, O08911, P46935, Q02788, P42232, P0DP26, P62983	384	395	8501	1.45719	1	0.162396	0.120915
															Annotation Cluster 10	Enrichment Score: 3.2871452378052357
															Category	Term	Count	%	PValue	Genes	List Total	Pop Hits	Pop Total	Fold Enrichment	Bonferroni	Benjamini	FDR
															GOTERM_BP_DIRECT	GO:0051016~barbed-end actin filament capping	8	1.34003	1.67343e-06	Q9JJ28, Q9QYB5, P13020, P26043, Q8K4L3, P47753, P47754, P47757	572	22	20136	12.801	0.00461969	0.000257151	0.000251294
															GOTERM_BP_DIRECT	GO:0051014~actin filament severing	4	0.670017	0.00524632	Q9JJ28, P13020, P45591, Q8K4L3	572	13	20136	10.8316	1	0.152751	0.149272
															GOTERM_BP_DIRECT	GO:0008154~actin polymerization or depolymerization	4	0.670017	0.0156711	Q9JJ28, P13020, Q8K4L3, P47757	572	19	20136	7.41112	1	0.318723	0.311464
															Annotation Cluster 11	Enrichment Score: 3.160884263654749
															Category	Term	Count	%	PValue	Genes	List Total	Pop Hits	Pop Total	Fold Enrichment	Bonferroni	Benjamini	FDR
															REACTOME_PATHWAY	R-MMU-449147~Signaling by Interleukins	36	6.03015	8.45013e-09	Q9D8W5, P54775, Q9CZY3, P46471, Q9WTX5, Q8BG32, Q8VDM4, P35235, Q9R1P3, Q9WVJ2, P63101, O35226, P63085, P61089, Q9Z2U1, P26516, P05132, P62334, P47811, Q60631, Q64337, Q3TXS7, Q9JMA1, P62192, Q9D7X3, P70236, P18654, Q76MZ3, Q99JI4, P47809, P42232, O09110, P08113, Q9QUM9, O88685, P62983	384	266	8501	2.99612	7.76564e-06	1.09495e-07	8.15259e-08
															REACTOME_PATHWAY	R-MMU-448424~Interleukin-17 signaling	12	2.01005	2.68584e-05	Q9CZY3, P63085, P47809, P61089, O09110, Q9WTX5, P62983, Q9D7X3, P70236, P18654, Q76MZ3, P47811	384	55	8501	4.83011	0.0243811	0.0001785	0.000132905
															REACTOME_PATHWAY	R-MMU-450294~MAP kinase activation	12	2.01005	2.68584e-05	Q9CZY3, P63085, P47809, P61089, O09110, Q9WTX5, P62983, Q9D7X3, P70236, P18654, Q76MZ3, P47811	384	55	8501	4.83011	0.0243811	0.0001785	0.000132905
															REACTOME_PATHWAY	R-MMU-166166~MyD88-independent TLR4 cascade	15	2.51256	8.1666e-05	Q9CZY3, Q9JMA1, Q9WTX5, P35235, Q9D7X3, P70236, P18654, Q76MZ3, P63085, P61079, P47809, P61089, O09110, P62983, P47811	384	95	8501	3.49548	0.0723067	0.000491064	0.000365629
															REACTOME_PATHWAY	R-MMU-937061~TRIF(TICAM1)-mediated TLR4 signaling	15	2.51256	8.1666e-05	Q9CZY3, Q9JMA1, Q9WTX5, P35235, Q9D7X3, P70236, P18654, Q76MZ3, P63085, P61079, P47809, P61089, O09110, P62983, P47811	384	95	8501	3.49548	0.0723067	0.000491064	0.000365629
															REACTOME_PATHWAY	R-MMU-168164~Toll Like Receptor 3 (TLR3) Cascade	13	2.17755	0.000133674	Q9CZY3, Q9JMA1, Q9WTX5, Q9D7X3, P70236, P18654, Q76MZ3, P63085, P47809, P61089, O09110, P62983, P47811	384	76	8501	3.78677	0.115608	0.000763851	0.000568737
															REACTOME_PATHWAY	R-MMU-168138~Toll Like Receptor 9 (TLR9) Cascade	14	2.34506	0.000160138	Q9CZY3, Q9JMA1, Q9WTX5, Q9D7X3, P70236, P18654, Q76MZ3, P63085, P47809, P61089, O09110, P62983, Q8BL66, P47811	384	89	8501	3.48239	0.13686	0.000903845	0.000672971
															REACTOME_PATHWAY	R-MMU-168142~Toll Like Receptor 10 (TLR10) Cascade	13	2.17755	0.000172529	Q9CZY3, Q9JMA1, Q9WTX5, Q9D7X3, P70236, P18654, Q76MZ3, P63085, P47809, P61089, O09110, P62983, P47811	384	78	8501	3.68967	0.146635	0.000956187	0.000711943
															REACTOME_PATHWAY	R-MMU-168176~Toll Like Receptor 5 (TLR5) Cascade	13	2.17755	0.000172529	Q9CZY3, Q9JMA1, Q9WTX5, Q9D7X3, P70236, P18654, Q76MZ3, P63085, P47809, P61089, O09110, P62983, P47811	384	78	8501	3.68967	0.146635	0.000956187	0.000711943
															REACTOME_PATHWAY	R-MMU-975871~MyD88 cascade initiated on plasma membrane	13	2.17755	0.000172529	Q9CZY3, Q9JMA1, Q9WTX5, Q9D7X3, P70236, P18654, Q76MZ3, P63085, P47809, P61089, O09110, P62983, P47811	384	78	8501	3.68967	0.146635	0.000956187	0.000711943
															REACTOME_PATHWAY	R-MMU-166058~MyD88:MAL(TIRAP) cascade initiated on plasma membrane	13	2.17755	0.000195329	Q9CZY3, Q9JMA1, Q9WTX5, Q9D7X3, P70236, P18654, Q76MZ3, P63085, P47809, P61089, O09110, P62983, P47811	384	79	8501	3.64297	0.164333	0.00105089	0.000782458
															REACTOME_PATHWAY	R-MMU-168179~Toll Like Receptor TLR1:TLR2 Cascade	13	2.17755	0.000195329	Q9CZY3, Q9JMA1, Q9WTX5, Q9D7X3, P70236, P18654, Q76MZ3, P63085, P47809, P61089, O09110, P62983, P47811	384	79	8501	3.64297	0.164333	0.00105089	0.000782458
															REACTOME_PATHWAY	R-MMU-168188~Toll Like Receptor TLR6:TLR2 Cascade	13	2.17755	0.000195329	Q9CZY3, Q9JMA1, Q9WTX5, Q9D7X3, P70236, P18654, Q76MZ3, P63085, P47809, P61089, O09110, P62983, P47811	384	79	8501	3.64297	0.164333	0.00105089	0.000782458
															REACTOME_PATHWAY	R-MMU-181438~Toll Like Receptor 2 (TLR2) Cascade	13	2.17755	0.000195329	Q9CZY3, Q9JMA1, Q9WTX5, Q9D7X3, P70236, P18654, Q76MZ3, P63085, P47809, P61089, O09110, P62983, P47811	384	79	8501	3.64297	0.164333	0.00105089	0.000782458
															REACTOME_PATHWAY	R-MMU-975138~TRAF6 mediated induction of NFkB and MAP kinases upon TLR7/8 or 9 activation	13	2.17755	0.00031403	Q9CZY3, Q9JMA1, Q9WTX5, Q9D7X3, P70236, P18654, Q76MZ3, P63085, P47809, P61089, O09110, P62983, P47811	384	83	8501	3.4674	0.250717	0.00163225	0.00121531
															REACTOME_PATHWAY	R-MMU-975155~MyD88 dependent cascade initiated on endosome	13	2.17755	0.000351798	Q9CZY3, Q9JMA1, Q9WTX5, Q9D7X3, P70236, P18654, Q76MZ3, P63085, P47809, P61089, O09110, P62983, P47811	384	84	8501	3.42612	0.276286	0.00181828	0.00135383
															REACTOME_PATHWAY	R-MMU-168181~Toll Like Receptor 7/8 (TLR7/8) Cascade	13	2.17755	0.000393341	Q9CZY3, Q9JMA1, Q9WTX5, Q9D7X3, P70236, P18654, Q76MZ3, P63085, P47809, P61089, O09110, P62983, P47811	384	85	8501	3.38581	0.303405	0.00201041	0.00149688
															REACTOME_PATHWAY	R-MMU-166016~Toll Like Receptor 4 (TLR4) Cascade	15	2.51256	0.0004363	Q9CZY3, Q9JMA1, Q9WTX5, P35235, Q9D7X3, P70236, P18654, Q76MZ3, P63085, P61079, P47809, P61089, O09110, P62983, P47811	384	111	8501	2.99162	0.330382	0.00219342	0.00163315
															REACTOME_PATHWAY	R-MMU-168898~Toll-like Receptor Cascades	17	2.84757	0.000495869	Q9CZY3, Q9JMA1, Q9WTX5, P35235, Q9D7X3, P70236, P18654, Q76MZ3, P63085, P61079, P47809, P61089, O09110, P08113, P62983, Q8BL66, P47811	384	139	8501	2.70753	0.36607	0.00246594	0.00183606
															REACTOME_PATHWAY	R-MMU-450302~activated TAK1 mediates p38 MAPK activation	6	1.00503	0.0025219	Q9CZY3, P61089, O09110, P62983, P70236, P47811	384	22	8501	6.03764	0.901781	0.0108927	0.00811033
															REACTOME_PATHWAY	R-MMU-187037~Signaling by NTRK1 (TRKA)	9	1.50754	0.00632979	Q60631, Q63932, P63085, P31938, P17427, Q9D7X3, P18654, Q76MZ3, P47811	384	62	8501	3.21358	0.997078	0.0253192	0.0188518
															REACTOME_PATHWAY	R-MMU-198753~ERK/MAPK targets	5	0.837521	0.00750556	P63085, Q9D7X3, P18654, Q76MZ3, P47811	384	18	8501	6.14945	0.999016	0.029509	0.0219714
															REACTOME_PATHWAY	R-MMU-168638~NOD1/2 Signaling Pathway	6	1.00503	0.0101572	Q9CZY3, P61089, P62983, P70236, P47811, O08911	384	30	8501	4.4276	0.999916	0.0390987	0.0291116
															REACTOME_PATHWAY	R-MMU-166520~Signaling by NTRKs	9	1.50754	0.0177212	Q60631, Q63932, P63085, P31938, P17427, Q9D7X3, P18654, Q76MZ3, P47811	384	74	8501	2.69246	1	0.0649542	0.0483627
															GOTERM_BP_DIRECT	GO:0051403~stress-activated MAPK cascade	4	0.670017	0.0233955	Q9ESL4, P63085, P70236, P47811	572	22	20136	6.40051	1	0.425736	0.416039
															REACTOME_PATHWAY	R-MMU-2559580~Oxidative Stress Induced Senescence	6	1.00503	0.0240527	P63085, P47809, O09110, P62983, P70236, P47811	384	37	8501	3.58995	1	0.0841386	0.0626467
															REACTOME_PATHWAY	R-MMU-198725~Nuclear Events (kinase and transcription factor activation)	5	0.837521	0.0276413	P63085, Q9D7X3, P18654, Q76MZ3, P47811	384	26	8501	4.25731	1	0.0938375	0.0698681
															REACTOME_PATHWAY	R-MMU-450282~MAPK targets/ Nuclear events mediated by MAP kinases	5	0.837521	0.0313309	P63085, Q9D7X3, P18654, Q76MZ3, P47811	384	27	8501	4.09963	1	0.103685	0.0772002
															REACTOME_PATHWAY	R-MMU-202670~ERKs are inactivated	3	0.502513	0.0991857	P63085, Q9D7X3, Q76MZ3	384	12	8501	5.53451	1	0.274852	0.204645
															REACTOME_PATHWAY	R-MMU-2559583~Cellular Senescence	7	1.17253	0.233853	P63085, P47809, O09110, P62983, P70236, P18654, P47811	384	92	8501	1.68441	1	0.567665	0.422664
															Annotation Cluster 12	Enrichment Score: 2.8814678815918118
															Category	Term	Count	%	PValue	Genes	List Total	Pop Hits	Pop Total	Fold Enrichment	Bonferroni	Benjamini	FDR
															REACTOME_PATHWAY	R-MMU-194315~Signaling by Rho GTPases	47	7.8727	6.72684e-05	Q8C7E7, Q61335, Q7TPR4, P07901, Q922J3, Q60864, Q9CZ44, Q922F4, Q9D0M5, Q8CIB5, Q99JY9, P63101, P21107, P63085, Q9JM76, Q921T2, Q9JLV5, O54988, Q9JJV2, P61982, P63005, P47757, Q9JJZ2, P62259, P47811, P05213, Q60631, P80314, Q9QYB5, P80313, Q8BRF7, Q61768, P68033, P11499, Q7M6Y3, P68372, Q76MZ3, P84096, Q01853, P68369, P68368, Q8BMK4, O88544, Q920Q6, P0DP26, O88487, Q8CDN6	384	569	8501	1.82862	0.0599495	0.000412579	0.000307192
															REACTOME_PATHWAY	R-MMU-9716542~Signaling by Rho GTPases, Miro GTPases and RHOBTB3	47	7.8727	0.000126138	Q8C7E7, Q61335, Q7TPR4, P07901, Q922J3, Q60864, Q9CZ44, Q922F4, Q9D0M5, Q8CIB5, Q99JY9, P63101, P21107, P63085, Q9JM76, Q921T2, Q9JLV5, O54988, Q9JJV2, P61982, P63005, P47757, Q9JJZ2, P62259, P47811, P05213, Q60631, P80314, Q9QYB5, P80313, Q8BRF7, Q61768, P68033, P11499, Q7M6Y3, P68372, Q76MZ3, P84096, Q01853, P68369, P68368, Q8BMK4, O88544, Q920Q6, P0DP26, O88487, Q8CDN6	384	584	8501	1.78166	0.109461	0.000731006	0.000544282
															REACTOME_PATHWAY	R-MMU-162582~Signal Transduction	117	19.598	0.0117721	Q8C7E7, Q922J3, P07901, Q60864, P48453, Q9WTX5, P17427, P68181, Q9JM76, Q9JLV5, P63328, Q9Z2U1, P47757, Q923T9, Q9JJZ2, P05213, Q9DBC7, Q60631, Q60876, Q9CR51, Q06138, Q7M6Y3, Q6NZJ6, P35123, Q99P72, Q9R0Q7, P18654, P46935, P84096, Q8BMK4, Q9QUM9, O88685, Q8CDN6, Q9D8W5, P26883, Q9CZ44, P29595, Q8VDM4, P35235, P63073, Q9JIF0, Q04857, P63101, P21107, P26516, P62814, P62259, Q9CSN1, Q9WV60, P68372,…	384	2140	8501	1.21035	0.999981	0.0442053	0.0329137
															REACTOME_PATHWAY	R-MMU-9012999~RHO GTPase cycle	27	4.52261	0.0298277	Q8C7E7, Q61335, Q7TPR4, P07901, Q60864, Q9CZ44, Q8CIB5, P21107, Q921T2, Q9JLV5, O54988, P47757, P05213, Q60631, P80314, Q9QYB5, P80313, Q8BRF7, P68033, P11499, Q7M6Y3, P84096, Q01853, Q8BMK4, O88544, Q920Q6, Q8CDN6	384	392	8501	1.52481	1	0.100518	0.0748423
															Annotation Cluster 13	Enrichment Score: 2.873998788999436
															Category	Term	Count	%	PValue	Genes	List Total	Pop Hits	Pop Total	Fold Enrichment	Bonferroni	Benjamini	FDR
															GOTERM_BP_DIRECT	GO:0006164~purine nucleotide biosynthetic process	7	1.17253	4.40872e-05	Q9CWJ9, Q9D0M1, Q64737, P28650, P24547, Q9D7G0, Q9DCL9	572	24	20136	10.2675	0.114845	0.00435518	0.00425599
															REACTOME_PATHWAY	R-MMU-73817~Purine ribonucleoside monophosphate biosynthesis	5	0.837521	0.00103979	Q9CWJ9, Q64737, P28650, P24547, Q9DCL9	384	11	8501	10.0627	0.615596	0.00480705	0.00357916
															GOTERM_BP_DIRECT	GO:0097294~'de novo' XMP biosynthetic process	4	0.670017	0.00114195	Q9CWJ9, Q64737, P24547, Q9DCL9	572	8	20136	17.6014	0.957642	0.0501372	0.0489953
															GOTERM_BP_DIRECT	GO:0044208~'de novo' AMP biosynthetic process	4	0.670017	0.00114195	Q9CWJ9, Q64737, P28650, Q9DCL9	572	8	20136	17.6014	0.957642	0.0501372	0.0489953
															GOTERM_BP_DIRECT	GO:0006177~GMP biosynthetic process	4	0.670017	0.00167694	Q9CWJ9, Q64737, P24547, Q9DCL9	572	9	20136	15.6457	0.990381	0.0672236	0.0656924
															REACTOME_PATHWAY	R-MMU-8956320~Nucleotide biosynthesis	5	0.837521	0.00283203	Q9CWJ9, Q64737, P28650, P24547, Q9DCL9	384	14	8501	7.90644	0.926195	0.0120068	0.00893982
															REACTOME_PATHWAY	R-MMU-15869~Metabolism of nucleotides	12	2.01005	0.00321429	Q9CWJ9, Q6P3D0, Q3V1D3, Q9R0Y5, Q64737, Q9DCZ1, P28650, P47791, A3KFX0, P24547, P70698, Q9DCL9	384	94	8501	2.82613	0.948113	0.013434	0.0100025
															GOTERM_BP_DIRECT	GO:0006189~'de novo' IMP biosynthetic process	3	0.502513	0.0111623	Q9CWJ9, Q64737, Q9DCL9	572	6	20136	17.6014	1	0.261652	0.255693
															Annotation Cluster 14	Enrichment Score: 2.8339678975945586
															Category	Term	Count	%	PValue	Genes	List Total	Pop Hits	Pop Total	Fold Enrichment	Bonferroni	Benjamini	FDR
															REACTOME_PATHWAY	R-MMU-3371497~HSP90 chaperone cycle for steroid hormone receptors (SHR) in the presence of ligand	17	2.84757	3.56778e-10	P07901, Q60864, Q922F4, Q9D0M5, P11499, P68372, Q9R0Q7, P68369, P68368, P61164, Q9QYJ0, P47754, O88487, P47757, P63017, Q9JJZ2, P05213	384	51	8501	7.37934	3.27879e-07	8.00575e-09	5.9608e-09
															REACTOME_PATHWAY	R-MMU-9646399~Aggrephagy	12	2.01005	3.99146e-07	Q9CZY3, P68369, P68368, P61089, Q99LX0, Q922F4, Q9D0M5, O88487, P68372, P62983, Q9JJZ2, P05213	384	37	8501	7.1799	0.000366748	3.53091e-06	2.62899e-06
															GOTERM_BP_DIRECT	GO:0007017~microtubule-based process	10	1.67504	1.10377e-06	P68369, P61759, P68368, Q61768, Q922F4, Q9D0M5, P68372, P63005, Q9JJZ2, P05213	572	39	20136	9.02636	0.00304949	0.000179591	0.0001755
															REACTOME_PATHWAY	R-MMU-6811436~COPI-independent Golgi-to-ER retrograde traffic	12	2.01005	6.74011e-06	P68369, P68368, Q922F4, Q9D0M5, P61164, P47754, O88487, P68372, P63005, P47757, Q9JJZ2, P05213	384	48	8501	5.53451	0.00617503	5.00072e-05	3.72337e-05
															REACTOME_PATHWAY	R-MMU-6807878~COPI-mediated anterograde transport	16	2.68007	1.1586e-05	Q922F4, Q9D0M5, P68372, Q9Z1Z0, Q9DB05, P68369, P68368, Q02357, P61164, P47754, O88487, O89079, P47757, Q5XJY5, Q9JJZ2, P05213	384	91	8501	3.8924	0.0105911	8.19932e-05	6.10493e-05
															REACTOME_PATHWAY	R-MMU-9663891~Selective autophagy	13	2.17755	2.71631e-05	Q64337, Q9CZY3, Q99LX0, Q922F4, Q9D0M5, P68372, P68369, P68368, P61089, O88487, P62983, Q9JJZ2, P05213	384	65	8501	4.4276	0.0246542	0.0001785	0.000132905
															REACTOME_PATHWAY	R-MMU-373760~L1CAM interactions	12	2.01005	9.99416e-05	P68369, Q63932, P63085, P68368, Q922F4, P26043, Q02357, P31938, P68372, P17427, Q9JJZ2, P05213	384	63	8501	4.21677	0.0877588	0.000597054	0.000444545
															REACTOME_PATHWAY	R-MMU-380320~Recruitment of NuMA to mitotic centrosomes	14	2.34506	0.000126461	P07901, Q922F4, P68372, Q76MZ3, P68369, P68368, P61164, O88487, P61982, P05132, P63005, Q9JJZ2, P62259, P05213	384	87	8501	3.56244	0.109725	0.000731006	0.000544282
															REACTOME_PATHWAY	R-MMU-437239~Recycling pathway of L1	9	1.50754	0.000127132	P68369, P63085, P68368, Q922F4, P26043, P68372, P17427, Q9JJZ2, P05213	384	35	8501	5.69263	0.110274	0.000731006	0.000544282
															REACTOME_PATHWAY	R-MMU-5626467~RHO GTPases activate IQGAPs	8	1.34003	0.000295049	Q922J3, P68369, P68368, Q922F4, P0DP26, P68372, Q9JJZ2, P05213	384	30	8501	5.90347	0.237529	0.00155112	0.00115491
															REACTOME_PATHWAY	R-MMU-2565942~Regulation of PLK1 Activity at G2/M Transition	13	2.17755	0.00031403	P07901, Q9WTX5, P68372, Q76MZ3, P68369, P68368, P61164, O88487, P61982, P05132, P63005, P62983, P62259	384	83	8501	3.4674	0.250717	0.00163225	0.00121531
															GOTERM_BP_DIRECT	GO:0000226~microtubule cytoskeleton organization	14	2.34506	0.000353988	Q922F4, P10637, Q7TNG5, P16858, Q05BC3, P68372, P68369, P68368, P08553, P08551, P63005, P27546, Q9JJZ2, P05213	572	150	20136	3.28559	0.624561	0.0217585	0.0212629
															REACTOME_PATHWAY	R-MMU-8856688~Golgi-to-ER retrograde transport	16	2.68007	0.00043406	Q922F4, Q61768, Q9D0M5, P68372, Q9DB05, P68369, P68368, P61164, P47754, O88487, O89079, P63005, P47757, Q5XJY5, Q9JJZ2, P05213	384	124	8501	2.85652	0.329001	0.00219342	0.00163315
															REACTOME_PATHWAY	R-MMU-446203~Asparagine N-linked glycosylation	25	4.1876	0.00051627	P27773, Q922F4, Q9D0M5, Q8BRK9, Q02357, P61164, P47754, P47757, Q9JJZ2, P05213, Q8BRF7, P54728, P68372, P62192, Q99J77, Q01853, Q9DB05, Q9Z1Z0, P14211, P68369, P68368, O88487, P62983, O89079, Q5XJY5	384	256	8501	2.16192	0.37785	0.00255359	0.00190132
															REACTOME_PATHWAY	R-MMU-190840~Microtubule-dependent trafficking of connexons from Golgi to the plasma membrane	6	1.00503	0.000523009	P68369, P68368, Q922F4, P68372, Q9JJZ2, P05213	384	16	8501	8.30176	0.381693	0.0025679	0.00191197
															REACTOME_PATHWAY	R-MMU-2995410~Nuclear Envelope (NE) Reassembly	11	1.84255	0.000524745	Q6P1F6, P68369, O54962, P68368, P62827, Q922F4, P48678, P68372, Q9JJZ2, Q76MZ3, P05213	384	64	8501	3.80497	0.38268	0.0025679	0.00191197
															REACTOME_PATHWAY	R-MMU-199977~ER to Golgi Anterograde Transport	17	2.84757	0.000679951	Q8BRF7, Q922F4, Q9D0M5, P68372, Q9Z1Z0, Q9DB05, P68369, P68368, Q02357, P61164, P47754, O88487, O89079, P47757, Q5XJY5, Q9JJZ2, P05213	384	143	8501	2.63179	0.464785	0.00324121	0.0024133
															REACTOME_PATHWAY	R-MMU-190872~Transport of connexons to the plasma membrane	6	1.00503	0.000713774	P68369, P68368, Q922F4, P68372, Q9JJZ2, P05213	384	17	8501	7.81342	0.481177	0.00338491	0.00252028
															REACTOME_PATHWAY	R-MMU-380259~Loss of Nlp from mitotic centrosomes	11	1.84255	0.000761849	P68369, P07901, P68368, P61164, O88487, P68372, P61982, P05132, P63005, P62259, Q76MZ3	384	67	8501	3.6346	0.503616	0.00355787	0.00264907
															REACTOME_PATHWAY	R-MMU-380284~Loss of proteins required for interphase microtubule organization from the centrosome	11	1.84255	0.000761849	P68369, P07901, P68368, P61164, O88487, P68372, P61982, P05132, P63005, P62259, Q76MZ3	384	67	8501	3.6346	0.503616	0.00355787	0.00264907
															REACTOME_PATHWAY	R-MMU-8856828~Clathrin-mediated endocytosis	16	2.68007	0.00091377	Q60631, P29595, O08539, Q7M6Y3, P17427, Q99JY9, O35864, Q9JM76, P61021, O88544, Q9CZ04, O88545, O88543, P62983, Q6IRU5, P63017	384	133	8501	2.66322	0.568349	0.0042458	0.00316127
															REACTOME_PATHWAY	R-MMU-195258~RHO GTPase Effectors	23	3.8526	0.00105533	Q60631, Q922J3, Q922F4, Q61768, Q9D0M5, P68372, Q99JY9, Q76MZ3, P84096, P63101, P68369, P63085, Q9JM76, P68368, P0DP26, O88487, Q9JJV2, P61982, P63005, Q9JJZ2, P62259, P47811, P05213	384	238	8501	2.13939	0.621055	0.00485454	0.00361452
															REACTOME_PATHWAY	R-MMU-8955332~Carboxyterminal post-translational modifications of tubulin	7	1.17253	0.0010627	Q3UDE2, P68369, P68368, Q922F4, P68372, Q9JJZ2, P05213	384	27	8501	5.73949	0.623616	0.00486412	0.00362165
															REACTOME_PATHWAY	R-MMU-8854518~AURKA Activation by TPX2	11	1.84255	0.00108086	P68369, P07901, P68368, P61164, O88487, P68372, P61982, P05132, P63005, P62259, Q76MZ3	384	70	8501	3.47883	0.629851	0.00492274	0.0036653
															REACTOME_PATHWAY	R-MMU-5653656~Vesicle-mediated transport	42	7.03518	0.00158643	P50396, Q61598, P29595, Q922F4, Q9D0M5, P17427, Q99JY9, O35864, Q9JM76, Q02357, P61021, P61164, P47754, P63005, P47757, Q9JJZ2, P62259, P05213, Q60631, Q8BRF7, Q61768, Q62393, O08539, Q7M6Y3, P68372, Q61187, Q9DB05, Q9Z1Z0, P14211, P68369, P68368, O88544, Q9CZ04, P08113, O88545, O88487, O88543, P62983, O89079, Q6IRU5, P63017, Q5XJY5	384	566	8501	1.64275	0.767552	0.00711959	0.005301
															REACTOME_PATHWAY	R-MMU-948021~Transport to the Golgi and subsequent modification	18	3.01508	0.00176684	Q8BRF7, Q922F4, Q9D0M5, Q8BRK9, P68372, Q9Z1Z0, Q9DB05, P68369, P68368, Q02357, P61164, P47754, O88487, O89079, P47757, Q5XJY5, Q9JJZ2, P05213	384	171	8501	2.33032	0.80312	0.00789074	0.00587517
															REACTOME_PATHWAY	R-MMU-199991~Membrane Trafficking	40	6.70017	0.00180502	P50396, Q61598, P29595, Q922F4, Q9D0M5, P17427, Q99JY9, O35864, Q9JM76, Q02357, P61021, P61164, P47754, P63005, P47757, Q9JJZ2, P62259, P05213, Q60631, Q8BRF7, Q61768, Q62393, O08539, Q7M6Y3, P68372, Q61187, Q9DB05, Q9Z1Z0, P68369, P68368, O88544, Q9CZ04, O88545, O88487, O88543, P62983, O89079, Q6IRU5, P63017, Q5XJY5	384	534	8501	1.65828	0.80992	0.00802231	0.00597313
															REACTOME_PATHWAY	R-MMU-380270~Recruitment of mitotic centrosome proteins and complexes	11	1.84255	0.00204664	P68369, P07901, P68368, P61164, O88487, P68372, P61982, P05132, P63005, P62259, Q76MZ3	384	76	8501	3.20419	0.847835	0.00900913	0.00670789
															REACTOME_PATHWAY	R-MMU-380287~Centrosome maturation	11	1.84255	0.00204664	P68369, P07901, P68368, P61164, O88487, P68372, P61982, P05132, P63005, P62259, Q76MZ3	384	76	8501	3.20419	0.847835	0.00900913	0.00670789
															REACTOME_PATHWAY	R-MMU-2132295~MHC class II antigen presentation	14	2.34506	0.00262627	Q922F4, Q61768, Q9D0M5, P68372, P17427, Q91XL9, P68369, P68368, P61164, P47754, O88487, P47757, Q9JJZ2, P05213	384	119	8501	2.60447	0.910786	0.0112905	0.00840652
															REACTOME_PATHWAY	R-MMU-1632852~Macroautophagy	14	2.34506	0.00304321	Q64337, Q9CZY3, Q99LX0, Q922F4, Q9D0M5, P68372, Q6PAM0, P68369, P68368, P61089, O88487, P62983, Q9JJZ2, P05213	384	121	8501	2.56142	0.939249	0.0127843	0.00951872
															REACTOME_PATHWAY	R-MMU-9612973~Autophagy	14	2.34506	0.00304321	Q64337, Q9CZY3, Q99LX0, Q922F4, Q9D0M5, P68372, Q6PAM0, P68369, P68368, P61089, O88487, P62983, Q9JJZ2, P05213	384	121	8501	2.56142	0.939249	0.0127843	0.00951872
															REACTOME_PATHWAY	R-MMU-9668328~Sealing of the nuclear envelope (NE) by ESCRT-III	6	1.00503	0.00543263	P68369, P68368, Q922F4, P68372, Q9JJZ2, P05213	384	26	8501	5.10877	0.993304	0.0218254	0.0162504
															GOTERM_BP_DIRECT	GO:0000278~mitotic cell cycle	11	1.84255	0.00664983	P68369, P42232, P68368, P56212, Q922F4, Q9JLV5, P31938, P60840, P68372, Q9JJZ2, P05213	572	140	20136	2.76593	1	0.186846	0.18259
															REACTOME_PATHWAY	R-MMU-190828~Gap junction trafficking	7	1.17253	0.0084177	P68369, P68368, Q922F4, P68372, Q6IRU5, Q9JJZ2, P05213	384	40	8501	3.87415	0.999577	0.0328148	0.0244327
															REACTOME_PATHWAY	R-MMU-5620912~Anchoring of the basal body to the plasma membrane	11	1.84255	0.00948464	P68369, P07901, P68368, P61164, O88487, P68372, P61982, P05132, P63005, P62259, Q76MZ3	384	94	8501	2.59062	0.999843	0.0367084	0.0273318
															REACTOME_PATHWAY	R-MMU-157858~Gap junction trafficking and regulation	7	1.17253	0.01067	P68369, P68368, Q922F4, P68372, Q6IRU5, Q9JJZ2, P05213	384	42	8501	3.68967	0.999948	0.0409016	0.0304539
															REACTOME_PATHWAY	R-MMU-190861~Gap junction assembly	6	1.00503	0.0133377	P68369, P68368, Q922F4, P68372, Q9JJZ2, P05213	384	32	8501	4.15088	0.999996	0.0498809	0.0371396
															REACTOME_PATHWAY	R-MMU-6811442~Intra-Golgi and retrograde Golgi-to-ER traffic	16	2.68007	0.0143339	Q922F4, Q61768, Q9D0M5, P68372, Q9DB05, P68369, P68368, P61164, P47754, O88487, O89079, P63005, P47757, Q5XJY5, Q9JJZ2, P05213	384	178	8501	1.98993	0.999998	0.0533894	0.0397519
															REACTOME_PATHWAY	R-MMU-9648025~EML4 and NUDC in mitotic spindle formation	11	1.84255	0.0208221	Q922J3, P68369, P68368, Q922F4, Q9D0M5, O88487, P68372, P63005, Q9JJZ2, Q76MZ3, P05213	384	106	8501	2.29734	1	0.0748295	0.0557155
															REACTOME_PATHWAY	R-MMU-6811434~COPI-dependent Golgi-to-ER retrograde traffic	10	1.67504	0.0209759	Q9DB05, P68369, P68368, Q61768, Q922F4, P68372, O89079, Q5XJY5, Q9JJZ2, P05213	384	91	8501	2.43275	1	0.0748685	0.0557445
															REACTOME_PATHWAY	R-MMU-983231~Factors involved in megakaryocyte development and platelet production	12	2.01005	0.0214229	Q9DBC7, P68369, P68368, Q61768, Q922F4, P47754, P68372, P05132, P47757, Q9JJZ2, P68181, P05213	384	122	8501	2.17751	1	0.0758042	0.0564412
															REACTOME_PATHWAY	R-MMU-68877~Mitotic Prometaphase	16	2.68007	0.0215154	Q922J3, P07901, Q922F4, Q9D0M5, P68372, Q76MZ3, P68369, P68368, P61164, O88487, P61982, P05132, P63005, Q9JJZ2, P62259, P05213	384	187	8501	1.89416	1	0.0758398	0.0564677
															REACTOME_PATHWAY	R-MMU-983189~Kinesins	7	1.17253	0.0284878	P68369, P68368, Q61768, Q922F4, P68372, Q9JJZ2, P05213	384	52	8501	2.98012	1	0.096356	0.0717433
															REACTOME_PATHWAY	R-MMU-5663220~RHO GTPases Activate Formins	12	2.01005	0.0339517	Q922J3, P68369, P68368, Q922F4, Q9D0M5, O88487, Q9JJV2, P68372, P63005, Q9JJZ2, Q76MZ3, P05213	384	131	8501	2.02791	1	0.109984	0.0818905
															REACTOME_PATHWAY	R-MMU-2500257~Resolution of Sister Chromatid Cohesion	11	1.84255	0.0378985	Q922J3, P68369, P68368, Q922F4, Q9D0M5, O88487, P68372, P63005, Q9JJZ2, Q76MZ3, P05213	384	117	8501	2.08135	1	0.120646	0.0898286
															REACTOME_PATHWAY	R-MMU-5617833~Cilium Assembly	15	2.51256	0.0395821	P07901, Q922F4, Q9D0M5, P68372, Q76MZ3, P68369, P68368, P61164, O88487, P61982, P05132, P63005, Q9JJZ2, P62259, P05213	384	185	8501	1.79497	1	0.125139	0.0931743
															REACTOME_PATHWAY	R-MMU-1852241~Organelle biogenesis and maintenance	16	2.68007	0.0554755	P07901, Q922F4, Q9D0M5, P68372, Q76MZ3, P68369, P68368, P61164, O88487, P61982, P05132, P63005, Q9QXG4, Q9JJZ2, P62259, P05213	384	212	8501	1.67079	1	0.16517	0.12298
															REACTOME_PATHWAY	R-MMU-5620924~Intraflagellar transport	6	1.00503	0.106576	P68369, P68368, Q922F4, Q9D0M5, P68372, P05213	384	56	8501	2.37193	1	0.288381	0.214719
															REACTOME_PATHWAY	R-MMU-141424~Amplification of signal from the kinetochores	5	0.837521	0.582918	Q922J3, Q9D0M5, O88487, P63005, Q76MZ3	384	90	8501	1.22989	1	1	0.745375
															REACTOME_PATHWAY	R-MMU-141444~Amplification of signal from unattached kinetochores via a MAD2 inhibitory signal	5	0.837521	0.582918	Q922J3, Q9D0M5, O88487, P63005, Q76MZ3	384	90	8501	1.22989	1	1	0.745375
															REACTOME_PATHWAY	R-MMU-69618~Mitotic Spindle Checkpoint	5	0.837521	0.716935	Q922J3, Q9D0M5, O88487, P63005, Q76MZ3	384	107	8501	1.03449	1	1	0.745375
															Annotation Cluster 15	Enrichment Score: 2.690554017606388
															Category	Term	Count	%	PValue	Genes	List Total	Pop Hits	Pop Total	Fold Enrichment	Bonferroni	Benjamini	FDR
															REACTOME_PATHWAY	R-MMU-5696394~DNA Damage Recognition in GG-NER	11	1.84255	1.52165e-06	O35864, Q3U1J4, O88544, Q9CZ04, O88545, P54728, O88543, P54726, P62983, Q3TCH7, Q9Z2N8	384	34	8501	7.1623	0.00139742	1.21732e-05	9.06376e-06
															GOTERM_BP_DIRECT	GO:0000338~protein deneddylation	6	1.00503	4.03543e-06	O35864, O88544, Q9CZ04, O88545, O88543, Q99LD4	572	10	20136	21.1217	0.0111039	0.000531523	0.000519417
															REACTOME_PATHWAY	R-MMU-5696399~Global Genome Nucleotide Excision Repair (GG-NER)	12	2.01005	0.000434882	O35864, P61089, Q3U1J4, O88544, Q9CZ04, O88545, P54728, O88543, P54726, P62983, Q3TCH7, Q9Z2N8	384	74	8501	3.58995	0.329508	0.00219342	0.00163315
															REACTOME_PATHWAY	R-MMU-5696398~Nucleotide Excision Repair	12	2.01005	0.00518638	O35864, P61089, Q3U1J4, O88544, Q9CZ04, O88545, P54728, O88543, P54726, P62983, Q3TCH7, Q9Z2N8	384	100	8501	2.65656	0.991593	0.0210197	0.0156505
															REACTOME_PATHWAY	R-MMU-6781823~Formation of TC-NER Pre-Incision Complex	8	1.34003	0.0074477	O35864, Q3U1J4, O88544, Q9CZ04, O88545, O88543, P62983, Q3TCH7	384	51	8501	3.47263	0.998962	0.029509	0.0219714
															REACTOME_PATHWAY	R-MMU-8856825~Cargo recognition for clathrin-mediated endocytosis	11	1.84255	0.0117185	Q60631, O35864, P29595, O88544, Q9CZ04, O88545, Q7M6Y3, O88543, P62983, P17427, Q6IRU5	384	97	8501	2.5105	0.99998	0.0441845	0.0328982
															REACTOME_PATHWAY	R-MMU-5696395~Formation of Incision Complex in GG-NER	6	1.00503	0.0325607	P61089, Q3U1J4, P54728, P54726, P62983, Q3TCH7	384	40	8501	3.3207	1	0.106712	0.0794544
															REACTOME_PATHWAY	R-MMU-6781827~Transcription-Coupled Nucleotide Excision Repair (TC-NER)	8	1.34003	0.0399766	O35864, Q3U1J4, O88544, Q9CZ04, O88545, O88543, P62983, Q3TCH7	384	71	8501	2.49442	1	0.125524	0.0934607
															REACTOME_PATHWAY	R-MMU-73894~DNA Repair	15	2.51256	0.387417	Q3U1J4, P70362, P54728, P54726, Q3TCH7, Q9Z2N8, Q01853, O35864, P61089, P60670, O88544, Q9CZ04, O88545, O88543, P62983	384	281	8501	1.18174	1	0.826969	0.615733
															Annotation Cluster 16	Enrichment Score: 2.447758011847218
															Category	Term	Count	%	PValue	Genes	List Total	Pop Hits	Pop Total	Fold Enrichment	Bonferroni	Benjamini	FDR
															GOTERM_BP_DIRECT	GO:1901387~positive regulation of voltage-gated calcium channel activity	7	1.17253	1.00288e-05	Q63810, O08532, P48453, Q8BZ71, P54285, P0DP26, P63328	572	19	20136	12.9695	0.0273684	0.0012591	0.00123042
															REACTOME_PATHWAY	R-MMU-2025928~Calcineurin activates NFAT	5	0.837521	0.000245762	Q63810, P26883, P48453, P0DP26, P63328	384	8	8501	13.8363	0.202188	0.00130158	0.000969109
															GOTERM_BP_DIRECT	GO:1905949~negative regulation of calcium ion import across plasma membrane	4	0.670017	0.000729061	Q63810, P48453, P0DP26, P63328	572	7	20136	20.1159	0.867085	0.0366651	0.03583
															GOTERM_BP_DIRECT	GO:1901386~negative regulation of voltage-gated calcium channel activity	5	0.837521	0.00142635	Q63810, P48453, P54285, P0DP26, P63328	572	18	20136	9.77855	0.980736	0.0588847	0.0575435
															REACTOME_PATHWAY	R-MMU-5607763~CLEC7A (Dectin-1) induces NFAT activation	4	0.670017	0.00277294	Q63810, P48453, P0DP26, P63328	384	7	8501	12.6503	0.922064	0.0118656	0.00883472
															GOTERM_BP_DIRECT	GO:0070886~positive regulation of calcineurin-NFAT signaling cascade	5	0.837521	0.0031169	Q63810, P48453, D3Z1D3, P0DP26, P63328	572	22	20136	8.00064	0.999823	0.107416	0.104969
															GOTERM_BP_DIRECT	GO:1905665~positive regulation of calcium ion import across plasma membrane	4	0.670017	0.00800216	Q63810, P48453, P0DP26, P63328	572	15	20136	9.38741	1	0.2108	0.205998
															GOTERM_BP_DIRECT	GO:0097720~calcineurin-mediated signaling	3	0.502513	0.0200668	Q63810, P48453, P63328	572	8	20136	13.201	1	0.385451	0.376671
															REACTOME_PATHWAY	R-MMU-2871809~FCERI mediated Ca+2 mobilization	5	0.837521	0.0352961	Q63810, Q60631, P48453, P0DP26, P63328	384	28	8501	3.95322	1	0.11354	0.0845379
															GOTERM_BP_DIRECT	GO:0033173~calcineurin-NFAT signaling cascade	3	0.502513	0.0660617	Q63810, P48453, P63328	572	15	20136	7.04056	1	0.791111	0.773092
															REACTOME_PATHWAY	R-MMU-4086398~Ca2+ pathway	5	0.837521	0.14318	Q63810, P48453, P0DP26, P63328, P11798	384	45	8501	2.45978	1	0.375287	0.279426
															Annotation Cluster 17	Enrichment Score: 2.1015296973252324
															Category	Term	Count	%	PValue	Genes	List Total	Pop Hits	Pop Total	Fold Enrichment	Bonferroni	Benjamini	FDR
															REACTOME_PATHWAY	R-MMU-442755~Activation of NMDA receptors and postsynaptic events	10	1.67504	2.21778e-05	Q9DBC7, P28652, Q6PHZ2, P0DP26, P11798, P08551, P05132, Q923T9, P18654, P68181	384	36	8501	6.14945	0.0201753	0.000151137	0.000112532
															REACTOME_PATHWAY	R-MMU-3371571~HSF1-dependent transactivation	8	1.34003	3.37866e-05	P07901, P28652, Q6PHZ2, P11499, P11798, Q923T9, P63017, Q9R0Q7	384	22	8501	8.05019	0.0305733	0.000215859	0.000160721
															REACTOME_PATHWAY	R-MMU-5673000~RAF activation	8	1.34003	0.000667276	P28652, Q6PHZ2, Q63932, P0DP26, P31938, P11798, Q923T9, Q76MZ3	384	34	8501	5.20895	0.458511	0.00319737	0.00238065
															REACTOME_PATHWAY	R-MMU-438066~Unblocking of NMDA receptors, glutamate binding and activation	6	1.00503	0.0025219	P28652, Q6PHZ2, P0DP26, P11798, P08551, Q923T9	384	22	8501	6.03764	0.901781	0.0108927	0.00811033
															REACTOME_PATHWAY	R-MMU-438064~Post NMDA receptor activation events	5	0.837521	0.00479384	Q9DBC7, P0DP26, P05132, P18654, P68181	384	16	8501	6.91813	0.987919	0.0195147	0.01453
															GOTERM_BP_DIRECT	GO:0000082~G1/S transition of mitotic cell cycle	7	1.17253	0.0125589	P28652, Q6PHZ2, Q60876, P63328, P11798, P63073, Q923T9	572	68	20136	3.62382	1	0.289483	0.28289
															REACTOME_PATHWAY	R-MMU-877300~Interferon gamma signaling	4	0.670017	0.0275697	P28652, Q6PHZ2, P11798, Q923T9	384	15	8501	5.90347	1	0.0938375	0.0698681
															REACTOME_PATHWAY	R-MMU-399719~Trafficking of AMPA receptors	5	0.837521	0.0313309	P28652, Q6PHZ2, P11798, P17427, Q923T9	384	27	8501	4.09963	1	0.103685	0.0772002
															REACTOME_PATHWAY	R-MMU-399721~Glutamate binding, activation of AMPA receptors and synaptic plasticity	5	0.837521	0.0313309	P28652, Q6PHZ2, P11798, P17427, Q923T9	384	27	8501	4.09963	1	0.103685	0.0772002
															GOTERM_BP_DIRECT	GO:1903076~regulation of protein localization to plasma membrane	4	0.670017	0.0400635	P28652, Q6PHZ2, P11798, Q923T9	572	27	20136	5.21523	1	0.595783	0.582213
															REACTOME_PATHWAY	R-MMU-112314~Neurotransmitter receptors and postsynaptic signal transmission	11	1.84255	0.0864214	Q9DBC7, P28652, Q6PHZ2, P0DP26, P11798, P08551, P05132, P17427, Q923T9, P18654, P68181	384	136	8501	1.79058	1	0.246918	0.183847
															REACTOME_PATHWAY	R-MMU-112315~Transmission across Chemical Synapses	14	2.34506	0.114087	Q9DBC7, P28652, Q6PHZ2, P54285, P11798, P17427, P18654, P68181, Q8R3Z5, P0DP26, P08551, P05132, Q923T9, P63017	384	199	8501	1.55745	1	0.305116	0.227179
															REACTOME_PATHWAY	R-MMU-112316~Neuronal System	15	2.51256	0.589928	Q9DBC7, P28652, Q6PHZ2, P54285, P11798, P17427, P18654, P68181, Q8R3Z5, P0DP26, P08551, P05132, Q923T9, P63017, Q9Z2Y3	384	321	8501	1.03449	1	1	0.745375
															Annotation Cluster 18	Enrichment Score: 2.072285881863542
															Category	Term	Count	%	PValue	Genes	List Total	Pop Hits	Pop Total	Fold Enrichment	Bonferroni	Benjamini	FDR
															REACTOME_PATHWAY	R-MMU-913531~Interferon Signaling	13	2.17755	2.71631e-05	Q60960, P28652, Q6PHZ2, P35235, Q6NZJ6, P11798, P63073, Q9Z1K5, P46935, P61222, P61089, Q923T9, P60843	384	65	8501	4.4276	0.0246542	0.0001785	0.000132905
															REACTOME_PATHWAY	R-MMU-1169410~Antiviral mechanism by IFN-stimulated genes	7	1.17253	0.0022699	P46935, P61222, P61089, Q6NZJ6, P63073, Q9Z1K5, P60843	384	31	8501	4.99891	0.876116	0.00994432	0.00740419
															REACTOME_PATHWAY	R-MMU-1169408~ISG15 antiviral mechanism	6	1.00503	0.00642579	P46935, P61089, Q6NZJ6, P63073, Q9Z1K5, P60843	384	27	8501	4.91956	0.997326	0.0255919	0.0190548
															REACTOME_PATHWAY	R-MMU-165159~MTOR signalling	7	1.17253	0.0084177	P26883, Q60876, Q06138, Q6NZJ6, P63073, Q8BGD9, Q6PAM0	384	40	8501	3.87415	0.999577	0.0328148	0.0244327
															REACTOME_PATHWAY	R-MMU-166208~mTORC1-mediated signalling	5	0.837521	0.0210771	P26883, Q60876, Q6NZJ6, P63073, Q8BGD9	384	24	8501	4.61209	1	0.0748685	0.0557445
															REACTOME_PATHWAY	R-MMU-429947~Deadenylation of mRNA	4	0.670017	0.100435	Q6NZJ6, P63073, Q8BGD9, P60843	384	25	8501	3.54208	1	0.275334	0.205004
															REACTOME_PATHWAY	R-MMU-429914~Deadenylation-dependent mRNA decay	4	0.670017	0.44177	Q6NZJ6, P63073, Q8BGD9, P60843	384	54	8501	1.63985	1	0.887451	0.660765

## Sheet: Supplementary Table 2d
Phosphoprototeome
WT trained unperturbed --> no annotation clusters with Enrichement Score > 2 --> therefore, we looked at all GO Biological Processes (FDR < 0.05)
WT trained unperturbed
Category	Term	Count	%	PValue	Genes	List Total	Pop Hits	Pop Total	Fold Enrichment	Bonferroni	Benjamini	FDR
GOTERM_BP_DIRECT	GO:0045214~sarcomere organization	5	9.25926	4.20111e-06	P50462, Q8VHX6, Q8BWB1, O70373, A2ASS6	52	43	20119	44.9888	0.0016329	0.00163003	0.00162583
GOTERM_BP_DIRECT	GO:0030036~actin cytoskeleton organization	7	12.963	1.20924e-05	P50462, Q8VHX6, Q8CI12, O70373, P16546, P48193, O88990	52	203	20119	13.3415	0.00469292	0.00181635	0.00181167
GOTERM_BP_DIRECT	GO:0006936~muscle contraction	5	9.25926	1.40439e-05	Q5SX39, P97457, A2ASS6, Q5XKE0, O88990	52	58	20119	33.3538	0.00544823	0.00181635	0.00181167
mKO trained unperturbed
Category	Term	Count	%	PValue	Genes	List Total	Pop Hits	Pop Total	Fold Enrichment	Bonferroni	Benjamini	FDR
GOTERM_BP_DIRECT	GO:0006936~muscle contraction	11	10.5769	2.75273e-13	Q9JI91, Q5SX39, Q02566, P97457, Q9EQG9, E9PZQ0, A2ABU4, A2ASS6, Q62234, Q5XKE0, O88990	102	58	20119	37.4086	2.21556e-10	2.21319e-10	2.1719e-10
GOTERM_BP_DIRECT	GO:0045214~sarcomere organization	9	8.65385	3.81611e-11	P50462, Q9JI91, Q8VHX6, Q9JK37, Q02566, Q8BWB1, A2ASS6, Q9QXS1, O70548	102	43	20119	41.2839	3.07197e-08	1.53408e-08	1.50546e-08
GOTERM_BP_DIRECT	GO:0055013~cardiac muscle cell development	7	6.73077	9.16075e-09	Q9JI91, Q02566, Q62407, O08638, A2ASS6, Q9QXS1, O70548	102	31	20119	44.5392	7.37438e-06	2.45508e-06	2.40928e-06
GOTERM_BP_DIRECT	GO:0030036~actin cytoskeleton organization	11	10.5769	7.58209e-08	O89053, P50462, Q9JI91, P70271, Q8VHX6, Q8CI12, Q99LM3, Q9QXS1, Q9EPC1, O70318, O88990	102	203	20119	10.6882	6.1034e-05	1.524e-05	1.49557e-05
GOTERM_BP_DIRECT	GO:0030241~skeletal muscle myosin thick filament assembly	4	3.84615	4.8941e-07	Q5SX39, O08638, A2ASS6, O70548	102	4	20119	197.245	0.000393897	7.86971e-05	7.72288e-05
GOTERM_BP_DIRECT	GO:0006941~striated muscle contraction	4	3.84615	6.55766e-05	Q02566, Q3MI48, O70250, Q8VCR8	102	16	20119	49.3113	0.0514217	0.00857003	0.00841014
GOTERM_BP_DIRECT	GO:0031448~positive regulation of fast-twitch skeletal muscle fiber contraction	3	2.88462	7.46147e-05	Q8R429, Q8VCR8, O88990	102	3	20119	197.245	0.0582986	0.00857003	0.00841014
GOTERM_BP_DIRECT	GO:0035995~detection of muscle stretch	3	2.88462	0.00014874	P50462, A2ASS6, O70548	102	4	20119	147.934	0.112853	0.0149484	0.0146695
GOTERM_BP_DIRECT	GO:0030240~skeletal muscle thin filament assembly	3	2.88462	0.000369416	P68134, A2ASS6, O70548	102	6	20119	98.6225	0.257279	0.0330012	0.0323855
GOTERM_BP_DIRECT	GO:0007010~cytoskeleton organization	6	5.76923	0.000502982	Q91ZU6, Q8K4L3, P20152, Q8CJ19, Q8K4G5, Q5XKE0	102	130	20119	9.10362	0.333025	0.0384308	0.0377139
GOTERM_BP_DIRECT	GO:0007519~skeletal muscle tissue development	5	4.80769	0.000525795	Q9JK37, Q8K4L3, P97457, Q9QXS1, Q9ES83	102	74	20119	13.3274	0.345168	0.0384308	0.0377139

## Sheet: Supplementary Table 3a
RNA-seq
WT trained unperturbed --> Annotation clusters with Enrichement Score > 2
Upregulated genes															Downregulated genes
Annotation Cluster 1	Enrichment Score: 5.9011175719156395														Annotation Cluster 1	Enrichment Score: 4.613551142168261
Category	Term	Count	%	PValue	Genes	List Total	Pop Hits	Pop Total	Fold Enrichment	Bonferroni	Benjamini	FDR			Category	Term	Count	%	PValue	Genes	List Total	Pop Hits	Pop Total	Fold Enrichment	Bonferroni	Benjamini	FDR
GOTERM_BP_DIRECT	GO:0060048~cardiac muscle contraction	8	7.61905	4.77274e-09	MYL2, TNNC1, MYL3, TNNI1, CASQ2, ATP1B1, MYH6, MYH7	100	50	20094	32.1504	3.06886e-06	1.53205e-06	1.5058e-06			GOTERM_BP_DIRECT	GO:0019886~antigen processing and presentation of exogenous peptide antigen via MHC class II	7	4.24242	4.00121e-09	CD74, H2-DMB2, H2-EB1, H2-DMB1, H2-AA, CTSS, H2-AB1	143	20	20094	49.1811	5.11354e-06	5.10955e-06	5.01752e-06
REACTOME_PATHWAY	R-MMU-397014~Muscle contraction	12	11.4286	3.21377e-08	PLN, TNNT1, TPM3, MYL2, TNNC1, MYL3, TNNI1, CASQ2, ATP1B1, KCNK1, MYH6, KCNK3	65	166	8557	9.51659	6.42752e-06	6.45967e-06	6.33112e-06			GOTERM_BP_DIRECT	GO:0002503~peptide antigen assembly with MHC class II protein complex	5	3.0303	7.59077e-07	H2-DMB2, H2-EB1, H2-DMB1, H2-AA, H2-AB1	143	11	20094	63.8716	0.00096963	0.000484671	0.000475941
REACTOME_PATHWAY	R-MMU-390522~Striated Muscle Contraction	7	6.66667	1.07269e-07	TNNT1, TPM3, MYL2, TNNC1, MYL3, TNNI1, MYH6	65	32	8557	28.7976	2.14536e-05	1.07806e-05	1.0566e-05			GOTERM_BP_DIRECT	GO:0050870~positive regulation of T cell activation	6	3.63636	5.96683e-06	H2-DMB2, H2-EB1, H2-DMB1, H2-AA, H2-AB1, CCR2	143	37	20094	22.7866	0.00759663	0.00216224	0.0021233
GOTERM_BP_DIRECT	GO:0055010~ventricular cardiac muscle tissue morphogenesis	6	5.71429	2.83449e-07	MYL2, TNNC1, MYL3, TNNI1, MYH6, MYH7	100	29	20094	41.5738	0.000182241	6.0658e-05	5.96187e-05			GOTERM_BP_DIRECT	GO:0002381~immunoglobulin production involved in immunoglobulin mediated immune response	5	3.0303	6.77288e-06	H2-DMB2, H2-EB1, H2-DMB1, H2-AA, H2-AB1	143	18	20094	39.0326	0.00861841	0.00216224	0.0021233
GOTERM_BP_DIRECT	GO:0006936~muscle contraction	7	6.66667	4.03804e-07	MYH2, TNNT1, TPM3, TNNI1, MYH6, MYOM3, MYH7	100	58	20094	24.2514	0.000259613	6.48106e-05	6.37002e-05			GOTERM_BP_DIRECT	GO:0019882~antigen processing and presentation	6	3.63636	1.27356e-05	CD74, H2-DMB2, H2-EB1, H2-DMB1, H2-AA, H2-AB1	143	43	20094	19.6071	0.0161444	0.00325266	0.00319408
GOTERM_BP_DIRECT	GO:0002026~regulation of the force of heart contraction	5	4.7619	4.56789e-06	PLN, MYL2, MYL3, MYH6, MYH7	100	23	20094	43.6826	0.00293285	0.000488764	0.000480389			GOTERM_BP_DIRECT	GO:0002250~adaptive immune response	11	6.66667	2.42404e-05	ADGRE1, CD74, H2-DMB2, H2-EB1, ARG1, H2-DMB1, SLAMF7, CD244A, H2-AA, CTSS, H2-AB1	143	272	20094	5.68269	0.0305046	0.00358006	0.00351558
GOTERM_BP_DIRECT	GO:0014883~transition between fast and slow fiber	4	3.80952	1.3576e-05	TNNT1, TNNC1, TNNI1, MYH7	100	10	20094	80.376	0.00869144	0.00124511	0.00122378			GOTERM_BP_DIRECT	GO:0002504~antigen processing and presentation of peptide or polysaccharide antigen via MHC class II	4	2.42424	7.25462e-05	H2-EB1, H2-DMB1, H2-AA, H2-AB1	143	12	20094	46.8392	0.088549	0.00926415	0.00909729
GOTERM_BP_DIRECT	GO:0006937~regulation of muscle contraction	4	3.80952	0.000191247	TNNT1, TNNC1, TNNI1, CASQ2	100	23	20094	34.9461	0.115722	0.0136423	0.0134085			GOTERM_BP_DIRECT	GO:0002376~immune system process	14	8.48485	9.39052e-05	CD74, H2-EB1, ARG1, CD300A, H2-AA, MPEG1, ADGRE1, LGALS3, H2-DMB1, SLAMF7, TLR8, CD244A, TLR4, H2-AB1	143	526	20094	3.74001	0.113094	0.0109015	0.0107052
GOTERM_BP_DIRECT	GO:0003009~skeletal muscle contraction	4	3.80952	0.000347502	TNNT1, TNNC1, TNNI1, MYH7	100	28	20094	28.7057	0.200271	0.0223097	0.0219274			GOTERM_BP_DIRECT	GO:0006955~immune response	13	7.87879	0.000206285	CD74, H2-EB1, H2-AA, CTSS, CX3CL1, CXCL10, CCL8, H2-DMB1, TLR8, CD244A, TLR4, CCR2, H2-AB1	143	494	20094	3.69783	0.231765	0.0188162	0.0184773
															GOTERM_BP_DIRECT	GO:0034341~response to interferon-gamma	4	2.42424	0.00147485	CD74, H2-EB1, CIITA, H2-AA	143	32	20094	17.5647	0.848361	0.0784744	0.077061
Annotation Cluster 2	Enrichment Score: 5.349248820502524														GOTERM_BP_DIRECT	GO:0051085~chaperone mediated protein folding requiring cofactor	3	1.81818	0.0226916	CD74, H2-DMB2, H2-DMB1	143	33	20094	12.7743	1	0.603691	0.592818
Category	Term	Count	%	PValue	Genes	List Total	Pop Hits	Pop Total	Fold Enrichment	Bonferroni	Benjamini	FDR
GOTERM_BP_DIRECT	GO:0006629~lipid metabolic process	20	19.0476	2.34306e-09	SLC27A1, DGAT2, ACSM3, MID1IP1, ELOVL3, ACOT11, CIDEA, EPHX3, ELOVL6, AGPAT2, AACS, PM20D1, ACLY, CYP26B1, BDH1, FADS6, FASN, ASPG, THRSP, PLIN5	100	728	20094	5.52033	1.50658e-06	1.50424e-06	1.47847e-06			Annotation Cluster 2	Enrichment Score: 3.5269494118853473
REACTOME_PATHWAY	R-MMU-556833~Metabolism of lipids	15	14.2857	9.14869e-05	SLC25A1, DGAT2, MID1IP1, ELOVL3, ACOT11, CIDEA, ELOVL6, AGPAT2, AACS, ACAT2, ACLY, FABP4, BDH1, FASN, THRSP	65	591	8557	3.34127	0.0181318	0.00459722	0.00450573			Category	Term	Count	%	PValue	Genes	List Total	Pop Hits	Pop Total	Fold Enrichment	Bonferroni	Benjamini	FDR
REACTOME_PATHWAY	R-MMU-1430728~Metabolism	26	24.7619	0.000417938	SLC25A1, UCP1, GSTT2, PYGL, AGPAT2, AACS, ACAT2, CYP26B1, CAR14, DGAT2, GOT1, MID1IP1, ELOVL3, ACOT11, CIDEA, ELOVL6, PM20D1, ACLY, FABP4, BDH1, FASN, ASPG, THRSP, NAT8L, CDO1, TKT	65	1736	8557	1.97166	0.0802056	0.0140009	0.0137223			GOTERM_BP_DIRECT	GO:0034097~response to cytokine	7	4.24242	2.35209e-05	SERPINA1A, SERPINA1B, COL3A1, SERPINA1C, SERPINA3K, FOS, SERPINA1E	143	81	20094	12.1435	0.0296127	0.00358006	0.00351558
															GOTERM_BP_DIRECT	GO:0043434~response to peptide hormone	7	4.24242	2.52314e-05	SERPINA1A, SERPINA1B, SERPINA1C, NR4A3, SERPINA3K, ALDOB, SERPINA1E	143	82	20094	11.9954	0.0317318	0.00358006	0.00351558
Annotation Cluster 3	Enrichment Score: 4.061450813649134														GOTERM_BP_DIRECT	GO:0033986~response to methanol	3	1.81818	0.000294784	SERPINA1B, SERPINA1C, SERPINA1E	143	4	20094	105.388	0.31394	0.0230117	0.0225972
Category	Term	Count	%	PValue	Genes	List Total	Pop Hits	Pop Total	Fold Enrichment	Bonferroni	Benjamini	FDR			GOTERM_BP_DIRECT	GO:0046687~response to chromate	3	1.81818	0.000294784	SERPINA1B, SERPINA1C, SERPINA1E	143	4	20094	105.388	0.31394	0.0230117	0.0225972
GOTERM_BP_DIRECT	GO:0006633~fatty acid biosynthetic process	6	5.71429	3.22689e-05	ACLY, ACSM3, FADS6, FASN, ELOVL3, ELOVL6	100	74	20094	16.2924	0.0205354	0.00258958	0.00254521			GOTERM_BP_DIRECT	GO:0010951~negative regulation of endopeptidase activity	6	3.63636	0.000306342	SERPINA1A, SERPINA1B, SERPINA1C, SERPINB6B, SERPINA3K, SERPINA1E	143	83	20094	10.1579	0.324002	0.0230117	0.0225972
REACTOME_PATHWAY	R-MMU-75105~Fatty acyl-CoA biosynthesis	5	4.7619	8.7453e-05	SLC25A1, ACLY, FASN, ELOVL3, ELOVL6	65	32	8557	20.5697	0.0173393	0.00459722	0.00450573			GOTERM_BP_DIRECT	GO:0010288~response to lead ion	4	2.42424	0.000994426	SERPINA1B, SERPINA1C, NCAM1, SERPINA1E	143	28	20094	20.0739	0.719592	0.0552123	0.0542178
REACTOME_PATHWAY	R-MMU-8978868~Fatty acid metabolism	8	7.61905	0.000231787	SLC25A1, ACLY, FASN, MID1IP1, ACOT11, ELOVL3, ELOVL6, THRSP	65	167	8557	6.3064	0.0453045	0.00931784	0.00913241			GOTERM_BP_DIRECT	GO:1900004~negative regulation of serine-type endopeptidase activity	3	1.81818	0.00172809	SERPINA1B, SERPINA1C, SERPINA1E	143	9	20094	46.8392	0.890345	0.088271	0.0866812
															GOTERM_BP_DIRECT	GO:0010466~negative regulation of peptidase activity	6	3.63636	0.0022421	SERPINA1B, SERPINA1C, PZP, PI15, SERPINA3K, SERPINA1E	143	129	20094	6.5357	0.943223	0.105424	0.103525

## Sheet: Supplementary Table 3b
RNA-seq
WT untrained 0h post-exercise --> Annotation clusters with Enrichement Score > 2
Upregulated genes															Downregulated genes
Annotation Cluster 1	Enrichment Score: 9.78860792107687														Annotation Cluster 1	Enrichment Score: 3.7545721566686203
Category	Term	Count	%	PValue	Genes	List Total	Pop Hits	Pop Total	Fold Enrichment	Bonferroni	Benjamini	FDR			Category	Term	Count	%	PValue	Genes	List Total	Pop Hits	Pop Total	Fold Enrichment	Bonferroni	Benjamini	FDR
GOTERM_BP_DIRECT	GO:0045944~positive regulation of transcription from RNA polymerase II promoter	57	17.4847	5.14224e-14	CSRNP1, PTPRN, LITAF, TNF, ABRA, IRF2BPL, SOX17, SOX9, CCN1, IER5, JUNB, IER2, MYOG, KLF10, ARID5A, FOS, ELF1, ELF4, IRF8, PRKD2, ATF3, RAPGEF3, CEBPB, NOTCH1, CEBPD, CREM, NOD2, DLL1, HELZ2, SERTAD1, S1PR1, HES1, E2F7, EGR1, EGR2, JUN, IFI207, EGR3, JUND, VDR, FOXF1, KLF4, TBX3, KLF2, FOSL2, NR4A2, NFKBIA, NR4A1, PER1, KLF7, KLF6, BMP2, NR4A3, GDNF, MAFF, FOSB, NFE2L2	304	1216	20094	3.09838	1.33032e-10	1.29252e-10	1.25255e-10			GOTERM_BP_DIRECT	GO:0007165~signal transduction	20	25.3165	2.16254e-07	CCR1, P2RY13, DGKE, PTGIR, FZD6, RASSF9, LPAR4, ADRA2B, SIGIRR, AFDN, EDNRA, CLEC1A, RGS3, RASSF10, LPAR6, APLNR, CCR5, S1PR4, RIN2, CCR2	73	1368	20094	4.02427	0.000154177	0.000153973	0.000153757
GOTERM_BP_DIRECT	GO:0006357~regulation of transcription from RNA polymerase II promoter	60	18.4049	1.18582e-10	PRRXL1, CSRNP1, TNF, IRF2BPL, ZFP36, SOX17, PPP1R13L, SOX9, CCNL1, ZFP366, JUNB, MYOG, TGIF1, KLF10, KLF11, TSC22D3, ARID5A, ARID5B, FOS, MED26, KLF16, ELF1, ELF4, ERF, IRF8, ADNP, ATF3, JDP2, CEBPB, NOTCH1, CEBPD, CREM, ZFP948, PDLIM1, ATOH8, HES1, E2F7, EGR1, EGR2, JUN, EGR3, JUND, FOXF1, ZBTB10, IRF2BP2, KLF4, KLF3, TBX3, KLF2, FOSL2, NR4A2, NR4A1, KLF7, KLF6, NR4A3, BCL6B, MAFF, FOSB, MAFK, N…	304	1606	20094	2.46944	3.0689e-07	7.66928e-08	7.43211e-08			REACTOME_PATHWAY	R-MMU-388396~GPCR downstream signalling	13	16.4557	6.8303e-06	CCR1, P2RY13, DGKE, PTGIR, LPAR4, ADRA2B, RGS4, EDNRA, RGS3, LPAR6, APLNR, CCR5, S1PR4	42	555	8557	4.77224	0.00182885	0.00154769	0.00153043
GOTERM_BP_DIRECT	GO:0045893~positive regulation of transcription, DNA-templated	35	10.7362	3.18347e-09	CEBPB, NOTCH1, TGFB1I1, TNF, ABRA, SERTAD1, NFIL3, SOX17, ATOH8, PIM1, HES1, SOX9, TRP53INP1, MYOG, EGR1, EGR2, JUN, FOXF1, F2R, FOS, KLF4, TBX3, KLF2, FOSL2, NFKBIA, NR4A2, NR4A1, KLF7, ELF1, BMP2, NR4A3, RYBP, ELF4, IRF8, NFE2L2	304	712	20094	3.24923	8.23879e-06	1.17652e-06	1.14014e-06			REACTOME_PATHWAY	R-MMU-372790~Signaling by GPCR	13	16.4557	1.1507e-05	CCR1, P2RY13, DGKE, PTGIR, LPAR4, ADRA2B, RGS4, EDNRA, RGS3, LPAR6, APLNR, CCR5, S1PR4	42	584	8557	4.53527	0.00307914	0.00154769	0.00153043
GOTERM_BP_DIRECT	GO:0006355~regulation of transcription, DNA-templated	46	14.1104	3.60991e-08	PRRXL1, CSRNP1, CEBPB, NOTCH1, CEBPD, NAB2, CREM, SPTY2D1, NFIL3, SOX17, ATOH8, HES1, SOX9, CCNL1, JUNB, E2F7, TRP53INP1, MYOG, KLF10, TGIF1, EGR1, TLE3, EGR2, JUN, JUND, VDR, FOXF1, FOS, BAZ1A, TBX3, FOSL2, NR4A2, NR4A1, ELF1, BMP2, NR4A3, RYBP, ELF4, MAFF, ERF, FOSB, IRF8, MAFK, ATF3, JDP2, NFE2L2	304	1237	20094	2.45799	9.34201e-05	1.16736e-05	1.13126e-05			REACTOME_PATHWAY	R-MMU-373076~Class A/1 (Rhodopsin-like receptors)	9	11.3924	7.23641e-05	P2RY13, EDNRA, PTGIR, LPAR6, APLNR, LPAR4, CCR5, ADRA2B, S1PR4	42	300	8557	6.11214	0.0192074	0.00648865	0.00641628
															REACTOME_PATHWAY	R-MMU-418594~G alpha (i) signalling events	8	10.1266	0.000263957	CCR1, RGS4, P2RY13, RGS3, APLNR, CCR5, ADRA2B, S1PR4	42	271	8557	6.01441	0.0683051	0.0177511	0.0175532
Annotation Cluster 2	Enrichment Score: 2.9748234067967405														REACTOME_PATHWAY	R-MMU-500792~GPCR ligand binding	9	11.3924	0.000389774	P2RY13, EDNRA, PTGIR, LPAR6, APLNR, LPAR4, CCR5, ADRA2B, S1PR4	42	383	8557	4.78758	0.0992069	0.0209698	0.020736
Category	Term	Count	%	PValue	Genes	List Total	Pop Hits	Pop Total	Fold Enrichment	Bonferroni	Benjamini	FDR			REACTOME_PATHWAY	R-MMU-416476~G alpha (q) signalling events	6	7.59494	0.00195941	RGS4, EDNRA, DGKE, RGS3, LPAR6, LPAR4	42	189	8557	6.46788	0.408822	0.0660873	0.0653503
GOTERM_BP_DIRECT	GO:0048511~rhythmic process	11	3.37423	0.000112647	PRKCG, KLF10, PER1, EGR1, NFIL3, SIAH2, NOCT, ID1, CREM, SIK1, CIART	304	153	20094	4.75219	0.252892	0.0110243	0.0106834			REACTOME_PATHWAY	R-MMU-162582~Signal Transduction	18	22.7848	0.0180078	CCR1, P2RY13, DGKE, PTGIR, FZD6, LPAR4, ADRA2B, PSMB9, RGS4, ADH1, EDNRA, FRAT2, RGS3, LPAR6, TNFSF10, APLNR, CCR5, S1PR4	42	2179	8557	1.68301	0.992327	0.538234	0.532232
GOTERM_BP_DIRECT	GO:0007623~circadian rhythm	8	2.45399	0.000667355	KLF10, PER1, JUN, JUND, NFIL3, NOCT, ID1, CREM	304	97	20094	5.45144	0.822306	0.0442679	0.0428989			GOTERM_BP_DIRECT	GO:0007186~G-protein coupled receptor signaling pathway	13	16.4557	0.0362267	CCR1, P2RY13, PTGIR, FZD6, LPAR4, ADRA2B, RGS4, EDNRA, RGS3, APLNR, CCR5, S1PR4, CCR2	73	1896	20094	1.88733	1	1	1
GOTERM_BP_DIRECT	GO:0042752~regulation of circadian rhythm	6	1.84049	0.00362212	PRKCG, KLF10, PER1, SIAH2, NOCT, CREM	304	68	20094	5.83224	0.999917	0.11466	0.111115
GOTERM_BP_DIRECT	GO:0032922~circadian regulation of gene expression	6	1.84049	0.00463093	PER1, EGR1, NOCT, ID1, CREM, CIART	304	72	20094	5.50822	0.999994	0.134609	0.130446			Annotation Cluster 2	Enrichment Score: 2.300936342340077
															Category	Term	Count	%	PValue	Genes	List Total	Pop Hits	Pop Total	Fold Enrichment	Bonferroni	Benjamini	FDR
Annotation Cluster 3	Enrichment Score: 2.166300327433564														GOTERM_BP_DIRECT	GO:0001568~blood vessel development	5	6.32911	0.000168288	SOX18, CITED2, GJA4, APLNR, AHR	73	77	20094	17.874	0.113079	0.0599105	0.0598264
Category	Term	Count	%	PValue	Genes	List Total	Pop Hits	Pop Total	Fold Enrichment	Bonferroni	Benjamini	FDR			GOTERM_BP_DIRECT	GO:0001944~vasculature development	3	3.79747	0.00550492	SOX18, CITED2, APLNR	73	31	20094	26.6381	0.980471	0.39195	0.3914
GOTERM_BP_DIRECT	GO:0003151~outflow tract morphogenesis	7	2.14724	0.000212768	JUN, NOTCH1, SOX17, NPY1R, HES1, THBS1, TBX3	304	57	20094	8.11738	0.423456	0.0161892	0.0156885			GOTERM_BP_DIRECT	GO:0007507~heart development	5	6.32911	0.0221898	EDNRA, SOX18, CITED2, GM44503, APLNR	73	298	20094	4.61846	1	0.926844	0.925542
GOTERM_BP_DIRECT	GO:0060412~ventricular septum morphogenesis	4	1.22699	0.031999	NOTCH1, NOS3, HES1, TBX3	304	46	20094	5.74771	1	0.415987	0.403123			GOTERM_BP_DIRECT	GO:0001570~vasculogenesis	3	3.79747	0.0304297	SOX18, CITED2, APLNR	73	76	20094	10.8655	1	1	1
GOTERM_BP_DIRECT	GO:2000737~negative regulation of stem cell differentiation	3	0.920245	0.0465646	NOTCH1, HES1, TBX3	304	23	20094	8.62157	1	0.506145	0.490493
Annotation Cluster 4	Enrichment Score: 2.1553607619421125
Category	Term	Count	%	PValue	Genes	List Total	Pop Hits	Pop Total	Fold Enrichment	Bonferroni	Benjamini	FDR
REACTOME_PATHWAY	R-MMU-3371497~HSP90 chaperone cycle for steroid hormone receptors (SHR) in the presence of ligand	7	2.14724	0.000255726	DNAJA1, DNAJB1, HSP90AA1, TUBB2B, TUBB2A, HSPA1B, HSPA1A	152	51	8557	7.72691	0.132775	0.0713474	0.0713474
REACTOME_PATHWAY	R-MMU-8953897~Cellular responses to stimuli	17	5.21472	0.0195154	CEBPB, JUN, HSP90AA1, CDKN1A, MT2, FOS, MT1, HELZ2, DNAJA1, DNAJB1, TUBB2B, TUBB2A, ERF, MAFK, HSPA1B, NFE2L2, HSPA1A	152	516	8557	1.85471	0.999983	1	1
REACTOME_PATHWAY	R-MMU-2262752~Cellular responses to stress	15	4.60123	0.0685119	CEBPB, JUN, HSP90AA1, CDKN1A, FOS, HELZ2, DNAJA1, DNAJB1, TUBB2B, TUBB2A, ERF, MAFK, HSPA1B, NFE2L2, HSPA1A	152	513	8557	1.64608	1	1	1

## Sheet: Supplementary Table 3c
RNA-seq
WT untrained 4h post-exercise --> Annotation clusters with Enrichement Score > 2
Upregulated genes															Downregulated genes
Annotation Cluster 1	Enrichment Score: 7.094809502172756														no clusters with Enrichment Score > 2
Category	Term	Count	%	PValue	Genes	List Total	Pop Hits	Pop Total	Fold Enrichment	Bonferroni	Benjamini	FDR
GOTERM_BP_DIRECT	GO:0045944~positive regulation of transcription from RNA polymerase II promoter	73	13.4191	1.13132e-11	TCERG1, CSRNP1, CITED2, MAML1, PTPRN, TRP63, GLI1, FGF1, ABRA, ETS2, CSRP3, MED13, ZMIZ1, GPER1, MYC, SOX9, CCN1, IER5, JUNB, IER2, SOX4, MYOG, IFRD1, ARID5A, FOS, SOX10, RUNX1, NPAS4, PLSCR1, MYOD1, TLR9, IRF8, IRF5, VGLL2, TLR4, MET, ATF3, ENG, NFAT5, CEBPD, DOT1L, AGAP2, CREM, SERTAD1, HSF2, PPARGC1A, E2F8, EGR1, SMAD1, EGR2, JUN, EGR3, JUND, FZD5, IRX3, CAVIN4, HMGA1, KLF4, BMP6, NFATC4, NR4A…	508	1216	20094	2.37461	3.59193e-08	1.79541e-08	1.75581e-08
GOTERM_BP_DIRECT	GO:0000122~negative regulation of transcription from RNA polymerase II promoter	57	10.4779	8.18497e-09	TCERG1, BTG2, CITED2, ZBTB21, TRP63, ETS2, BACH2, ZFP36, MYC, ANKRD1, ANKRD2, SOX9, LMCD1, ZHX3, ARID5A, ARID5B, SOX10, RUNX1, SAP30, IMPACT, CRY2, IRF8, SIK1, MET, AJUBA, ATF3, ENG, NOTCH4, TCF7, CREM, HDAC9, HDAC7, DNAJB1, FOXS1, NFIL3, FNIP1, APBB3, E2F8, EGR1, PLK3, JUN, JUND, GADD45A, SNAI3, IRX3, ZBTB10, KLF4, BMP6, NFATC4, NR4A2, HEYL, RYBP, KLF5, NR4A3, SNAI1, MAFK, FGFR3	508	975	20094	2.31245	2.5987e-05	6.49478e-06	6.35154e-06
GOTERM_BP_DIRECT	GO:0006355~regulation of transcription, DNA-templated	58	10.6618	7.94626e-06	CSRNP1, CITED2, NAB2, TRP63, MED15, ETS2, BACH2, MYC, SOX9, JUNB, SOX4, MYOG, MUSK, ATP1B4, FOS, SOX10, RUNX1, SAP30, MYOD1, IRF8, IRF5, VGLL2, AJUBA, ATF3, ENG, NFAT5, CEBPD, ZFP703, NOTCH4, TCF7, CREM, FOXS1, NFIL3, HSF2, ATOH8, PPARGC1A, APBB3, E2F8, EGR1, SMAD1, EGR2, JUN, JUND, SNAI3, IRX3, HMGA1, NFATC4, NR4A2, FOSL1, HEYL, RYBP, KLF5, NR4A3, MAFF, SNAI1, MYF6, FOSB, MAFK	508	1237	20094	1.85465	0.0249139	0.00185814	0.00181716
GOTERM_BP_DIRECT	GO:0006357~regulation of transcription from RNA polymerase II promoter	67	12.3162	5.67539e-05	CSRNP1, CITED2, ZBTB21, JMJD1C, TRP63, GLI1, MED15, ETS2, BACH2, ZFP36, MED13, ZMIZ1, MYC, ANKRD1, ANKRD2, SOX9, JUNB, MYOG, ZFP655, ZHX3, ZFP697, IFRD1, ARID5A, ARID5B, FOS, SOX10, RUNX1, NPAS4, MYOD1, IRF8, IRF5, ADNP, VGLL2, ATF3, NFAT5, CEBPD, TCF7, ZBTB43, CREM, PDLIM1, FOXS1, HSF2, ATOH8, E2F8, EGR1, SMAD1, EGR2, JUN, EGR3, JUND, SNAI3, IRX3, ZBTB10, KLF4, NFATC4, NR4A2, FOSL1, HEYL, KLF6, …	508	1606	20094	1.65018	0.164896	0.00667174	0.0065246
Annotation Cluster 2	Enrichment Score: 3.563330082232712
Category	Term	Count	%	PValue	Genes	List Total	Pop Hits	Pop Total	Fold Enrichment	Bonferroni	Benjamini	FDR
REACTOME_PATHWAY	R-MMU-3371497~HSP90 chaperone cycle for steroid hormone receptors (SHR) in the presence of ligand	11	2.02206	4.10671e-06	DNAJA1, DNAJB1, TUBA1C, HSPA8, TUBB6, HSP90AA1, TUBB2B, DNAJA4, HSPA1B, FKBP5, HSPA1A	277	51	8557	6.66291	0.00316536	0.00317448	0.00316627
REACTOME_PATHWAY	R-MMU-8953897~Cellular responses to stimuli	31	5.69853	0.00117066	CDKN1A, PSMD11, SRXN1, CITED2, HSPB8, ETS2, TUBA1C, DNAJB1, TUBB6, BAG3, HMOX1, FNIP1, HSPA8, EGLN3, JUN, HSP90AA1, HMGA1, MT2, FOS, MT1, DNAJA1, TUBB2B, DNAJA4, NOX4, MAFK, TLR4, AJUBA, CRYAB, HSPA1B, HSPA1A, FKBP5	277	516	8557	1.8559	0.595166	0.180984	0.180516
REACTOME_PATHWAY	R-MMU-2262752~Cellular responses to stress	29	5.33088	0.00424703	CDKN1A, PSMD11, SRXN1, CITED2, HSPB8, ETS2, TUBA1C, DNAJB1, TUBB6, BAG3, HMOX1, FNIP1, HSPA8, EGLN3, JUN, HSP90AA1, HMGA1, FOS, DNAJA1, TUBB2B, DNAJA4, NOX4, MAFK, TLR4, AJUBA, CRYAB, HSPA1B, HSPA1A, FKBP5	277	513	8557	1.74631	0.962585	0.420386	0.419298
Annotation Cluster 3	Enrichment Score: 3.398378275713615
Category	Term	Count	%	PValue	Genes	List Total	Pop Hits	Pop Total	Fold Enrichment	Bonferroni	Benjamini	FDR
GOTERM_BP_DIRECT	GO:0042026~protein refolding	8	1.47059	5.34406e-07	DNAJA1, HSPA8, HSP90AA1, DNAJA4, HSPB1, CRYAB, HSPA1B, HSPA1A	508	21	20094	15.0686	0.0016953	0.000242315	0.000236971
REACTOME_PATHWAY	R-MMU-3371497~HSP90 chaperone cycle for steroid hormone receptors (SHR) in the presence of ligand	11	2.02206	4.10671e-06	DNAJA1, DNAJB1, TUBA1C, HSPA8, TUBB6, HSP90AA1, TUBB2B, DNAJA4, HSPA1B, FKBP5, HSPA1A	277	51	8557	6.66291	0.00316536	0.00317448	0.00316627
REACTOME_PATHWAY	R-MMU-3371571~HSF1-dependent transactivation	7	1.28676	5.14517e-05	DNAJB1, HSPA8, HSP90AA1, HSPB8, CRYAB, HSPA1B, HSPA1A	277	22	8557	9.82918	0.0389432	0.0198861	0.0198346
GOTERM_BP_DIRECT	GO:0097201~negative regulation of transcription from RNA polymerase II promoter in response to stress	4	0.735294	0.000153755	DNAJB1, IMPACT, BAG3, HSPA1A	508	5	20094	31.6441	0.386275	0.0140132	0.0137041
GOTERM_BP_DIRECT	GO:0009408~response to heat	9	1.65441	0.000247134	DNAJA1, HSP90AA1, DNAJA4, HSPB7, HSPB1, CCL2, CRYAB, HSPA1B, HSPA1A	508	66	20094	5.39388	0.543765	0.0196101	0.0191776
REACTOME_PATHWAY	R-MMU-3371568~Attenuation phase	5	0.919118	0.000601398	DNAJB1, HSPA8, HSP90AA1, HSPA1B, HSPA1A	277	13	8557	11.8814	0.3715	0.15496	0.154559
GOTERM_BP_DIRECT	GO:0051085~chaperone mediated protein folding requiring cofactor	6	1.10294	0.00132695	DNAJB1, HSPA8, DNAJB4, HSPE1, HSPA1B, HSPA1A	508	33	20094	7.19184	0.98524	0.0679312	0.066433
GOTERM_BP_DIRECT	GO:0034620~cellular response to unfolded protein	5	0.919118	0.00204136	HSPA8, BAG3, HSPB8, HSPA1B, HSPA1A	508	22	20094	8.9898	0.998478	0.0912573	0.0892446
GOTERM_BP_DIRECT	GO:0006457~protein folding	10	1.83824	0.00240751	DNAJA1, DNAJB1, HSPA8, HSP90AA1, DNAJA4, DNAJB4, HSPE1, CRYAB, HSPA1B, HSPA1A	508	114	20094	3.46975	0.999525	0.0961076	0.093988
REACTOME_PATHWAY	R-MMU-3371556~Cellular response to heat stress	8	1.47059	0.0163153	DNAJB1, HSPA8, HSP90AA1, BAG3, HSPB8, CRYAB, HSPA1B, HSPA1A	277	82	8557	3.01382	0.999997	1	0.998705
REACTOME_PATHWAY	R-MMU-3371453~Regulation of HSF1-mediated heat shock response	5	0.919118	0.151083	DNAJB1, HSPA8, BAG3, HSPA1B, HSPA1A	277	64	8557	2.41341	1	1	0.998705
Annotation Cluster 4	Enrichment Score: 2.263981566881978
Category	Term	Count	%	PValue	Genes	List Total	Pop Hits	Pop Total	Fold Enrichment	Bonferroni	Benjamini	FDR
GOTERM_BP_DIRECT	GO:0035970~peptidyl-threonine dephosphorylation	6	1.10294	0.000231535	DUSP4, DUSP5, DUSP2, DUSP10, DUSP1, PPM1E	508	23	20094	10.3187	0.520595	0.0188434	0.0184279
GOTERM_BP_DIRECT	GO:0035335~peptidyl-tyrosine dephosphorylation	7	1.28676	0.000299526	DUSP4, DUSP5, PTPN1, DUSP2, DUSP10, DUSP1, PTPRN	508	37	20094	7.4834	0.613698	0.0222725	0.0217813
GOTERM_BP_DIRECT	GO:0000188~inactivation of MAPK activity	5	0.919118	0.000438147	DUSP4, DUSP5, DUSP2, DUSP10, DUSP1	508	15	20094	13.185	0.751278	0.0283812	0.0277553
GOTERM_BP_DIRECT	GO:0043409~negative regulation of MAPK cascade	7	1.28676	0.00111845	DUSP4, DUSP5, DUSP2, DUSP10, DUSP1, DUSP27, DUSP13	508	47	20094	5.89119	0.971363	0.0591658	0.057861
GOTERM_BP_DIRECT	GO:0016311~dephosphorylation	10	1.83824	0.00340386	DUSP4, DUSP5, PTPN1, DUSP2, DUSP10, DUSP1, PTPRN, TNS3, DUSP27, DUSP13	508	120	20094	3.29626	0.99998	0.117433	0.114843
REACTOME_PATHWAY	R-MMU-112409~RAF-independent MAPK1/3 activation	5	0.919118	0.00489453	DUSP4, DUSP5, DUSP2, DUSP10, DUSP1	277	22	8557	7.02084	0.977356	0.420386	0.419298
GOTERM_BP_DIRECT	GO:0001706~endoderm formation	4	0.735294	0.00699982	DUSP4, DUSP5, DUSP2, DUSP1	508	16	20094	9.88878	1	0.179173	0.175221
GOTERM_BP_DIRECT	GO:0006470~protein dephosphorylation	10	1.83824	0.0145821	DUSP4, DUSP5, PTPN1, DUSP2, DUSP10, DUSP1, PTPRN, PPM1E, DUSP27, DUSP13	508	151	20094	2.61954	1	0.308557	0.301752
[truncated: 4 more rows]

## Sheet: Supplementary Table 3d
RNA-seq
[truncated: 44 more rows]

[truncated: 37 more sheets: Supplementary Table 3e, Supplementary Table 3f, Supplementary Table 3g, Supplementary Table 3h, Supplementary Table 3i, Supplementary Table 4a, Supplementary Table 4b, Supplementary Table 4c, Supplementary Table 4d, Supplementary Table 4e, Supplementary Table 4f, Supplementary Table 5, Supplementary Table 6a, Supplementary Table 6b, Supplementary Table 6c, Supplementary Table 6d, Supplementary Table 6e, Supplementary Table 6f, Supplementary Table 6g, Supplementary Table 7a …]
