# Supplementary material for: Molecular control of endurance training adaptation in male mouse skeletal muscle
Source: Nat Metab. 2023 Sep 11;5(11):2020–35. doi: 10.1038/s42255-023-00891-y (PMC10663156; doi:10.1038/s42255-023-00891-y)
Supplement: Supplementary file 3 — Data and statistical source data for Figs. 1–6 and Extended Data Figs. 1–8. [file 42255_2023_891_MOESM3_ESM.xlsx]

## Sheet: Fig 1
Annotation cluster of trained muscle (proteomics)
Annotation cluster	Enrichemnt score
Mitochondrial respiration	5.99405
Mitochondrial biogenesis	3.86624
Response to H2O2 and hypoxia	3.48463
Cellular responses to stress	2.91153
TCA cycle	2.71141
ROS detoxification	2.1048
Lipid metabolic process	2.06848
Proteasomal catabolic process & cell cycle	3.3215
Fold changed compared to Untrained
Protein	Untrained-1	Untrained-2	Untrained-3	Untrained-4	Untrained-5	Trained-1	Trained-2	Trained-3	Trained-4	Trained-5		p-value Trained vs Untrained
MB	0.653096	0.992975	1.55345	0.974037	0.826446	2.74058	2.14994	1.80127	1.02757	1.40303		0.0146709
SOD2	0.952814	0.914416	1.27497	0.888477	0.969324	1.61053	1.3042	1.25198	1.12182	1.21825		0.0103433
HSPA9	0.915663	0.907388	1.17017	1.04758	0.959194	1.55261	1.20245	1.14047	1.11131	1.15935		0.0200536
HSPD1	0.96863	0.944782	1.17537	0.981423	0.929794	1.41111	1.17495	1.17243	1.06434	1.10596		0.0247896
DNAJA4	1.10237	0.648601	1.30476	1.08822	0.856041	2.04074	1.5266	1.37593	1.19554	1.20487		0.0203109
HSP90AA1	1.09178	0.895599	0.993698	1.02139	0.99753	1.33487	1.10899	1.39549	1.18465	0.951213		0.0415668
Annotation cluster of trained muscle (transcriptomics)
Annotation cluster	Enrichemnt score
Muscle contraction/transition between fast and slow fiber	5.90112
Lipid metabolic process	5.34925
Fatty acid biosynthetic process	4.06145
Immune response/antigen processing and presentation	4.61355
Response to cytokine	3.52695
ISMARA - Motif activity
Esrrb_Esrra	Mean	SD	n	Z-scores (compared to Ctrl)
Ctrl	-0.01066	0.001723	5
Trained	0.011284	0.00244	5	5.46
Rela_Rel_Nfkb1	Mean	SD	n
Ctrl	-0.01066	0.002976	5
Trained	-0.02258	0.001819	5	2.76
Heatmap
	Log2FC compared to untrained Ctrl
Gene name	Untrained - 0h post-exercise	Untrained - 4h post-exercise	Untrained - 6h post-exercise	Untrained - 8h post-exercise	Trained steady state
Gm28635	5.77113	8.12992	6.9574	0.0183145	3.68596
Ucp1	3.42263	3.11202	3.95807	2.48526	3.66699
Gm8797	0.391656	0.783848	0.443276	1.4243	2.38407
Aspg	1.06328	1.29998	1.56581	0.558091	2.30763
Cidea	1.33123	1.47378	2.2206	1.59029	2.29161
Nkx6-3	0.297456	0.935907	1.36803	1.01428	1.64097
Pcdhgc4	-0.58369	-0.389523	-0.795147	1.71062	1.56936
Kcnk3	0.37854	0.346745	1.13758	0.285375	1.52897
Slc18a1	-0.384951	1.89154	2.53783	1.79817	1.42703
G0s2	1.01944	0.0397801	0.597742	0.473381	1.39434
Ankrd2	-0.441848	1.63573	2.11019	2.28892	1.33303
Nat8l	0.767742	0.844015	1.45396	1.26584	1.32051
Tnni1	0.81343	1.51011	1.03322	1.15347	1.31734
Plin5	-0.521743	0.453382	0.658841	0.60967	1.26967
Tnnc1	0.813342	1.44096	0.783138	1.36913	1.23316
Ephx3	-0.928524	0.643043	0.970479	0.362171	1.22833
Car14	0.219785	0.549256	0.625367	0.491447	1.15427
Kcnk1	0.350105	1.3398	1.56253	1.19578	1.04319
Lcn2	1.1576	2.29969	2.42344	2.56577	1.00736
Acsm3	0.715584	0.659463	1.18105	1.50322	0.994998
Gstt2	-1.0483	0.255539	0.624001	0.90336	0.951615
Hp	0.606703	0.466622	0.458426	1.2716	0.943685
Dgat2	0.0680868	0.464807	0.600193	0.612388	0.932377
Myom3	-0.130323	0.873619	1.29856	0.769182	0.876187
Myh6	0.368522	0.68215	0.633463	1.1248	0.847649
Cytl1	0.476748	0.478882	0.927636	1.35771	0.804421
Lrg1	0.0645151	0.456157	0.518061	0.672756	0.80239
Cfd	0.479069	0.302962	0.539058	1.51911	0.761897
Pln	0.114264	0.205945	0.410618	0.885363	0.752424
Ciart	1.24594	-0.913847	-1.40169	-0.933858	0.745649
Hpdl	-0.340971	0.309928	1.01189	0.555845	0.722602
Fkbp5	0.248369	0.729619	0.90095	0.898656	0.715609
Tpm3	0.609179	0.966044	0.52197	0.803944	0.710977
Slc25a22	-0.211957	0.635315	0.274191	0.160813	0.690731
Gja4	-1.36925	0.499527	0.685291	0.804639	0.689592
Kctd1	0.0756403	0.314659	1.02907	0.878535	0.684027
Phactr1	-0.0685769	0.260553	0.630778	0.340234	0.657039
Ung	-0.419064	0.303379	0.620508	0.487141	0.656969
Aacs	0.663362	1.19256	1.4392	0.873978	0.650375
Mcrip2	-0.0293161	0.436527	0.566971	0.654097	0.636364
Inmt	-0.202535	0.151374	1.1525	1.49783	0.629144
Togaram2	0.116562	0.606475	0.472234	0.440486	0.623456
Fabp4	0.138413	0.600824	0.702642	1.0751	0.621476
Adamtsl5	-0.0377293	0.740842	1.06394	0.649528	0.601845
E2f2	-0.166571	-0.847255	-0.458374	-0.367592	-0.611964
Cdh4	-0.0938676	-0.496161	-0.574411	-0.98681	-0.65101
Map3k7cl	-0.233642	-0.374341	-0.635328	-0.302266	-0.65478
Tpx2	-0.189749	-0.66116	-1.27524	-0.94005	-0.693887
Otub2	0.179345	-0.680426	-1.07142	-0.582938	-0.730081
Col24a1	0.15206	-0.271938	-0.774143	-0.491537	-0.842726
Gbp10	0.143185	-0.332366	-0.742596	-0.966719	-1.01338
Ccr2	-1.23164	-0.198707	-0.00757846	0.2118	-1.05682
Eda2r	-0.650753	-0.830838	-0.824122	-0.233701	-1.09139
Crip3	-0.804297	-1.24744	-0.782826	-0.683465	-1.19155
Mss51	-0.247091	-0.286962	-0.945272	-0.0651297	-1.19371
Muc4	0.0407604	0.269326	-1.64219	-2.07998	-1.22742
Npas2	0.695358	-0.297286	-1.15668	-2.38931	-1.30931
Zfp750	0.0592351	-1.27007	-0.545677	-0.644197	2.61537
Rgs7	0.665536	0.717331	0.545478	0.884106	2.31123
Orm3	0.657057	-0.241961	0.369465	1.02795	2.26227
1700020L24Rik	-0.805797	0.372504	0.587387	0.497378	1.82456
Elovl6	1.48538	0.666056	1.13305	0.167757	1.76503
Otop1	1.24594	1.14581	1.39625	0.848979	1.69168
Nrtn	-0.754398	0.340385	0.329228	0.656997	1.66532
AC129217.1	1.26865	0.557623	0.965761	0.762799	1.56637
Elovl3	0.306997	0.00957641	0.871265	0.78384	1.54655
Cdh22	-0.0921457	-0.048303	0.517914	0.465976	1.53185
Cyp26b1	0.261061	-1.04224	1.59683	1.77057	1.37407
Tecta	0.283267	0.171114	-0.0182483	-0.0121756	1.33671
Fasn	0.967813	0.583837	1.16173	0.111081	1.30437
Gys2	0.337045	0.717821	0.494893	0.795308	1.28602
Myh7	0.841843	1.26082	0.389347	0.681553	1.24413
Slc36a2	0.721436	0.201719	0.788379	0.531451	1.23136
Chrna4	-0.384931	-1.3028	-0.815617	-0.977369	1.20887
Agpat2	0.594568	0.340274	0.829191	0.625492	1.18525
Pm20d1	-0.140956	-0.393429	-0.104412	-0.26744	1.18255
Myl2	0.379778	0.991207	0.773427	0.904831	1.16264
Rgs9bp	0.0159972	-0.0676746	0.646788	-0.711557	1.13704
Clstn3	0.376594	0.545694	0.960725	0.568129	1.10889
Tnnt1	0.784795	1.24503	0.529115	1.17405	1.0959
Grm1	0.204467	-0.19996	0.591098	0.827871	1.09564
Cdo1	0.668429	0.2418	0.471014	0.837142	1.09243
Slc25a1	0.758711	0.5524	0.941189	0.905763	1.08295
Acly	0.826571	0.189593	0.451478	-0.0261814	1.06705
Myh2	-0.0755227	0.0471649	0.0376127	-0.0104509	1.06249
Tkt	0.633198	0.537459	0.78924	0.56363	1.03199
Thrsp	0.464637	0.0971812	0.365586	0.74269	1.03044
Pygl	0.632057	0.346839	0.51565	0.560294	0.993874
Adig	0.325539	0.268331	0.177814	0.678892	0.954256
Npr3	0.00139969	-0.0827604	-0.358811	-0.00758481	0.953506
Casq2	-0.0565091	0.148705	0.221843	0.18506	0.945833
Gm826	0.334574	0.330797	0.440943	0.473524	0.908723
Lzts1	0.479057	-0.583569	-0.455528	-0.542014	0.89892
Slc25a34	-0.232574	0.584324	0.526044	-0.00923449	0.847902
Mid1ip1	-0.343968	0.108208	0.184467	0.300466	0.834913
Slc26a10	-0.274817	-0.0412185	0.508471	0.0174193	0.822314
Bdh1	-0.353386	0.0584869	0.394392	0.0764256	0.819974
Myh7b	0.32289	0.534861	0.573461	0.535941	0.796754
Ybx2	0.297054	0.302224	0.39278	0.240499	0.765055
BC048679	-0.153765	0.55805	0.293517	0.263106	0.76182
Apol6	-0.0284578	0.0706243	0.389797	0.436621	0.748573
Tfrc	-0.174381	0.143024	0.22988	-0.0348876	0.746618
Myl3	0.302292	0.729426	0.593479	0.899405	0.724934
Acat2	0.137299	-0.276773	-0.0401284	0.196922	0.720468
Got1	0.0430811	0.333309	0.44718	0.452127	0.703394
Slc15a5	-0.24474	-0.436309	-0.434796	-0.208075	0.702402
Acot11	0.27848	-0.645235	0.131179	-0.205789	0.669819
Evc	-0.109387	-0.050991	0.158625	0.0566626	0.660498
Pitx3	0.0244259	-0.148387	0.505098	0.557164	0.656779
Masp1	0.223269	-0.387003	-0.241019	-0.302544	0.640336
Per3	-0.612444	-0.646886	-0.478003	0.0256624	0.638
Slc27a1	0.0228349	0.397694	0.402947	0.263627	0.630508
Gmnn	-0.0970712	-0.183132	0.0655271	0.336743	0.629048
Fads6	-0.00457266	-0.480858	-0.251211	-0.576369	0.626491
Tmem25	0.0441541	-0.0910286	0.418447	0.0720489	0.622941
Slc41a1	-0.0697313	-0.217375	-0.108582	-0.512766	0.619626
Atp1b1	-0.240658	0.177124	0.597394	0.463541	0.604175
Adamtsl4	0.00555453	-0.0804355	-0.00827349	-0.0781375	0.60214
Mchr1	-0.378186	-0.954263	-0.607343	-0.393838	0.601046
Raver2	0.176343	-0.0297737	0.00535113	0.0572855	0.600305
Serf1	-0.375624	-0.166022	-0.181156	0.12754	-0.601233
Plekho1	-0.103255	0.54328	0.436764	0.534783	-0.603316
Flvcr1	-0.445328	-0.416217	0.106571	-0.330389	-0.608273
Cd300a	0.154669	-0.250515	0.0563499	-0.248817	-0.608843
Slc25a25	3.99638	-0.527951	-0.719755	-0.585087	-0.609309
Cfap36	0.0456137	0.0729222	-0.0861193	0.145835	-0.610213
Glipr2	0.678859	0.0724145	0.245423	0.00380438	-0.611096
Nabp1	-0.149103	0.0129399	-0.261584	-0.2768	-0.614094
Apbb1ip	-0.358754	0.556181	0.544078	0.382145	-0.618196
Htra4	-0.258345	-0.47622	-0.448058	-0.134565	-0.61963
Csrnp1	3.01802	4.32154	2.98921	3.44093	-0.627516
Hpgd	-0.133761	0.440563	0.041485	0.0906187	-0.62793
Igf2bp2	0.352425	2.2707	1.37805	2.08417	-0.630572
Lamc2	0.625427	2.48546	2.07873	2.32223	-0.632036
Lyz1	-0.0991005	-0.136214	0.408093	0.213838	-0.634571
Ms4a6c	0.678242	0.522959	0.645923	0.657041	-0.639108
Gem	2.04634	0.865701	0.807723	0.492544	-0.641683
Adgre1	0.322756	-0.126383	0.356016	0.0334408	-0.645687
Fbln7	-0.00154674	-0.336784	-0.105424	-0.306709	-0.65073
Lgals3	0.195997	1.26019	1.05859	1.35932	-0.651017
Il10ra	0.3793	0.195858	0.510051	0.177285	-0.65495
Col5a2	0.0956435	0.272697	0.581897	-0.0611789	-0.656673
Trp63	-0.125097	1.19432	-0.246893	-0.536954	-0.660616
Fbn1	0.0595229	-0.0122299	-0.0721823	-0.584535	-0.661696
Mfap5	0.226635	0.616736	0.756069	0.8089	-0.662838
Exph5	0.051371	-0.798876	-0.450325	-0.324673	-0.662884
Rassf4	0.0856621	0.187249	0.206235	-0.0366616	-0.663046
Smarca1	-0.200509	-0.320784	-0.452296	-0.252759	-0.681549
Catsper4	0.341413	0.488325	-0.419305	-0.396724	-0.687275
C1qtnf3	-0.0858248	0.283358	0.558363	-0.105136	-0.68942
Cd48	0.0401648	-0.0712275	0.440681	0.425858	-0.697089
Cybb	0.0963382	-0.0463665	0.276464	0.142497	-0.7013
Lum	0.0410363	-0.313749	0.164182	-0.0238758	-0.701781
Xirp1	1.12994	4.19193	3.75047	3.47848	-0.703974
Il1rl1	0.177563	0.0138717	0.118987	0.474499	-0.706562
Pi15	0.228307	0.284922	0.0777445	0.779393	-0.710784
Adam8	0.320005	0.481511	0.817616	0.770614	-0.713146
Tlr4	0.431781	1.35696	0.998329	0.806766	-0.71547
Ctss	0.188046	0.121885	0.419961	0.573248	-0.71569
Myc	0.644194	1.79701	1.30642	1.38855	-0.716734
Camk1d	0.0081782	-0.193891	-0.136347	-0.216574	-0.71791
Ciita	0.102929	-0.350052	0.232148	-0.201694	-0.718865
Tgif1	1.82211	0.499076	-0.200136	-0.00770775	-0.733303
Sh3pxd2b	0.780874	-0.117277	0.098273	-0.499813	-0.75373
Gm11756	-0.102702	-0.154701	-0.193941	0.364515	-0.755245
Cd209a	0.103081	-0.606437	-0.610666	-0.171129	-0.755648
Igsf10	-0.0339357	0.103137	-0.10487	-0.375614	-0.758746
Runx1	-0.021923	1.65666	0.896731	1.87666	-0.763699
Ncam1	0.185083	0.252438	0.272357	0.133506	-0.774237
Ptprc	-0.132087	-0.0850003	-0.156897	0.190597	-0.779589
Xpnpep2	-0.0317765	-0.516655	-0.659448	-0.524911	-0.79557
Gm6710	0.384223	0.0498437	-0.253245	-0.716959	-0.806181
H2-DMb1	-0.102306	0.0452313	0.128499	0.539888	-0.809632
Apln	0.0549688	0.139925	-0.00548382	-0.277437	-0.81774
Gm973	-0.131137	-0.885651	-0.740296	-0.652693	-0.827772
Tlr8	0.891084	0.168666	0.186916	-0.136322	-0.850346
Nmrk2	0.209195	0.842911	0.0779471	0.386876	-0.861383
Igfn1	-0.435487	-0.339496	-0.624555	-0.147531	-0.869548
Serpinb6b	-0.00919832	-0.299634	-0.516395	-0.300305	-0.869798
Prss12	0.358735	0.196041	0.445633	0.532625	-0.883126
Tifab	-0.616693	0.0205926	0.212327	0.201604	-0.889958
Ifi209	0.172405	-0.0280123	-0.101352	0.00803523	-0.915643
Erfe	1.99097	1.7504	1.5149	1.09814	-0.924322
Cd74	0.144249	-0.108008	0.0251872	0.268527	-0.935003
H2-Eb1	0.0986494	-0.0493047	0.138652	0.340729	-0.964164
H2-Ab1	0.0604466	-0.13167	0.0635636	0.286324	-0.97302
Sik1	3.74479	1.93011	1.24859	0.941361	-0.973372
Uchl1	-0.287583	0.216679	0.589368	0.692951	-0.983411
Cx3cl1	0.430737	0.660005	0.70007	0.337992	-0.986256
Cytip	1.25754	0.113075	0.417437	0.498558	-0.992761
Peg10	0.624227	2.43673	0.947805	1.56956	-1.00906
H2-Aa	0.0493078	-0.0963743	0.115676	0.0935268	-1.01437
Cpne2	-0.420325	0.0243083	-0.105526	0.13499	-1.04443
Tceal7	0.0341173	0.517564	-0.0379103	0.302255	-1.04894
Galnt2	-0.314583	0.205864	-0.125915	-0.26251	-1.05507
Col3a1	0.057325	0.0240969	0.23526	-0.329193	-1.06651
Slamf7	-0.666983	-0.586626	0.309679	0.0105823	-1.06659
Mpeg1	-0.00332118	-0.0890448	0.22406	0.203586	-1.07616
Tagap	1.83015	0.933763	1.6753	1.11708	-1.09754
Fam171b	0.344313	0.223774	-0.0923836	0.126902	-1.09929
Gm49380	2.39802	2.23693	1.66214	1.04384	-1.11586
Ccl8	0.127529	0.285519	-0.890565	-1.04106	-1.13457
Hoxd10	-0.55853	-0.697799	-0.963572	-0.957221	-1.13624
Otud1	4.11158	5.38528	3.83737	4.70544	-1.22819
Scel	-0.163015	-0.195368	-1.65296	-1.85619	-1.23058
Hepacam2	0.110233	-0.689322	-0.747529	-1.13295	-1.26148
Ccna2	0.00268906	-0.805921	-0.622505	0.0838963	-1.28112
Cilp	-0.347589	-0.251402	0.240212	-0.165379	-1.28294
Bub1b	-0.447881	-0.30021	0.0587282	-0.109351	-1.28569
Postn	0.105403	0.437013	1.06736	0.443313	-1.31052
Fos	5.40393	4.69502	3.47726	3.48629	-1.40288
Dpep2_1	0.537962	0.702889	0.802437	1.34689	-1.43665
Cd244a	-0.707589	-0.163318	0.338161	0.329551	-1.4496
4933415F23Rik	-0.159416	0.301404	-0.200552	0.604271	-1.47013
Cgref1	0.02522	3.69406	2.39185	3.58586	-1.47262
Enkur	-0.50765	-0.657574	-0.130183	0.123165	-1.47747
H2-DMb2	-0.00333032	0.248111	0.289197	0.743008	-1.48774
Vash2	-1.05023	0.862599	0.471778	1.08243	-1.54583
Gm13889	0.286756	3.71599	2.95116	3.82449	-1.55928
Hpx	0.000715967	0.0924134	-0.211077	0.538864	-1.70872
Mustn1	0.0327514	3.54515	2.83807	3.9462	-1.72772
Myo1a	-0.236615	0.277599	-0.631644	-0.803003	-1.73888
Mgam	0.266839	-0.311927	-0.541282	-0.565818	-1.74366
Gm10273	0.10487	0.162991	-0.0531948	-0.0705287	-1.74611
Serpina3k	-0.967004	1.18881	1.96853	0.890686	-1.75242
Plg	1.3667	1.46604	1.39011	2.53191	-1.79345
Ltb4r1	0.28708	0.594893	0.803818	1.38627	-1.80823
Mki67	-0.926739	-0.124921	0.0532017	-0.366154	-1.81028
Top2a	-0.779216	0.050084	-0.0924385	-0.495637	-1.81341
Tdrd9	0.752052	0.691491	1.63991	2.13809	-1.83874
Aspm	-0.235518	0.903559	0.837577	0.681335	-1.91104
Tnip3	-0.945015	0.00319101	0.406601	-0.00021863	-1.92232
Gm10097	0.916058	-0.268683	0.638737	-0.360127	-1.98278
Bhmt	0.350952	-1.06343	-1.13945	0.00238996	-1.98614
Atf3	4.19289	6.01024	5.03717	5.5572	-1.99825
Mup3	-0.339572	1.43551	0.0245893	1.20256	-2.03595
Ankrd1	0.0564776	5.66169	4.65294	5.98771	-2.04945
Cxcl10	1.23061	3.47779	1.69611	3.13492	-2.07007
Ect2	-0.195447	0.0926255	-0.28069	-0.00018608	-2.08511
Hpd	-0.0235864	2.62206	2.08538	3.39968	-2.11085
Nr4a3	2.93758	4.39038	2.72579	2.32065	-2.17445
Cntnap4	-1.07335	-0.346051	-0.177178	0.726944	-2.2447
Clvs1	0.978789	0.360318	0.300586	-2.65339	-2.34629
Rrad	-0.806724	3.94006	2.16052	2.68604	-2.37147
Alb	0.362098	0.495365	-0.565755	0.546363	-2.38561
Baalc	0.144389	0.484091	0.026448	0.142685	-2.38697
Apoa2	0.0137462	-0.18838	-0.248545	0.436601	-2.45642
Serpina1a	0.464022	-1.97241	0.488341	-2.0461	-2.49489
Ccdc180	0.350857	1.16465	-1.13956	1.90909	-2.50421
Krt18	-0.38179	0.611544	-0.512579	0.231072	-2.53331
Clca4a	1.06671	0.128343	-0.925665	0.729367	-2.55955
Arg1	1.33536	0.0924136	0.840567	1.7153	-2.5634
Cenpf	-1.32602	-0.695679	-0.761913	-0.516012	-2.67293
4930555G01Rik	-0.462951	2.20836	3.03201	3.1891	-2.67301
Pzp	0.00459079	1.9821	1.37317	1.73355	-2.67914
Slc6a19	-0.118356	2.87408	2.98376	4.22042	-2.69047
Serpina1b	-0.0070703	0.0941	2.0587	1.50151	-2.72989
Aldob	0.351111	0.443825	-0.444055	0.63481	-2.74076
Fbxl13	-0.284983	2.79818	1.85071	3.4651	-2.85083
Serpina1c	0.815983	-1.97249	-2.06739	0.817871	-2.96528
Gm10718	1.15453	0.0923257	0.711725	-1.35547	-3.07405
Gsta1	0.690317	1.87796	3.60109	5.27235	-3.15927
Serpina1e	0.687697	0.0924186	1.53124	1.15832	-3.2244
Gm49721	1.10319	2.61822	3.13343	1.17777	-3.30426
Mup7	1.12676	-0.210003	0.0671773	0.9457	-3.61262
A630095E13Rik	-0.0235186	2.98027	2.0805	4.84865	-3.87078
Gm3629	-1.59637	-0.133491	-0.0445444	1.8213	-3.92764
Gm3099	-0.645684	0.990499	0.624427	2.29023	-4.00661
Mup19	1.16596	-1.92563	-0.621874	1.16996	-4.01238
Dntt	-0.870686	0.295131	-2.00885	-0.235089	-4.18678
Krt8	-0.00841669	2.20132	-0.660754	0.582367	-4.57176
Gm8356	-0.000424883	2.3247	0.725516	4.00567	-4.61135
Gm49450	-0.0232385	0.0921502	6.92175	4.38341	-4.62655
Gm3642	-1.15872	1.99241	2.21877	3.57753	-4.76617
Gm6676	-0.514207	0.44568	-0.476917	3.4254	-6.69864
Gm16434	-0.0204017	1.88083	-1.38187	4.18321	-6.99367

## Sheet: Fig 2
Dotplot	Enrichment scores of the annotation clusters
	Untrained post-exercise				Trained post-exercise
Annotation clusters	0h	4h	6h	8h	0h	4h	6h	8h	Trained steady state
Response to stress	2.15536	3.56333	#N/A	#N/A	5.30584	#N/A	#N/A	6.64287	#N/A
Response to heat stress & protein folding	#N/A	3.39838	2.01363	3.32611	4.90702	4.31442	4.29977	3.65176	#N/A
Regulation of transcription	9.78861	7.09481	3.17835	3.16705	5.82053	#N/A	#N/A	#N/A	#N/A
Rhythmic process	2.97482	#N/A	#N/A	#N/A	5.72396	#N/A	#N/A	#N/A	#N/A
Signal transduction	3.75457	#N/A	#N/A	#N/A	#N/A	#N/A	#N/A	#N/A	#N/A
Heart morphogenesis	2.1663	#N/A	#N/A	#N/A	#N/A	#N/A	#N/A	#N/A	#N/A
Blood vessel development	2.30094	#N/A	#N/A	#N/A	#N/A	#N/A	#N/A	#N/A	#N/A
Signal transduction & dephosphorylation	#N/A	2.26398	#N/A	#N/A	#N/A	#N/A	#N/A	#N/A	#N/A
Cellular response to DNA damage stimulus & DNA repair	#N/A	#N/A	2.24629	#N/A	#N/A	#N/A	#N/A	#N/A	#N/A
Wnt signaling and axis elongation	#N/A	#N/A	2.04277	#N/A	#N/A	#N/A	#N/A	#N/A	#N/A
Collagen biosynthetic process	#N/A	#N/A	2.02702	#N/A	#N/A	#N/A	#N/A	#N/A	#N/A
Extracellular matrix organization	#N/A	#N/A	3.78964	#N/A	#N/A	5.69069	4.02377	5.83682	#N/A
Collagen fibril organization	#N/A	#N/A	#N/A	#N/A	#N/A	4.81595	#N/A	#N/A	#N/A
Axon guidance	#N/A	#N/A	2.22926	#N/A	#N/A	2.09738	2.42162	#N/A	#N/A
Immune system	#N/A	#N/A	#N/A	2.68747	#N/A	#N/A	#N/A	#N/A	#N/A
Response to metal ion	#N/A	#N/A	#N/A	2.06005	#N/A	#N/A	#N/A	#N/A	#N/A
Transpription	#N/A	#N/A	#N/A	2.17365	#N/A	#N/A	#N/A	#N/A	#N/A
Cell adhesion	#N/A	#N/A	#N/A	2.9035	#N/A	#N/A	#N/A	#N/A	#N/A
Regulation of transcription_down	#N/A	#N/A	#N/A	2.99917	#N/A	#N/A	#N/A	#N/A	#N/A
Transmembrane transport	#N/A	#N/A	#N/A	#N/A	#N/A	#N/A	#N/A	2.05433	#N/A
Amino acid transport	#N/A	#N/A	#N/A	#N/A	#N/A	#N/A	#N/A	2.24283	#N/A
Fatty acid biosynthetic process	#N/A	#N/A	#N/A	#N/A	#N/A	#N/A	#N/A	#N/A	4.06145
Lipid metabolic process	#N/A	#N/A	#N/A	#N/A	#N/A	#N/A	#N/A	#N/A	5.34925
Muscle contraction/transition between fast and slow fiber	#N/A	#N/A	#N/A	#N/A	#N/A	#N/A	#N/A	#N/A	5.90112
Response to cytokine	#N/A	#N/A	#N/A	#N/A	#N/A	#N/A	#N/A	#N/A	3.52695
Immune response/antigen processing and presentation	#N/A	#N/A	#N/A	#N/A	#N/A	#N/A	#N/A	#N/A	4.61355
relative mRNA expression compared to Ctrl
	Untrained Ctrl					Untrained - 0h post-exercise					Untrained - 4h post-exercise					Untrained - 6h post-exercise					Untrained - 8h post-exercise					Trained Ctrl					Trained - 0h post-exercise					Trained - 4h post-exercise					Trained - 6h post-exercise					Trained - 8h post-exercise
Gene name	Ctrl-1	Ctrl-2	Ctrl-3	Ctrl-4	Ctrl-5	0h-1	0h-2	0h-3	0h-4	0h-5	4h-1	4h-2	4h-3	4h-4	4h-5	6h-1	6h-2	6h-3	6h-4	6h-5	8h-1	8h-2	8h-3	8h-4	8h-5	Ctrl-1	Ctrl-2	Ctrl-3	Ctrl-4	Ctrl-5	0h-1	0h-2	0h-3	0h-4	0h-5	4h-1	4h-2	4h-3	4h-4	4h-5	6h-1	6h-2	6h-3	6h-4	6h-5	8h-1	8h-2	8h-3	8h-4
Gdnf	1.15934	0.527879	0.845607	1.12501	1.34217	2.81182	1.8278	4.80168	2.6727	2.06978	3.64622	2.81488	5.27778	3.80482	2.12149	1.36841	2.61458	3.20293	4.13969	2.6279	12.4032	3.3869	1.65469	4.98742	2.14153	1.15864	0.676962	1.24777	1.26046	0.65618	0.397382	0.507688	0.583411	0.972684	0.802627	0.802627	1.65854	1.42603	0.694727	0.512631	1.48355	1.44708	1.54671	0.907111	0.31057	0.920268	0.856483	0.25181	0.841176
Ephb3	0.920246	0.88213	0.812522	1.22825	1.15685	0.400031	1.11995	0.730955	1.26747	1.34027	1.10895	0.665551	0.652155	2.31619	2.2102	2.35894	1.20484	1.62898	1.7091	2.26506	0.757324	0.577771	1.22587	1.20849	0.876774	1.19419	0.99886	0.805108	1.22032	0.781519	0.481377	0.395356	0.421873	0.320467	0.476218	0.476218	0.693036	0.650051	1.02507	0.689537	0.890545	0.76231	0.41534	0.584609	0.64494	0.441014	0.426865	0.81706	0.427211
Col16a1	0.713037	0.570622	0.782744	1.74168	1.19192	0.720451	0.666168	0.77232	1.51411	1.53658	0.951387	0.635498	0.956859	2.74869	1.64335	1.80405	1.36442	1.88946	1.86907	1.94277	1.60036	0.767122	1.33362	3.40827	2.00538	1.35626	0.677939	0.774434	1.19376	0.997611	0.861132	0.829769	1.05722	0.705902	1.06055	1.06055	0.513134	0.777612	0.776899	0.650271	0.921339	0.911056	0.871061	0.610051	0.809799	0.510719	0.575816	0.705386	0.68429
ISMARA - Motif activity
Wrnip1_Mta3_Rcor1	Mean	SD	n	z-scores (compared to Ctrl)			Mean	SD	n	z-scores (compared to Ctrl)
	Untrained post-exercise						Trained post-exercise
Ctrl	-0.00376	0.000939	5				-0.00376	0.000835	5
0h	-0.00103	0.000978	5	1.47			-0.00567	0.000827	5	1.12
4h	-0.0007	0.001496	5	1.48			-0.00746	0.000571	5	2.93
6h	0.004047	0.000884	5	4.26			-0.00718	0.000968	5	1.97
8h	0.001141	0.002286	5	2.16			-0.00762	0.000971	5	2.22
[truncated: 9 more columns]

## Sheet: Fig 3
ISMARA - Motif activity
Srf	Mean	SD	n	z-scores (compared to Ctrl)	Mean	SD	n	z-scores (compared to Ctrl)		Egr1	Mean	SD	n	z-scores (compared to Ctrl)	Mean	SD	n	z-scores (compared to Ctrl)
	Untrained post-exercise				Trained post-exercise						Untrained post-exercise				Trained post-exercise
Ctrl	-0.02113	0.003296	5		-0.02113	0.003565	5			Ctrl	-0.00983	0.002658	5		-0.00983	0.002666	5
0h	0.014525	0.003361	5	6.52	0.011467	0.00366	5	5.57		0h	-0.00607	0.00271	5	0.86	-0.00795	0.002904	5	0.4
4h	0.005625	0.004708	5	4.31	-0.01258	0.002919	5	1.38		4h	0.005394	0.00287	5	3.07	0.00166	0.002316	5	2.64
6h	-0.00116	0.002853	5	4.24	-0.02121	0.00336	5	0.12		6h	0.003175	0.0023	5	3.31	-0.00496	0.002257	5	1.27
8h	-0.00195	0.005965	5	3.22	-0.02721	0.002699	5	1.11		8h	0.002604	0.003964	5	2.75	-0.00545	0.002142	5	1.11
relative mRNA expression compared to Ctrl
	Untrained Ctrl					Untrained - 0h post-exercise					Untrained - 4h post-exercise					Untrained - 6h post-exercise					Untrained - 8h post-exercise					Trained Ctrl					Trained - 0h post-exercise					Trained - 4h post-exercise					Trained - 6h post-exercise					Trained - 8h post-exercise
Gene name	Ctrl-1	Ctrl-2	Ctrl-3	Ctrl-4	Ctrl-5	0h-1	0h-2	0h-3	0h-4	0h-5	4h-1	4h-2	4h-3	4h-4	4h-5	6h-1	6h-2	6h-3	6h-4	6h-5	8h-1	8h-2	8h-3	8h-4	8h-5	Ctrl-1	Ctrl-2	Ctrl-3	Ctrl-4	Ctrl-5	0h-1	0h-2	0h-3	0h-4	0h-5	4h-1	4h-2	4h-3	4h-4	4h-5	6h-1	6h-2	6h-3	6h-4	6h-5	8h-1	8h-2	8h-3	8h-4
Egr1	0.46187	0.72972	0.393704	2.15203	1.26267	15.9687	8.04208	19.8858	12.5138	19.5315	7.41428	18.4325	26.3745	8.5156	2.73983	2.67637	5.80327	8.28639	10.939	7.45396	15.2269	3.42813	1.40473	11.7971	2.6239	0.182023	0.185348	4.13303	0.16614	0.333462	3.37767	1.92454	1.44199	4.33365	5.04341	0.750746	0.599365	1.67688	0.540066	0.391787	0.508188	0.369669	0.284885	0.938542	0.182718	0.338663	0.22914	0.216374	0.239517
Ppargc1a - PGC-1α	1.02699	1.13564	0.886179	0.979963	0.97123	1.62829	1.13403	1.118	1.22511	1.05044	3.99304	3.38881	8.63854	5.91979	5.55959	2.47223	3.72857	3.72649	3.59294	3.51609	2.38081	2.18508	1.77625	1.94473	1.1738	1.03654	1.03646	0.994741	0.998128	0.934128	5.86087	5.03244	3.77207	4.88095	3.83334	3.83334	12.1447	9.97938	8.25009	9.11705	6.4804	7.06892	6.33457	6.11496	7.91495	4.40285	2.46459	3.62887	2.4254
Ccl2	0.600574	1.09383	0.657075	1.49582	1.1527	0.826722	0.473426	1.55038	1.3097	1.60831	12.8253	9.66439	13.4777	9.85504	4.08689	11.2301	10.6302	12.2457	24.2831	11.2847	28.9135	10.4906	1.30005	55.5481	15.2724	1.1987	1.2533	1.25403	0.479324	0.814646	3.41689	2.74743	0.879511	1.84234	1.07554	1.07554	1.70752	6.85135	2.0579	0.983574	5.65339	3.59308	7.50439	5.28137	0.971068	1.74306	2.41019	1.18101	2.31566
Hspa8	0.944785	1.06902	1.20763	0.927509	0.85106	1.45381	1.15433	1.19303	1.14392	1.40941	1.48413	1.32927	2.38915	1.1339	1.3291	1.47642	1.13041	1.40272	1.37353	1.26957	2.11049	1.18435	0.865248	1.88194	1.32282	1.00204	0.784592	1.04913	1.11664	1.0476	2.07489	2.11519	2.05018	2.1923	1.99327	1.99327	2.0339	2.39312	1.7106	2.0297	1.82615	2.0651	1.97299	2.21883	1.73995	1.78176	1.59817	1.47367	1.59775
Gli1	0.881143	0.984781	0.817973	1.05197	1.26414	1.39672	1.01032	1.24072	2.51548	1.14408	1.62245	0.955907	1.43811	3.19225	1.41086	2.99572	2.41418	4.24326	2.79719	2.30789	1.38437	1.5016	1.94741	1.61963	1.41555	0.940667	0.629445	1.12186	1.39173	0.916305	0.36564	0.560562	0.575153	0.722876	0.759616	0.759616	1.20596	0.576054	0.666149	0.566021	0.853158	0.822389	0.942235	0.880703	0.838236	0.664381	0.77546	0.857276	0.86821
Irf4	0.741591	0.844164	0.69867	1.37129	1.34429	1.02084	0.746974	0.736311	1.64417	1.98595	0.95238	0.737471	0.582481	0.956139	0.964772	1.53182	0.9756	0.571585	1.45381	1.08379	0.737444	1.07948	1.42008	1.16977	1.06545	0.802086	0.81395	1.25866	0.896154	1.22915	3.30113	8.1105	3.31755	1.96827	1.90502	1.90502	0.420055	0.794569	0.83531	0.903324	1.15539	1.88567	0.775362	0.757885	1.02721	1.69069	1.42299	1.07497	1.671
Nr4a3	1.06034	1.78489	0.908153	0.698427	0.548187	11.3157	3.52072	9.16883	7.18923	8.26046	11.6012	22.187	30.6456	16.6613	13.2221	5.15592	6.0639	5.21426	8.00765	7.16446	7.43044	4.16836	3.65428	5.9507	2.0635	1.00651	0.669679	1.9783	0.792749	0.552753	71.7659	66.2018	57.8116	78.5196	94.3806	48.1555	83.3458	56.8437	52.4276	37.7483	18.6172	36.7601	41.9602	37.5989	23.164	9.7256	9.13759	17.9551	10.5403
Function annotation of overlap between DMRs of trained muscle and DEG of trained muscle post-exercise
Annotation cluster	Enrichemnt score
Regulation of transcription	4.36057
Wnt signaling pathway_1	2.58679
Axon guidance	2.48633
Wnt signaling pathway_2	2.06226
[truncated: 9 more columns]

## Sheet: Fig 4
Running distance [m]					Relative improvement			Vo2max						Relative protein abundance in Log2FC compared to WT-Untrained Ctrl
WT		mKO																		p-values from analysis compared to untrained WT Ctrl					p-value from analysis
WT-Untrained	WT-Trained	mKO-Untrained	mKO-Trained		WT	mKO		WT pre-training	WT post-training	mKO pre-training	mKO post-training				WT-Trained	mTG-Untrained	mKO-Untrained	mKO-Trained		WT-Trained	mTG-Untrained	mKO-Untrained	mKO-Trained		mKO-Trained vs mKO-Untrained
1033	3030	690	1126		2.9332	1.63188		117	128	110	109			CYCS	0.382536	1.46879	-0.41451	-0.07758		0.0151055	6.1476e-09	0.00200212	0.129132		0.0100457
1373	2648	625	1628		1.92862	2.6048		129	127	112	122			NDUFA6	0.181452	1.57051	-0.38421	0.057287		0.119072	9.51534e-10	0.00040117	0.712598		0.000353688
966	2057	824	1877		2.1294	2.27791		125	135	109	106			NDUFB7	0.252488	1.21585	-0.36414	-0.23756		0.0224399	5.81926e-08	0.0246901	0.309469		0.183703
1220	2000	878	1295		1.63934	1.47494		121	130	102	100			UQCRH	0.442445	1.53981	-0.02294	0.134243		0.0262894	2.87312e-08	0.207339	0.542042		0.473603
733	1762	753	2240		2.40382	2.97477		113	116	115	121			UQCRQ	0.239087	1.82495	-0.31893	-0.04159		0.213645	2.36305e-10	0.00220418	0.182235		0.0271169
1825	2985	1211	1393		1.63562	1.15029		124	134	115	127			COX4I1	0.226956	1.90876	-0.47448	-0.14879		0.0751287	5.26475e-09	9.57717e-05	0.0481562		0.00937745
956	3118	696	1683		3.26151	2.4181								COX6B1	0.337726	1.3213	-0.50075	-0.04661		0.0138949	2.61425e-08	0.00625739	0.435746		0.0380426
1026	2660	558	785		2.59259	1.40681								ATP5F1D	0.528113	2.21756	-0.34119	0.045692		0.00973624	2.2822e-10	0.0326431	0.895116		0.0232839
1269	2822	725	1008		2.2238	1.39034								PDHA1	0.220056	1.61701	-0.48628	-0.18705		0.0642685	9.9405e-10	0.0001536	0.0172		0.0293577
1137	2444	1090	1115		2.14952	1.02294								CS	0.271474	1.81275	-0.39033	-0.20648		0.0285331	7.4611e-11	0.00201893	0.0240433		0.129577
1693	2525	870	1749		1.49144	2.01035								IDH3A	0.279252	1.68158	-0.49849	-0.19823		0.0449518	4.49434e-10	0.000217504	0.00703008		0.0155584
2124	2330	1143	1224		1.09699	1.07087								SUCLA2	0.233924	1.75816	-0.21904	-0.15624		0.0496296	1.41027e-10	0.00909329	0.0579761		0.440997
1420	3414	1138	1184		2.40422	1.04042								MDH1	0.23634	1.23037	-0.48875	-0.09048		0.0648226	1.88338e-10	0.000144599	0.0516622		0.0114346
1152	2655	676	1390		2.30469	2.05621
1252	2282	645	987		1.82268	1.53023
1388	3820	615	1176		2.75216	1.9122
1250	2064	828	976		1.6512	1.17874
1380	2290	890	1144		1.65942	1.28539
1577	2149	1331	1927		1.36271	1.44778
1454	2760	656	1952		1.89821	2.97561
1363	2537	800	1347		1.86133	1.68375
968	1431	933	730		1.47831	0.782422
1527	3509	908	1199		2.29797	1.32048
1156	1650	677	1055		1.42734	1.55835
1828	3190	938	1430		1.74508	1.52452
Dotplot - Proteomics
	Enrichement score of annotation clusters
Annotation clusters	WT-Trained vs WT-Untrained	mKO-Untrained vs WT-Untrained	mKO-Trained vs mKO-Untrained	mKO-Trained vs WT-Trained
Mitochondrial respiration	5.99405	52.0497	10.1088	48.2598
TCA cycle	2.71141	23.2618	8.17512	21.1728
Mitochondrial biogenesis	3.86624	10.6482	#N/A	11.3794
Lipid metabolic process	2.06848	5.57997	9.71778	5.42453
Pyruvate metabolism	#N/A	5.59763	2.20196	5.60013
Glucose metabolism	#N/A	2.70323	2.54194	3.04454
Proteasomal catabolic process & cell cycle	3.3215	11.7554	3.14135	7.77775
Glycogen metabolism	#N/A	3.29405	2.2088	#N/A
Translation	#N/A	3.25854	3.8944	#N/A
Chaperone-mediated protein folding	#N/A	2.85484	#N/A	#N/A
Sulfur amino acid metabolism	#N/A	2.77756	#N/A	#N/A
Glycolytic process	#N/A	2.62685	#N/A	#N/A
Glutathione metabolic process	#N/A	2.42974	#N/A	#N/A
Actin filament fragmentation	#N/A	2.42534	#N/A	3.31002
DNA Damage Recognition in GG-NER	#N/A	2.22182	#N/A	#N/A
Beta-oxidation	#N/A	#N/A	6.05658	#N/A
Fatty acid transport	#N/A	#N/A	3.6424	#N/A
Muscle contraction	#N/A	#N/A	2.31916	#N/A
Calcium ion transport	#N/A	#N/A	3.53726	#N/A
Response to H2O2 and hypoxia	3.48463	#N/A	#N/A	#N/A
Cellular responses to stress	2.91153	#N/A	#N/A	#N/A
ROS detoxification	2.1048	#N/A	#N/A	#N/A

## Sheet: Fig 5
Regulated in trained WT only (not in mKO)							ISMARA - Motif activity						ISMARA - Motif activity	WT-Untrained post-exercise				mKO-Untrained post-exercise
Annotation cluster	Enrichemnt score						Esrrb_Esrra	Mean	SD	n	z-scores (compared to WT-Untrained)		Wrnip1_Mta3_Rcor1	Mean	SD	n	z-scores (compared to Ctrl)	Mean	SD	n	z-scores (compared to Ctrl)
Lipid metabolic process	5.21294						WT-Untrained	-0.01066	0.001723	5			Ctrl	-0.00376	0.000939	5		-0.00376	0.001306	5
Cardiac muscle contraction	4.78466						WT-Trained	0.011284	0.00244	5	5.46		0h	-0.00103	0.000978	5	1.47	-0.00133	0.001154	5	1.05
Fatty acid metabolism	3.98364												4h	-0.0007	0.001496	5	1.48	-0.00448	0.001484	5	0.2
Muscle contraction/transition between fast and slow fiber	3.31019						mKO-Untrained	-0.01066	0.002501	5			6h	0.004047	0.000884	5	4.26	-0.00062	0.000704	5	1.9
Response to peptide hormone	3.37883						mKO-Trained	-0.00562	0.001947	5	1.15		8h	0.001141	0.002286	5	2.16	-0.00445	0.001431	5	0.17
							WT-Untrained	-0.01066	0.003429	5
Regulated in untrained WT only post-exercise (not in mKO)							mKO-Untrained	-0.04295	0.005277	5	3.98
Annotation cluster	Enrichemnt score
Extracellular matrix organization	3.14957						WT-Untrained	-0.01066	0.003022	5
Microglial cell proliferation	2.33763						mTG-Untrained	0.048624	0.002858	5	10.1
Signal transduction & phosphorylation	2.3094
Non-canonical Wnt signaling pathway	2.13681
Cellular response to DNA damage stimulus & DNA repair	2.48224
Cell cycle	2.13513
relative mRNA expression compared to Ctrl of corresponding genotype
	WT-Untrained Ctrl					WT-Untrained - 0h post-exercise					WT-Untrained - 4h post-exercise					WT-Untrained - 6h post-exercise					WT-Untrained - 8h post-exercise					mKO-Untrained Ctrl					mKO-Untrained - 0h post-exercise					mKO-Untrained - 4h post-exercise					mKO-Untrained - 6h post-exercise					mKO-Untrained - 8h post-exercise
Gene name	Ctrl-1	Ctrl-2	Ctrl-3	Ctrl-4	Ctrl-5	0h-1	0h-2	0h-3	0h-4	0h-5	4h-1	4h-2	4h-3	4h-4	4h-5	6h-1	6h-2	6h-3	6h-4	6h-5	8h-1	8h-2	8h-3	8h-4	8h-5	Ctrl-1	Ctrl-2	Ctrl-3	Ctrl-4	Ctrl-5	0h-1	0h-2	0h-3	0h-4	0h-5	4h-1	4h-2	4h-3	4h-4	4h-5	6h-1	6h-2	6h-3	6h-4	6h-5	8h-1	8h-2	8h-3	8h-4
Nr4a2	0.812878	0.911075	0.866548	1.07601	1.33349	55.0877	31.612	63.9712	71.398	56.5422	2.4779	1.31147	8.58782	3.75246	2.80335	1.19642	1.79477	2.10304	2.80406	2.03652	1.69814	1.65166	0.957901	2.31337	1.23973	1.48907	0.51032	0.742879	1.68117	0.576567	42.3742	26.5377	55.2127	33.7246	39.0118	0.605716	0.6429	3.11949	1.01752	0.952742	0.682375	1.38142	0.753435	1.1343	0.909064	0.558745	0.663379	0.390059	0.540321
Nr4a3	1.06034	1.78489	0.908153	0.698427	0.548187	11.3157	3.52072	9.16883	7.18923	8.26046	11.6012	22.187	30.6456	16.6613	13.2221	5.15592	6.0639	5.21426	8.00765	7.16446	7.43044	4.16836	3.65428	5.9507	2.0635	1.29629	1.26659	1.62556	0.73357	0.077994	1.50764	0.808962	1.65643	1.11562	2.14953	2.49661	2.55718	4.90539	1.97639	2.75355	1.19868	1.95977	2.15604	1.18027	1.66457	0.70927	0.835194	0.709699	1.02099
Itgb2	0.684056	0.872111	1.1143	1.25974	1.0698	1.27644	0.76691	0.869357	1.82988	1.48585	1.48591	1.12139	0.818728	1.60356	0.894486	2.69705	0.719928	1.36124	1.96124	1.61857	1.8202	0.544009	1.56429	2.33459	1.04175	0.836024	0.855453	0.515099	1.07602	1.7174	0.67364	0.500342	1.53125	1.61084	1.61725	0.506973	0.397768	1.24788	1.05609	1.14492	0.767621	0.909079	1.23572	1.10244	0.973466	0.777438	0.481204	0.436896	0.973446
Efna2	1.19086	1.2652	1.15813	0.539274	0.84654	1.45714	1.46026	0.788253	1.7313	1.59453	0.524347	1.14836	1.42531	0.930535	0.635588	2.93452	1.89895	1.33507	2.48046	1.65749	1.79672	0.50735	0.925376	1.5369	0.855455	1.32365	0.527692	0.224049	1.47999	1.44462	0.496841	0.818977	0.903495	1.02966	0.692783	0.505886	0.542908	0.617415	0.59717	0.914805	0.972878	0.704165	0.426061	0.532152	0.822509	0.879208	0.586878	0.35292	0.724259
Wnt11	0.949945	0.938027	1.03514	1.12986	0.947024	1.08183	1.08265	1.2	1.32781	1.18511	0.997802	1.10091	0.739712	1.38441	0.696372	1.3438	1.63159	1.41463	1.27891	1.7013	0.98898	1.00447	1.29593	1.56571	1.86466	0.933732	0.8277	1.03259	1.00308	1.2029	1.01022	1.10726	1.16347	1.26995	1.19129	0.999218	0.747937	1.03504	0.821039	0.817606	0.808643	0.883603	0.831648	0.953939	1.00711	0.888729	0.719071	0.738087	0.757347
[truncated: 9 more columns]

## Sheet: Fig 6
Regulated in trained WT only post-exercise (not in mKO)							ISMARA - Motif activity	WT-Trained post-exercise				mKO-Trained post-exercise
Annotation cluster	Enrichemnt score						Irf3	Mean	SD	n	z-scores (compared to Ctrl)	Mean	SD	n	z-scores (compared to Ctrl)
Transcription	2.56714						Ctrl	0.004912	0.003477	5		0.004912	0.003235	5
Lipid metabolic process	2.20679						0h	-0.01146	0.003787	5	3.18	-0.00168	0.00403	5	1.12
Intracellular signal transduction	2.07629						4h	-0.00102	0.00302	5	1.06	0.002772	0.003074	5	0.32
Extracellular matrix organization	3.41165						6h	0.005275	0.002943	5	0.06	0.00387	0.003007	5	0.17
Metabolism of carbohydrates	3.15556						8h	0.002304	0.002793	5	0.5	0.002607	0.002768	5	0.41
							ISMARA - Motif activity	WT-Trained post-exercise				mKO-Trained post-exercise
Overlap DMR-DEG acute post-exercise in untrained WT or mKO muscle							Irf2_Irf1_Irf8_Irf9_Irf7	Mean	SD	n	z-scores (compared to Ctrl)	Mean	SD	n	z-scores (compared to Ctrl)
Annotation cluster	Enrichemnt score						Ctrl	0.010553	0.003381	5		0.010553	0.003095	5
Regulation of transcription	3.5283	WT					0h	-0.01424	0.002708	5	4.73	0.004209	0.003218	5	1.15
							4h	-0.00569	0.00216	5	3.23	-0.00222	0.004984	5	1.66
Regulation of transcription	6.90789	mKO					6h	0.005601	0.002279	5	1.13	0.00469	0.002925	5	0.99
Transcription	3.04493	mKO					8h	0.004824	0.00327	5	0.89	0.004779	0.001944	5	1.24
relative mRNA expression compared to Ctrl of corresponding genotype
	WT-Trained Ctrl					WT-Trained - 0h post-exercise					WT-Trained - 4h post-exercise					WT-Trained - 6h post-exercise					WT-Trained - 8h post-exercise					mKO-Trained Ctrl					mKO-Trained - 0h post-exercise					mKO-Trained - 4h post-exercise					mKO-Trained - 6h post-exercise					mKO-Trained - 8h post-exercise
Gene name	Ctrl-1	Ctrl-2	Ctrl-3	Ctrl-4	Ctrl-5	0h-1	0h-2	0h-3	0h-4	0h-5	4h-1	4h-2	4h-3	4h-4	4h-5	6h-1	6h-2	6h-3	6h-4	6h-5	8h-1	8h-2	8h-3	8h-4	8h-5	Ctrl-1	Ctrl-2	Ctrl-3	Ctrl-4	Ctrl-5	0h-1	0h-2	0h-3	0h-4	0h-5	4h-1	4h-2	4h-3	4h-4	4h-5	6h-1	6h-2	6h-3	6h-4	6h-5	8h-1	8h-2	8h-3	8h-4
Col6a5	0.743781	0.71285	1.75075	1.30119	0.491436	0.562158	1.06547	0.530566	0.476312	0.556133	0.544421	0.294304	0.695876	0.399031	0.423816	0.787019	0.774118	0.388031	0.341357	0.627641	0.257511	0.623123	0.458003	0.266081	0.331314	1.38512	1.02397	1.376	0.784489	0.430419	0.90714	1.09355	1.35134	1.33232	0.997283	1.47174	0.650323	1.27675	0.471726	0.618612	0.740259	0.498911	0.400849	0.87466	0.791841	1.24154	0.48254	1.20053	0.556526
Col2a1	1.41374	0.633483	0.422569	1.61517	0.915035	0.523357	0.810074	1.48184	0.110859	1.24583	0.332617	0.239742	0.3092	0.758458	0.138097	1.09905	1.00896	0.632186	0.556143	0.511281	0.734197	0.20304	0.621821	1.19213	0.944618	1.51825	0.891306	0.590182	0.8208	1.17946	1.22031	1.02741	1.11091	0.973579	0.819849	0.806594	0.668274	0.559783	0.646329	0.791077	0.540937	1.64058	0.823828	1.15047	1.17172	0.680431	0.528917	0.580548	1.48691
Dotplot	Enrichement scores of annotation clusters
	Untrained								Trained
	WT				mKO				WT				mKO
Annotation cluster	0h	4h	6h	8h	0h	4h	6h	8h	0h	4h	6h	8h	0h	4h	6h	8h
Response to stress	2.15536	3.56333	#N/A	#N/A	#N/A	#N/A	#N/A	#N/A	5.30584	#N/A	#N/A	6.64287	#N/A	#N/A	#N/A	#N/A
Response to heat stress & protein folding	#N/A	3.39838	2.01363	3.32611	#N/A	2.51212	#N/A	2.22525	4.90702	4.31442	4.29977	3.65176	2.1793	3.57299	2.21889	2.86285
Regulation of transcription	9.78861	7.09481	3.17835	3.16705	10.505	8.86062	3.57511	#N/A	5.82053	#N/A	#N/A	#N/A	8.45643	4.73092	#N/A	#N/A
Rhythmic process	2.97482	#N/A	#N/A	#N/A	#N/A	2.07904	#N/A	#N/A	5.72396	#N/A	#N/A	#N/A	4.11888	#N/A	2.28178	3.15058
Signal transduction	3.75457	#N/A	#N/A	#N/A	2.0373	#N/A	#N/A	#N/A	#N/A	#N/A	#N/A	#N/A	#N/A	#N/A	#N/A	#N/A
Heart morphogenesis	2.1663	#N/A	#N/A	#N/A	#N/A	#N/A	#N/A	#N/A	#N/A	#N/A	#N/A	#N/A	#N/A	#N/A	#N/A	#N/A
Blood vessel development	2.30094	#N/A	#N/A	#N/A	#N/A	#N/A	#N/A	#N/A	#N/A	#N/A	#N/A	#N/A	#N/A	#N/A	#N/A	#N/A
Signal transduction & dephosphorylation	#N/A	2.26398	#N/A	#N/A	#N/A	#N/A	#N/A	#N/A	#N/A	#N/A	#N/A	#N/A	#N/A	#N/A	#N/A	#N/A
Cellular response to DNA damage stimulus & DNA repair	#N/A	#N/A	2.24629	#N/A	#N/A	#N/A	#N/A	#N/A	#N/A	#N/A	#N/A	#N/A	#N/A	#N/A	#N/A	#N/A
Wnt signaling and axis elongation	#N/A	#N/A	2.04277	#N/A	#N/A	#N/A	#N/A	#N/A	#N/A	#N/A	#N/A	#N/A	#N/A	#N/A	#N/A	#N/A
Collagen biosynthetic process	#N/A	#N/A	2.02702	#N/A	#N/A	#N/A	#N/A	#N/A	#N/A	#N/A	#N/A	#N/A	#N/A	#N/A	#N/A	#N/A
Extracellular matrix organization	#N/A	#N/A	3.78964	#N/A	#N/A	#N/A	#N/A	3.20256	#N/A	5.69069	4.02377	5.83682	#N/A	#N/A	#N/A	#N/A
Collagen fibril organization	#N/A	#N/A	#N/A	#N/A	#N/A	#N/A	#N/A	#N/A	#N/A	4.81595	#N/A	#N/A	#N/A	#N/A	#N/A	#N/A
Axon guidance	#N/A	#N/A	2.22926	#N/A	#N/A	#N/A	#N/A	3.09209	#N/A	2.09738	2.42162	#N/A	#N/A	2.15453	2.31682	#N/A
Immune system	#N/A	#N/A	#N/A	2.68747	#N/A	#N/A	#N/A	#N/A	#N/A	#N/A	#N/A	#N/A	#N/A	#N/A	#N/A	#N/A
Response to metal ion	#N/A	#N/A	#N/A	2.06005	#N/A	#N/A	#N/A	#N/A	#N/A	#N/A	#N/A	#N/A	2.53826	#N/A	#N/A	#N/A
Transcription	#N/A	#N/A	#N/A	2.17365	#N/A	#N/A	2.26769	#N/A	#N/A	#N/A	#N/A	#N/A	#N/A	#N/A	#N/A	#N/A
Cell adhesion	#N/A	#N/A	#N/A	2.9035	#N/A	#N/A	#N/A	#N/A	#N/A	#N/A	#N/A	#N/A	#N/A	#N/A	#N/A	#N/A
Regulation of transcription_down	#N/A	#N/A	#N/A	2.99917	2.27147	#N/A	2.37812	#N/A	#N/A	#N/A	#N/A	#N/A	#N/A	#N/A	#N/A	#N/A
Transmembrane transport	#N/A	#N/A	#N/A	#N/A	#N/A	#N/A	#N/A	#N/A	#N/A	#N/A	#N/A	2.05433	#N/A	#N/A	#N/A	#N/A
Amino acid transport	#N/A	#N/A	#N/A	#N/A	#N/A	#N/A	#N/A	#N/A	#N/A	#N/A	#N/A	2.24283	#N/A	#N/A	#N/A	#N/A
Response to fibroblast growth factor	#N/A	#N/A	#N/A	#N/A	2.3853	#N/A	#N/A	#N/A	#N/A	#N/A	#N/A	#N/A	#N/A	#N/A	#N/A	#N/A
Regulation of cytokine production involved in inflammatory response	#N/A	#N/A	#N/A	#N/A	2.39946	#N/A	#N/A	#N/A	#N/A	#N/A	#N/A	#N/A	#N/A	#N/A	#N/A	#N/A
Regulation of cytokine production	#N/A	#N/A	#N/A	#N/A	3.23973	#N/A	#N/A	#N/A	#N/A	#N/A	#N/A	#N/A	#N/A	#N/A	#N/A	#N/A
Protein dephosphorylation	#N/A	#N/A	#N/A	#N/A	#N/A	2.04919	#N/A	#N/A	#N/A	#N/A	#N/A	#N/A	#N/A	2.03362	#N/A	#N/A
Skeletal muscle tissue development	#N/A	#N/A	#N/A	#N/A	#N/A	2.06492	#N/A	#N/A	#N/A	#N/A	#N/A	#N/A	#N/A	#N/A	#N/A	#N/A
Response to cAMP	#N/A	#N/A	#N/A	#N/A	#N/A	2.13281	#N/A	#N/A	#N/A	#N/A	#N/A	#N/A	#N/A	#N/A	#N/A	#N/A
Cellular response to BMP stimulus	#N/A	#N/A	#N/A	#N/A	#N/A	#N/A	2.24355	#N/A	#N/A	#N/A	#N/A	#N/A	#N/A	#N/A	#N/A	#N/A
Regulation of differentiation and developmental process	#N/A	#N/A	#N/A	#N/A	#N/A	#N/A	2.686	#N/A	#N/A	#N/A	#N/A	#N/A	#N/A	#N/A	#N/A	#N/A
SUMOylation	#N/A	#N/A	#N/A	#N/A	#N/A	#N/A	2.23241	#N/A	#N/A	#N/A	#N/A	#N/A	#N/A	#N/A	#N/A	#N/A
Immune response/antigen processing and presentation	#N/A	#N/A	#N/A	#N/A	#N/A	#N/A	#N/A	2.15288	#N/A	#N/A	#N/A	#N/A	#N/A	#N/A	#N/A	#N/A
Response to heat & protein folding	#N/A	#N/A	#N/A	#N/A	#N/A	#N/A	#N/A	2.90813	#N/A	#N/A	#N/A	#N/A	#N/A	#N/A	#N/A	#N/A
O-linked glycosylation	#N/A	#N/A	#N/A	#N/A	#N/A	#N/A	#N/A	2.19004	#N/A	#N/A	#N/A	#N/A	#N/A	#N/A	#N/A	#N/A
Fatty acid biosynthetic process	#N/A	#N/A	#N/A	#N/A	#N/A	#N/A	#N/A	#N/A	#N/A	#N/A	#N/A	#N/A	#N/A	#N/A	#N/A	2.54074
Lipid metabolic process	#N/A	#N/A	#N/A	#N/A	#N/A	#N/A	#N/A	#N/A	#N/A	#N/A	#N/A	#N/A	#N/A	#N/A	#N/A	3.28689
[truncated: 9 more columns]

## Sheet: Extended Data Fig 1
Running distance [m]																Fold changed compared to Ctrl (untrained)
Pre-training	Post-training																mRNA																										Protein
1215	1913																Untrained Ctrl					Untrained - 0h post-exercise					Untrained - 4h post-exercise					Untrained - 6h post-exercise					Untrained - 8h post-exercise						Fold changed compared to untrained
1547	2495															Gene name	Ctrl-1	Ctrl-2	Ctrl-3	Ctrl-4	Ctrl-5	0h-1	0h-2	0h-3	0h-4	0h-5	4h-1	4h-2	4h-3	4h-4	4h-5	6h-1	6h-2	6h-3	6h-4	6h-5	8h-1	8h-2	8h-3	8h-4	8h-5		Trained 1	Trained 2	Trained 3	Trained 4	Trained 5
1591	3405															Ndufa5	1.03503	1.02177	1.08437	0.987602	0.871226	1.03788	1.05217	1.06682	1.01824	1.01434	1.01117	1.04032	0.987399	1.06998	1.03614	1.00849	0.980584	1.10876	1.03775	0.984282	1.03175	0.971787	0.937835	1.77336	1.66013		1.58721	1.22642	1.034	1.18669	1.20535
899	1961															Uqcrh	1.06196	1.06214	1.04461	0.957885	0.873408	1.06721	1.06108	1.04897	0.994215	0.912633	0.942286	0.998101	1.05167	0.88151	0.9505	0.892306	0.908454	1.00845	0.921995	0.923516	0.979152	1.01685	0.979076	1.60755	1.60352		1.69728	1.42409	1.23347	0.995053	1.21286
1315	1025															Cox5a	1.06196	1.06214	1.04461	0.957885	0.873408	1.06721	1.06108	1.04897	0.994215	0.912633	0.942286	0.998101	1.05167	0.88151	0.9505	0.892306	0.908454	1.00845	0.921995	0.923516	0.979152	1.01685	0.979076	1.60755	1.60352		1.72859	1.50417	1.48579	0.959276	1.51212
1679	2261
																	mRNA																										mRNA
Fold changed compared to Untrained																	Untrained Ctrl					Untrained - 0h post-exercise					Untrained - 4h post-exercise					Untrained - 6h post-exercise					Untrained - 8h post-exercise						Fold changed compared to untrained
Protein	Untrained-1	Untrained-2	Untrained-3	Untrained-4	Untrained-5	Trained-1	Trained-2	Trained-3	Trained-4	Trained-5		p-value Trained vs Untrained				Gene name	Ctrl-1	Ctrl-2	Ctrl-3	Ctrl-4	Ctrl-5	0h-1	0h-2	0h-3	0h-4	0h-5	4h-1	4h-2	4h-3	4h-4	4h-5	6h-1	6h-2	6h-3	6h-4	6h-5	8h-1	8h-2	8h-3	8h-4	8h-5		Trained 1	Trained 2	Trained 3	Trained 4	Trained 5
CS	0.92843	0.970771	1.18111	0.903782	1.01591	1.42586	1.17947	1.11746	1.05744	1.17176		0.0285331				Tnni1	0.923139	0.351704	0.927538	0.298599	2.49902	1.32694	2.52962	1.27197	3.09775	0.739955	2.33097	1.45792	2.31687	2.17285	4.89055	3.0927	0.671432	3.06123	2.45489	0.18093	2.0388	0.698293	2.56611	2.65428	2.2452		3.20216	1.94889	1.93881	2.22401	2.78768
CYCS	0.871566	0.934125	1.20943	1.0818	0.90308	1.39954	1.12022	1.25328	1.14175	1.21775		0.0151055				Ccr2	0.930043	1.11075	0.67836	1.20136	1.07949	0.377779	0.432675	0.314871	0.545282	0.517176	0.886148	0.584422	0.711682	1.07223	0.695753	1.6708	0.78772	0.44869	0.975141	0.840347	1.29237	0.454694	1.09675	1.81028	0.696574		0.379928	0.425706	0.394225	0.570769	0.537282
NDUFA5	0.942096	0.936408	1.03176	0.989756	1.09998	1.58721	1.22642	1.034	1.18669	1.20535		0.015658				Nrtn	1.40022	0.743815	1.0213	0.739762	1.0949	1.07082	0.122642	0.926833	0.305352	0.520794	1.54133	1.7722	0.7332	0.984716	0.560497	0.811866	2.00952	1.27545	1.02937	0.876999	1.05629	0.596545	1.16578	2.40946	2.11228		2.50792	2.93228	2.01729	4.44261	3.11971
UQCRH	0.878263	0.907697	1.10027	1.2064	0.90737	1.69728	1.42409	1.23347	0.995053	1.21286		0.0262894				H2-Aa	0.821328	1.1342	0.851208	1.21239	0.980874	0.897731	0.76276	0.917232	1.36231	1.40942	1.18531	0.650752	0.640434	1.11268	0.645765	1.42652	0.931252	0.801912	0.998519	0.974587	0.87365	0.453324	1.16922	1.67278	0.777746		0.346758	0.490363	0.426057	0.495481	0.639212
COX5A	0.855758	1.00756	1.02636	1.16928	0.941037	1.72859	1.50417	1.48579	0.959276	1.51212		0.00743334				Ddit4	1.01377	0.867239	1.09794	1.18248	0.838578	61.4868	35.808	47.5823	36.6585	52.7745	1.71786	6.76534	2.92307	1.81476	1.41416	2.25767	1.77822	2.59595	2.14547	2.45002	6.23188	8.19307	5.55527	8.11442	4.84612		1.19968	1.10086	0.860821	0.739517	1.26168
ATP5F1D	0.906987	0.837821	1.24163	0.868	1.14556	1.71616	1.30791	1.15989	1.20256	1.44755		0.00973624				Tlr4	0.945031	0.860594	0.814617	1.2255	1.15426	1.67538	0.993277	1.3648	1.44261	1.41875	2.02379	2.20577	3.02693	2.35631	1.94303	1.88666	1.76724	2.60053	1.8	1.30936	2.54527	1.48237	1.20167	1.7001	1.12938		0.614345	0.700112	0.465384	0.521351	0.62929
ACSL1	0.884847	0.949569	1.19692	1.02406	0.944605	1.53778	1.29053	1.15456	0.995235	1.17676		0.0361086
ACADL	0.904427	0.912123	1.30218	0.926809	0.954467	1.48518	1.26158	1.21212	1.01551	1.1826		0.0360644
ACLY	1.45445	0.463294	1.06314	1.55582	0.463294	1.23795	3.32628	4.46868	1.39326	1.78263		0.0212074
FASN	1.09501	0.901022	0.991874	1.18289	0.829211	0.914462	2.31908	4.3526	1.17789	1.96387		0.0333256
HUWE1	0.942585	1.00464	0.985486	1.09572	0.97157	0.772565	0.917134	0.953826	0.820981	0.736391		0.0110759
RNF123	1.01566	1.11175	0.846212	1.00401	1.02237	0.708659	0.87328	0.739274	0.884069	0.855306		0.00859605
PSMA1	1.04003	0.972757	0.992004	0.937121	1.05809	0.789231	0.782604	0.922635	0.83975	0.911649		0.00530134
PSMB6	0.953346	1.10336	0.980077	0.960564	1.00265	0.756568	0.761045	1.00931	0.930374	0.797394		0.0256218
PSMD5	0.587366	0.918497	0.781021	1.256	1.45712	0.645862	0.644422	0.608257	0.657453	0.696436		0.0296355
GO biological processes - Phosphoproteomics of trained WT muscle
Annotation cluster	Enrichemnt score
Sarcomere organization	2.78892
Actin cytoskeleton organization	2.74192
Muscle contraction	2.74192
Correlation plot
Gene name	Transcriptome Log2FC	Proteome Log2FC
Ankrd2	1.33303	2.21379
Fasn	1.30437	0.985468
Acly	1.06705	0.745674
Casq2	0.945833	0.784718
Myom3	0.876187	0.801064
Bdh1	0.819974	1.01761
Got1	0.703394	0.278466
Fabp4	0.621476	0.417431
Atp1b1	0.604175	0.569178
Ckmt2	0.581608	0.510703
Coq8a	0.574316	0.498165
Mtfp1	0.55939	0.392229
Gpt	0.551934	0.346024
Plin3	0.527659	0.351582
Acsl1	0.481806	0.309473
Gbe1	0.467879	0.475252
Slc16a1	0.438652	0.914759
Echs1	0.414523	0.333811
Acadl	0.40138	0.387192
Sod2	0.349149	0.393947
Ndufs7	0.348045	0.368339
Nme1	0.33692	0.297388
Slc25a11	0.295731	0.343683
Ak3	0.295673	0.434728
Hint2	0.293616	0.363187
Fitm2	0.286623	0.447227
Gstk1	0.267219	0.450497
Isoc2a	0.265417	0.237809
Xirp1	-0.70397	0.659169
Serpina1e	-3.2244	1.20832
Prkag3	-0.36115	-0.55549
Cox5a	0.29536	0.578106
Got2	0.351801	0.414509
Smox	0.387708	0.58133
Phb	0.231342	0.228339
Coq5	0.283844	0.340217
Aldh5a1	0.294957	0.553229
Col6a6	-0.34879	-0.21828
Coro6	0.288867	0.346222
Mrps36	0.219736	0.360949
Tomm40	0.227781	0.232272
Dnaja3	0.259127	0.354572
Fhl1	0.450667	0.593373
Mtx2	0.257807	0.739157
Afg3l2	0.207302	0.279463
Gcdh	0.200812	0.284789
Chchd2	0.216794	0.318706
Oxct1	0.256915	0.446282
Mylk2	-0.27958	-0.32091
Tmed9	0.194775	0.276915
Mb	0.280312	0.886964
Hspa9	0.238693	0.273425
Cox6b1	0.224605	0.337726
Ndufb7	0.183559	0.252488
Adk	0.226046	0.302349
Cs	0.264253	0.271474
Ucp3	-0.28545	0.285103
Idh3a	0.222026	0.279252
Calm1	-0.21505	0.203627
Ldhd	0.205089	0.57365
Phospho1	0.219091	0.367803
Tnpo2	0.166158	0.309306
Hsp90aa1	-0.2399	0.24803
Psmd5	-0.16943	-0.50805
Col4a2	-0.22141	-0.27204
Tuba8	0.188838	-0.24912
Sqstm1	-0.20951	-0.20774
Cd36	0.221459	0.395446
Mgll	0.235346	0.503582
Ptpn11	0.158468	0.458818
Tln2	0.147914	0.26709
Fitm1	0.162463	-0.28071
Gpcpd1	-0.19561	-0.29083
Spryd4	0.137511	0.483097
Dnase1l1	-0.12909	-0.34408
Hibch	0.153612	0.364887
Hspd1	0.131612	0.27549
Nipsnap2	0.149748	0.266061
Bag3	0.160556	0.540835
Stt3b	0.124594	0.683174
Cox6c	0.175158	0.221621
Taco1	0.11286	0.373643
Asb2	-0.16494	-0.39758
Entpd2	-0.13893	-0.47372
Lhpp	-0.11707	0.394935
Ndufa5	0.152498	0.284309
Hspb7	0.311524	0.71377
Chordc1	-0.12651	0.428829
Ctsb	0.117558	0.287774
Map2k3	0.11687	0.260191
Hk2	0.153714	0.356705
Oxsm	0.143546	0.324789
Ctsd	0.128023	0.229501
Tmem38b	0.10441	-0.29865
Ampd1	-0.14376	-0.24933
Ncl	-0.09149	-0.24445
Orm2	1.32448	0.681535
Gstz1	0.103678	0.296645
Dstn	-0.0926	0.306091
Cat	0.128746	0.373415
Tmco1	0.092165	-0.27491
Slc41a3	-0.1025	-0.24068
Psma4	-0.12125	-0.20619
Actn1	-0.12655	-0.32335
Hnrnpa1	-0.11064	-0.56884
Anxa3	-0.10695	0.541778
Tmx1	-0.08574	-0.34226
Nqo1	-0.08551	-0.25
Nampt	0.076192	0.268925
Csrp3	0.344163	1.01412
Stip1	0.102248	0.293821
Nlrx1	0.104048	-0.36878
Dld	0.101713	0.232557
Eml2	-0.11308	-0.25921
Hhatl	-0.06945	-0.20973
Gspt1	-0.06905	0.362598
Lactb	-0.07602	-0.22999
Nans	-0.07889	-0.2708
Hook3	-0.08716	-0.29945
Sqor	-0.06637	-0.24581
Prdx3	0.077047	0.276023
Fam162a	0.064152	0.310027
Usp13	-0.08932	0.440557
Mcee	0.085099	0.405069
Msi2	0.059265	0.494443
Uqcrh	0.094186	0.442445
Lman1	0.058474	-0.40244
Ssr4	0.060462	-0.24544
Myh14	-0.0808	-0.24997
Sucla2	0.078982	0.233924
Pnp	0.102082	0.455979
Prkaca	0.052227	-0.34316
Cycs	0.079708	0.382536
Rsu1	-0.05969	0.220282
Hsph1	0.07696	0.277181
Ppp3cb	-0.05908	-0.25651
Clic5	0.058508	0.469303
Mpst	0.049775	-0.29368
Ppid	0.048203	0.237079
Pvalb	-0.0693	-0.31145
Isoc1	-0.03926	-0.23131
Cacng6	-0.04326	-0.31798
Ociad1	0.035658	0.379993
Ipo4	-0.04005	1.49701
Huwe1	0.039778	-0.26349
Arf5	0.035142	0.300315
Erap1	-0.03246	-0.30399
Syncrip	-0.04173	-0.34811
Wdr1	0.038387	0.241123
Dnaja4	0.049483	0.338434
Clic4	-0.03958	0.449081
Xpo1	-0.04254	-0.31505
Rpia	0.03826	-0.20945
Dhdh	-0.03308	-0.21972
Arf1	0.02717	0.323656
Prps1	-0.02701	-0.43463
Jup	-0.03643	1.11605
Txnl1	-0.02397	-0.2005
Sec61b	0.036764	-0.32768
Pmpca	0.027919	0.201937
Ubap2l	0.023644	0.718204
Smyd2	-0.029	0.368222
Acyp1	-0.02547	0.293232
Ppa2	0.020897	0.421032
Scp2	0.022762	0.427659
Ilk	-0.01936	0.206794
Vtn	0.020161	0.372277
Abce1	-0.01927	0.233089
Psma1	-0.02437	-0.24039
Rnf123	0.020326	-0.24791
Esyt2	0.015353	-0.35481
Heatr3	0.014826	1.05884
Rpl32	0.017395	0.357583
Plpbp	-0.0145	0.20982
Limch1	0.016672	0.371139
Ufd1	0.009787	-0.33039
Man2a2	0.011717	-0.46683
Psmc5	0.011003	-0.20355
Hspb2	0.011704	-0.20533
Cst3	0.008925	-0.27491
Psmb6	0.005772	-0.2976
Mat2a	0.003326	0.215669
Kcmf1	-0.00181	1.11449
Scn4a	0.000959	-0.28469
Myl6	-0.00047	-0.40006
[truncated: 5 more columns]

## Sheet: Extended Data Fig 2
Untrained post-exercise				Trained post-exercise
Annotation cluster	Enrichemnt score			Annotation cluster	Enrichemnt score
Regulation of transcription	9.78861	0h		Regulation of transcription	5.82053	0h
Rhythmic process	2.97482	0h		Rhythmic process	5.72396	0h
Heart morphogenesis	2.1663	0h		Response to stress	5.30584	0h
Response to stress	2.15536	0h		Response to heat stress & protein folding	4.90702	0h
Signal transduction	3.75457	0h
Blood vessel development	2.30094	0h		Response to heat stress & protein folding	4.31442	4h
				Extracellular matrix organization	5.69069	4h
Regulation of transcription	7.09481	4h		Collagen fibril organization	4.81595	4h
Response to stress	3.56333	4h		Axon guidance	2.09738	4h
Response to heat stress & protein folding	3.39838	4h
Signal transduction & dephosphorylation	2.26398	4h		Response to heat stress & protein folding	4.29977	6h
				Extracellular matrix organization	4.02377	6h
Extracellular matrix organization	3.78964	6h		Axon guidance	2.42162	6h
Regulation of transcription	3.17835	6h
Axon guidance	2.22926	6h		Response to stress	6.64287	8h
Wnt signaling & axis elongation	2.04277	6h		Response to heat stress & protein folding	3.65176	8h
Collagen biosynthetic process	2.02702	6h		Amino acid transport	2.24283	8h
Response to heat stress & protein folding	2.01363	6h		Transmembrane transport	2.05433	8h
Cellular response to DNA damage stimulus & DNA repair	2.24629	6h		Extracellular matrix organization	5.83682	8h
Response to heat stress & protein folding	3.32611	8h
Regulation of transcription	3.16705	8h
Immune system	2.68747	8h
Response to metal ion	2.06005	8h
Regulation of transcription	2.99917	8h
Cell adhesion	2.9035	8h
Transpription	2.17365	8h
relative mRNA expression compared to Ctrl
	Untrained Ctrl					Untrained - 0h post-exercise					Untrained - 4h post-exercise					Untrained - 6h post-exercise					Untrained - 8h post-exercise					Trained Ctrl					Trained - 0h post-exercise					Trained - 4h post-exercise					Trained - 6h post-exercise					Trained - 8h post-exercise
Gene name	Ctrl-1	Ctrl-2	Ctrl-3	Ctrl-4	Ctrl-5	0h-1	0h-2	0h-3	0h-4	0h-5	4h-1	4h-2	4h-3	4h-4	4h-5	6h-1	6h-2	6h-3	6h-4	6h-5	8h-1	8h-2	8h-3	8h-4	8h-5	Ctrl-1	Ctrl-2	Ctrl-3	Ctrl-4	Ctrl-5	0h-1	0h-2	0h-3	0h-4	0h-5	4h-1	4h-2	4h-3	4h-4	4h-5	6h-1	6h-2	6h-3	6h-4	6h-5	8h-1	8h-2	8h-3	8h-4
Col4a2	0.84855	1.04218	0.801847	1.31405	0.993373	0.930644	1.0059	1.00472	1.26468	1.39732	1.37942	1.22358	1.31631	2.25687	1.45624	2.05348	1.39557	1.67871	1.89007	1.60346	1.00588	0.691814	1.21248	1.0777	0.615782	0.876534	0.775539	1.25275	1.01486	1.08032	1.16292	1.2723	1.02722	1.23478	1.13824	1.13824	1.0382	1.19482	1.21378	1.30213	1.17988	0.974451	1.18926	0.993249	0.903963	0.645552	0.727192	0.931824	0.730166
Itgb4	0.595322	0.779777	0.874386	1.72094	1.02958	0.972913	1.01143	1.22427	1.77842	1.15746	1.35013	0.884704	1.12735	1.81995	1.29924	1.90083	2.10668	4.17592	1.98441	1.79794	1.34226	0.910286	1.52089	0.898118	1.28647	0.88013	0.797518	1.19698	1.29462	0.830752	0.553891	0.595571	0.471512	0.703961	0.926018	0.926018	1.48257	0.526149	0.683538	0.550228	0.999717	0.994546	0.642831	0.954054	1.01432	0.561552	0.691005	0.701972	0.814135
Col6a1	0.604649	0.769073	0.712039	1.65799	1.25625	0.611057	0.738189	0.76461	1.4917	1.47904	0.877644	0.629124	0.579395	1.50147	1.17405	1.62709	0.823396	0.950268	1.29943	1.21073	0.628361	0.444615	1.24155	1.01547	0.746657	1.02577	0.664016	1.13991	1.1045	1.06581	0.767934	0.934203	0.969478	0.901724	0.77856	0.77856	0.321804	0.696833	0.679397	0.691299	0.699596	0.671807	0.659923	0.490237	0.585697	0.570075	0.523524	0.749292	0.624328
Icam2	1.04631	0.929003	0.839479	1.12531	1.05989	1.14024	1.30593	0.914197	1.46031	1.10911	1.15175	0.917529	1.02141	1.10374	1.00519	1.36499	1.31391	1.34164	1.31724	1.15776	0.968703	0.846957	1.0802	1.50789	1.20635	1.02166	0.748573	1.03515	1.03741	1.15721	0.969353	0.829716	0.786992	0.865483	0.92932	0.92932	0.830796	0.73896	0.794112	0.748092	0.787989	0.703306	0.793207	0.782712	0.725004	0.543111	0.582298	0.66379	0.578452
[truncated: 9 more columns]

## Sheet: Extended Data Fig 3
ISMARA - Motif activity
Yy1_Yy2	Mean	SD	n	z-scores (compared to Ctrl)	Mean	SD	n	z-scores (compared to Ctrl)		Atf3	Mean	SD	n	z-scores (compared to Ctrl)	Mean	SD	n	z-scores (compared to Ctrl)		Irf3	Mean	SD	n	z-scores (compared to Ctrl)	Mean	SD	n	z-scores (compared to Ctrl)		Hsf1	Mean	SD	n	z-scores (compared to Ctrl)	Mean	SD	n	z-scores (compared to Ctrl)
	Untrained post-exercise				Trained post-exercise						Untrained post-exercise				Trained post-exercise						Untrained post-exercise				Trained post-exercise						Untrained post-exercise				Trained post-exercise
Ctrl	-0.00138	0.001998	5		-0.00138	0.00183	5			Ctrl	-0.00064	0.002681	5		-0.00064	0.001658	5			Ctrl	0.002559	0.003399	5		0.002559	0.003477	5			Ctrl	-0.01305	0.003347	5		-0.01305	0.003411	5
0h	-0.0053	0.002521	5	0.88	-0.0046	0.001951	5	0.84		0h	0.007974	0.002495	5	1.75	0.016059	0.001806	5	5.15		0h	-0.00184	0.003466	5	0.72	-0.01381	0.003787	5	3.18		0h	0.005006	0.004055	5	2.69	0.030922	0.003716	5	8.44
4h	-0.00284	0.003426	5	0.04	-0.00144	0.002258	5	0.13		4h	0.002542	0.003585	5	0.5	0.012451	0.00144	5	4.37		4h	-0.00394	0.003327	5	1.18	-0.00337	0.00302	5	1.06		4h	0.007809	0.00603	5	2.74	0.020341	0.00321	5	5.88
6h	-0.00265	0.00185	5	0.53	-0.00516	0.001542	5	1.2		6h	-0.00844	0.001652	5	1.81	0.009991	0.001403	5	3.86		6h	0.000868	0.002942	5	0.49	0.002922	0.002943	5	0.06		6h	-0.00138	0.002897	5	2.33	0.014192	0.002887	5	5.13
8h	0.01153	0.006868	5	2.87	0.001376	0.003013	5	0.48		8h	0.000228	0.003915	5	0.18	0.011694	0.001815	5	3.82		8h	-0.00011	0.003667	5	0.53	-4.9e-05	0.002793	5	0.5		8h	-0.00071	0.007878	5	1.59	0.006094	0.002979	5	3.66
Atf6	Mean	SD	n	z-scores (compared to Ctrl)	Mean	SD	n	z-scores (compared to Ctrl)		Irf2_Irf1_Irf8_Irf9_Irf7	Mean	SD	n	z-scores (compared to Ctrl)	Mean	SD	n	z-scores (compared to Ctrl)		Nfia	Mean	SD	n	z-scores (compared to Ctrl)	Mean	SD	n	z-scores (compared to Ctrl)		Fos	Mean	SD	n	z-scores (compared to Ctrl)	Mean	SD	n	z-scores (compared to Ctrl)
	Untrained post-exercise				Trained post-exercise						Untrained post-exercise				Trained post-exercise						Untrained post-exercise				Trained post-exercise						Untrained post-exercise				Trained post-exercise
Ctrl	-0.00577	0.002808	5		-0.00577	0.002825	5			Ctrl	0.003797	0.003636	5		0.003797	0.003381	5			Ctrl	-0.01692	0.00288	5		-0.01692	0.002144	5			Ctrl	-0.01765	0.002989	5		-0.01765	0.003037	5
0h	-0.00409	0.002863	5	0.31	0.007057	0.003076	5	2.91		0h	0.00445	0.005413	5	0.08	-0.021	0.002708	5	4.73		0h	0.002583	0.002193	5	4.6	0.004721	0.002336	5	5.4		0h	-0.00932	0.003047	5	1.67	-0.00603	0.003308	5	2.15
4h	0.007017	0.002749	5	2.79	0.009109	0.002453	5	3.32		4h	-0.0083	0.002421	5	2.25	-0.01245	0.00216	5	3.23		4h	0.004515	0.00327	5	3.39	-0.00559	0.002909	5	2.74		4h	0.015638	0.003559	5	5.69	0.003902	0.003341	5	3.71
6h	-0.00164	0.002431	5	1.07	0.007874	0.002391	5	3.07		6h	0.001313	0.002141	5	0.72	-0.00116	0.002279	5	1.13		6h	0.004705	0.001862	5	5.23	-0.01116	0.004011	5	1.34		6h	0.007051	0.003727	5	4.3	0.00106	0.002571	5	3.62
8h	0.003876	0.00381	5	1.85	0.008385	0.002269	5	3.35		8h	-0.00467	0.002669	5	1.62	-0.00193	0.00327	5	0.89		8h	0.000484	0.002321	5	3.37	-0.01149	0.002544	5	1.66		8h	0.001978	0.006619	5	3.01	-0.00962	0.002771	5	1.41
relative mRNA expression compared to Ctrl
	Untrained Ctrl					Untrained - 0h post-exercise					Untrained - 4h post-exercise					Untrained - 6h post-exercise					Untrained - 8h post-exercise					Trained Ctrl					Trained - 0h post-exercise					Trained - 4h post-exercise					Trained - 6h post-exercise					Trained - 8h post-exercise
Gene name	Ctrl-1	Ctrl-2	Ctrl-3	Ctrl-4	Ctrl-5	0h-1	0h-2	0h-3	0h-4	0h-5	4h-1	4h-2	4h-3	4h-4	4h-5	6h-1	6h-2	6h-3	6h-4	6h-5	8h-1	8h-2	8h-3	8h-4	8h-5	Ctrl-1	Ctrl-2	Ctrl-3	Ctrl-4	Ctrl-5	0h-1	0h-2	0h-3	0h-4	0h-5	4h-1	4h-2	4h-3	4h-4	4h-5	6h-1	6h-2	6h-3	6h-4	6h-5	8h-1	8h-2	8h-3	8h-4
Fos	0.582891	1.41549	1.10153	1.06384	0.836248	47.7862	33.1202	54.1421	42.4713	39.5126	12.2027	36.3824	40.5983	19.3119	4.74431	5.69937	8.01889	14.0646	11.4335	13.2536	20.5615	6.7652	0.85883	18.7079	4.84955	0.289234	0.313337	3.70756	0.243852	0.446021	6.16311	10.9502	8.85938	16.1173	15.8367	15.8367	1.62155	3.14056	1.24885	1.12467	0.872316	0.796463	0.676295	1.53854	0.236425	0.437954	0.483459	0.257499	0.325372
[truncated: 9 more columns]

## Sheet: Extended Data Fig 5
relative mRNA expression compared to Ctrl
	Untrained Ctrl					Untrained - 0h post-exercise					Untrained - 4h post-exercise					Untrained - 6h post-exercise					Untrained - 8h post-exercise					Trained Ctrl					Trained - 0h post-exercise					Trained - 4h post-exercise					Trained - 6h post-exercise					Trained - 8h post-exercise
Gene name	Ctrl-1	Ctrl-2	Ctrl-3	Ctrl-4	Ctrl-5	0h-1	0h-2	0h-3	0h-4	0h-5	4h-1	4h-2	4h-3	4h-4	4h-5	6h-1	6h-2	6h-3	6h-4	6h-5	8h-1	8h-2	8h-3	8h-4	8h-5	Ctrl-1	Ctrl-2	Ctrl-3	Ctrl-4	Ctrl-5	0h-1	0h-2	0h-3	0h-4	0h-5	4h-1	4h-2	4h-3	4h-4	4h-5	6h-1	6h-2	6h-3	6h-4	6h-5	8h-1	8h-2	8h-3	8h-4
Habp2	1.11157	1.06104	0.859605	1.031	0.936789	2.55637	0.675655	1.57437	1.21495	0.944426	2.5946	3.2157	4.29177	1.72042	1.65115	1.33948	1.21727	2.22961	2.29398	1.11841						1.00875	0.926067	1.10678	1.0945	0.863904	2.72559	2.70679	2.31668	2.95762	2.23516	2.23516	3.19805	2.39816	1.43875	1.5141	1.78518	1.69007	1.21298	2.21319	1.42011
Uri1	0.942984	0.810221	0.905163	1.30389	1.03774	0.788748	0.909414	0.906823	0.999632	0.961271	0.713773	0.585163	0.849058	0.554828	0.826397	0.524634	0.607444	0.537466	0.656189	0.736995						0.972657	1.03384	0.890193	1.18593	0.917384	0.621272	0.613564	0.606106	0.60004	0.68129	0.68129	0.844938	0.731559	0.623786	0.879977	0.826966	0.845547	0.98571	0.769653	0.847823
Nfil3	1.0519	1.08044	1.27448	1.17583	0.417353	3.25678	2.24426	2.63982	2.59723	3.12108	1.88496	3.04685	3.17779	1.72528	1.33594	1.49842	0.988028	1.11366	1.11499	1.10462	1.91827	1.14345	0.541179	1.69281	0.84199	0.856501	1.1028	1.06473	1.14955	0.826414	9.08349	11.2393	8.80578	10.1922	9.63292	5.21279	4.87648	5.14529	5.06306	3.92605	2.26333	2.47951	2.25901	2.55993	2.0157	2.47114	1.70619	1.33807	3.72226
Sox9	0.584495	1.49701	0.932578	0.926399	1.05952	4.02293	2.49573	4.38151	4.90733	3.68486	9.45794	16.2485	20.0032	8.49505	3.94822	3.3678	3.7398	5.40603	5.96195	3.23376	15.8434	4.01539	1.3869	10.4664	3.55842	0.94474	1.1571	0.818913	0.917445	1.1618	1.74868	2.78401	2.11253	1.60018	1.96781	1.96781	2.24293	3.19579	2.14322	1.51346	3.5743	2.05645	1.18289	2.87406	1.03866	2.01859	1.95383	1.13026	1.33258
Axin2	0.790447	0.838274	0.926843	1.23243	1.212	0.771305	1.13578	1.00139	1.33537	1.11644	0.828252	0.701932	0.709549	1.0977	0.841089	1.15738	1.16791	1.16941	1.2431	1.21159	0.881064	0.937812	1.29288	0.662874	0.672758	1.10822	0.910401	0.844684	1.19226	0.94443	0.294017	0.302386	0.361387	0.527203	0.432071	0.432071	0.808108	0.570938	0.503951	0.505183	0.851963	0.698645	0.768127	0.518304	0.58248	0.57005	0.6897	0.591428	0.770258
Fzd2	0.714366	0.813173	0.890123	1.61748	0.964854	0.737521	1.00111	1.01663	1.50592	1.27536	1.17954	1.16247	1.04204	2.177	0.834035	2.32987	1.73718	2.75301	1.50985	1.41686	0.832848	1.01449	1.4076	1.28048	1.5395	1.10022	0.686761	1.18536	1.11627	0.911393	0.212765	0.451648	0.48194	0.504768	0.534106	0.534106	0.994138	0.653649	0.775262	0.62879	0.982973	0.840875	0.642521	0.693354	0.715023	0.477567	0.676858	0.647153	0.669696
Sema6c	1.01171	0.839994	0.877493	1.24957	1.02123	0.983378	1.04221	1.13565	1.046	1.09187	0.71551	0.641923	0.588853	0.641792	0.773034	0.757433	0.870324	0.796212	0.700832	0.822757	0.748607	0.670994	0.892154	0.662766	0.610311	1.03529	0.990019	0.836801	1.12579	1.0121	0.730174	0.709447	0.706587	0.688812	0.81155	0.81155	0.455425	0.46787	0.572394	0.477592	0.645582	0.472971	0.511148	0.426462	0.495598	0.568903	0.622053	0.530173	0.696682
Sema5b	0	1.11653	0.894286	1.94329	1.0459	1.12518	0.966507	0.730411	2.13901	1.91531	1.34964	0.221685	0	0.574835	0.490791	0.799761	2.05287	2.5773	2.70405	1.27988	1.76577	1.04471	1.42912	1.05491	1.05691	0.963504	0.895453	1.00798	1.28425	0.848819	0.69355	0.122686	0.130915	0.352584	0.480282	0.480282	0.254164	0.655599	0.229738	0.292809	0.970968	0.534829	0.167554	0.294799	0.542037	0.333584	0.430508	0.659226	0.344685
[truncated: 9 more columns]

[truncated: 3 more sheets: Extended Data Fig 6, Extended Data Fig 7, Extended Data Fig 8]
